# Supplementary material for: Impact of Carbon Felt Electrode Pretreatment on Anodic Biofilm Composition in Microbial Electrolysis Cells
Source: Biosensors (Basel). 2021 May 26;11(6):170. doi: 10.3390/bios11060170 (PMC8229196; doi:10.3390/bios11060170)
Supplement: Supplementary file 1 [file biosensors-11-00170-s001.zip › Supplementary Table S1.xlsx]

## Sheet: primers
Table S1. The list of primers used in 16S rRNA gene amplicon sequencing analysis.
Names	Sequence (5′ → 3′)	Notes
Forward PCR primer	AATGATACGGCGACCACCGAGATCTACACGCTXXXXXXXXTATGGTAATTGTGTGYCAGCMGCCGCGGTAA	X – Illumina barcodes S502–508
Reverse PCR primer	CAAGCAGAAGACGGCATACGAGATXXXXXXXXAGTCAGCCAGCCGGACTACNVGGGTWTCTAAT	X – Illumina barcodes N701–712
Read 1 Sequencing Primer	TATGGTAATTGTGTGYCAGCMGCCGCGGTAA
Read 2 Sequencing Primer	AGTCAGCCAGCCGGACTACNVGGGTWTCTAAT
Index 1 Sequence Primer	ATTAGAWACCCBNGTAGTCCGGCTGGCTGACT
Index 2 Sequence Primer	TTACCGCGGCKGCTGRCACACAATTACCATA
