# Supplementary material for: Impact of Carbon Felt Electrode Pretreatment on Anodic Biofilm Composition in Microbial Electrolysis Cells
Source: Biosensors (Basel). 2021 May 26;11(6):170. doi: 10.3390/bios11060170 (PMC8229196; doi:10.3390/bios11060170)
Supplement: Supplementary file 1 [file biosensors-11-00170-s001.zip › Supplementary Table S2.xlsx]

## Sheet: raw data
Table S2. Amplicon sequence variants table of all bacteria detected.
ASVNumber	sequence	sewage sludge	MEC 1 anode – no treatment	MEC 2 anode – poly(neutral red)	MEC 3 anode – chitosan	MEC 4 anode – isopropanol	MEC 4 anolyte – isopropanol	Kingdom	Phylum	Class	Order	Family	Genus	Species
asv0001	TACGTAGGTGGCAAGCGTTGTCCGGATTTATTGGGCGTAAAGCGAGCGCAGGCGGTTTCTTAAGTCTGATGTGAAAGCCCCCGGCTTAACCGGGGAGGGTCATTGGAAACTGGGAGACTTGAGTGCAGAAGAGGAGAGTGGAATTCCATGTGTAGCGGTGAAATGCGTAGATATATGGAGGAACACCAGTGGCGAAGGCGACTCTCTGGTCTGTAACTGACGCTGAGGCTCGAAAGCGTGGGGAGCAAACAGG	94	55937	75962	53038	78058	43416	Bacteria	Firmicutes	Bacilli	Lactobacillales	Enterococcaceae	Enterococcus	NA
asv0002	TACGGAGGGTGCAAGCGTTGTTCGGAATTATTGGGCGTAAAGCGCGTGTAGGCGGTCTTTTAAGTCTGATGTGAAAGCCCCGGGCTCAACCTGGGAAGTGCATTGGAAACTGGGAGGCTTGAGTACGGGAGAGGAGAGTGGAATTCCTAGTGTAGGAGTGAAATCCGTAGATATTAGGAGGAACACCGGTGGCGAAGGCGGCTCTCTGGACCGATACTGACGCTGAGACGCGAAAGCGTGGGTAGCAAACAGG	0	3	0	626	31507	1452	Bacteria	Desulfobacterota	Desulfuromonadia	Geobacterales	Geobacteraceae	Geobacter	NA
asv0003	TACGGAGGATGCAAGCGTTATCCGGATTCATTGGGTTTAAAGGGTGCGTAGGCGGGCTATTAAGTCAGTGGTGAAATCCTGCAGCTTAACTGCAGAACTGCCGTTGATACTGATAGTCTTGAGTTTGGTTAAGGTAGGCGGAATGTGTAATGTAGCGGTGAAATGCTTAGATATTACACAGAACACCAATTGCGTAGGCAGCTTACTGAGCCGACACTGACGCTGAGGCACGAAAGCGTGGGGATCAAACAGG	24824	16	8	11	0	5	Bacteria	Bacteroidota	Bacteroidia	Bacteroidales	Bacteroidetes vadinHA17	NA	NA
asv0004	TACGGAGGGTGCAAGCGTTAATCGGAATTACTGGGCGTAAAGCGCACGCAGGCGGTTTGTTAAGTCAGATGTGAAATCCCCGGGCTCAACCTGGGAACTGCATCTGATACTGGCAAGCTTGAGTCTCGTAGAGGGGGGTAGAATTCCAGGTGTAGCGGTGAAATGCGTAGAGATCTGGAGGAATACCGGTGGCGAAGGCGGCCCCCTGGACGAAGACTGACGCTCAGGTGCGAAAGCGTGGGGAGCAAACAGG	0	8	0	0	6507	17233	Bacteria	Proteobacteria	Gammaproteobacteria	Enterobacterales	Enterobacteriaceae	Escherichia-Shigella	NA
asv0005	TACGGAGGGTGCAAGCGTTACTCGGAATCACTGGGCGTAAAGAGCGTGTAGGCGGATTGATAAGTTTGAAGTGAAATCCTATAGCTTAACTATAGAACTGCTTTGAAAACTGTTAATCTAGAATGTGGGAGAGGTAGATGGAATTTCTGGTGTAGGGGTAAAATCCGTAGAGATCAGAAGGAATACCGATTGCGAAGGCGATCTACTGGAACAATATTGACGCTGAGACGCGAAAGCGTGGGGAGCAAACAGG	0	0	0	0	291	18320	Bacteria	Campilobacterota	Campylobacteria	Campylobacterales	Arcobacteraceae	Arcobacter	butzleri
asv0006	TACGGAGGATCCGAGCGTTATCCGGATTTATTGGGTTTAAAGGGTGCGCAGGCGGGATGTTAAGTCGGCGGTGAAATTTTGCAGCTCAACTGTAAAAGTGCCTTCGATACTGGCCTCCTTGAGTGTGGATGAAGTAGGCGGAATTTGTGGTGTAGCGGTGAAATGCTTAGATATCACGAGGAACTCCGATTGCGCAGGCAGCTTACTAAGCCACAACTGACGCTCATGCACGAAGGCGTGGGGATCAAACAGG	0	0	1645	200	2460	8596	Bacteria	Bacteroidota	Bacteroidia	Bacteroidales	Dysgonomonadaceae	Petrimonas	NA
asv0007	TACGTAGGTGGCAAGCGTTGTCCGGATTTATTGGGCGTAAAGCGAGCGCAGGCGGTTTCTTAAGTCTGATGTGAAAGCCCCCGGCTTAACCGGGGAGGGTCATTGGAAACTGGGAGACTTGAGTGCAGAAGAGGAGAGTGGAATTCCATGTGTAGCGGTGAAATGCGTAGATATATGGAGGAACACCAGTGGCGAAGGCGACTCTCTGGTCTGCAACTGACGCTGAGGCTCGAAAGCGTGGGGAGCAAACAGG	0	4945	6420	152	291	216	Bacteria	Firmicutes	Bacilli	Lactobacillales	Enterococcaceae	Enterococcus	NA
asv0008	TACGGAGGATGCAAGCGTTATCCGGATTTATTGGGTTTAAAGGGTGCGCAGGTTGTTTGATAAGTCAGTGGTGAAAGTCTGTCGCTTAACGGTAGGATTGCCATTGATACTGTTGGACTTGAATATGGATGAGGTAGGCGGAATGTGTAGTGTAGCGGTGAAATGCATAGATATTACACAGAACACCGATTGCGAAGGCAGCTTACTAATCCATCATTGACGCTGAGGCACGAAAGCGTGGGGATCAAACAGG	11930	5	0	0	0	0	Bacteria	Bacteroidota	Bacteroidia	Bacteroidales	Prolixibacteraceae	NA	NA
asv0009	TACGGAGGGTGCAAGCGTTAATCGGAATTACTGGGCGTAAAGCGCACGTAGGCTGTAGTGTAAGTCAGGGGTGAAATCCCACGGCTCAACCGTGGAACTGCCTTTGATACTGCACAACTTGAATCCGGGAGAGGGTGGCGGAATTCCAGGTGTAGGAGTGAAATCCGTAGATATCTGGAGGAACATCAGTGGCGAAGGCGGCCACCTGGACCGGTATTGACGCTGAGGTGCGAAAGCGTGGGGAGCAAACAGG	0	674	431	30	79	10531	Bacteria	Desulfobacterota	Desulfovibrionia	Desulfovibrionales	Desulfovibrionaceae	Desulfovibrio	NA
asv0010	CACGGGGGTTGCGAGCGTTGTCCGGAATTACTAGGCGTAAAGGGCAGGCAGGCGGATCCATAAGTTTATCGTTTAAGGCGTCGGCTTAACCGGCGTAGGGCGGTAGATACTGTGGATCTGGAATGCGGTTGGGGAAGACAGAATTCCTGGTGTAGCGGTGGAATGCGCAGAGATCAGGAGGAATACCGAAGGCGAAGGCAGTCTTCCAAGCCGTTATTGACGCTCAACTGCGAAGGTGTGGGTATCAAACAGG	11317	10	0	0	0	0	Bacteria	Cloacimonadota	Cloacimonadia	Cloacimonadales	Cloacimonadaceae	Candidatus Cloacimonas	NA
asv0011	TACGTAGGTCCCGAGCGTTGTCCGGATTTATTGGGCGTAAAGCGAGCGCAGGTGGTTTAATAAGTCTGATGTAAAAGGCAGTGGCTCAACCATTGTGTGCATTGGAAACTGTTAGACTTGAGTGCAGTAGAGGAGAGTGGAATTCCATGTGTAGCGGTGAAATGCGTAGATATATGGAGGAACACCGGTGGCGAAAGCGGCTCTCTGGACTGTCACTGACACTGAGGCTCGAAAGCGTGGGTAGCAAACAGG	8	9908	0	0	91	296	Bacteria	Firmicutes	Bacilli	Lactobacillales	Streptococcaceae	Lactococcus	NA
asv0012	TACGGAGGATCCGAGCGTTATCCGGATTTATTGGGTTTAAAGGGTGCGTAGGTGGTTTGATAAGTCAGCGGTGAAAGTTTGCAGCTTAACTGTAAAAATGCCGTTGAAACTGTCGGACTTGAGTGTAAATGAGGTAGGCGGAATGCGTGGTGTAGCGGTGAAATGCATAGATATCACGCAGAACTCCGATTGCGAAGGCAGCTTACTAAGCTACAACTGACACTGAAGCACGAAAGCGTGGGGATCAAACAGG	141	152	0	558	1273	6526	Bacteria	Bacteroidota	Bacteroidia	Bacteroidales	Tannerellaceae	Macellibacteroides	fermentans
asv0013	TACGTAGGGGGCGAGCGTTGTCCGGATTTACTGGGCGTAAAGGGTGAGTAGGCGGTTATATATGTCAGGTGTAAAAAGCTATGGCTTAACCATAGTAAGCACTTGAAACTGTATGACTTGAGTGCAGGAGAGGTAAGCGGAATTCCTAGTGTAGCGGTGAAATGCGTAGATATTAGGAGGAACACCGGTGGCGAAGGCGGCTTACTGGACTGTAACTGACGCTGAGTCACGAAAGCGTGGGTAGCAAACAGG	7205	0	0	0	0	0	Bacteria	Firmicutes	Clostridia	Peptostreptococcales-Tissierellales	Sedimentibacteraceae	Sedimentibacter	NA
asv0014	CACGTAGGGGGCGAGCGTTGTCCGGAATTACTGGGCGTAAAGGGCGCGCAGGCGGTTATGTAAGTCTGCTGTGAAAAGCATCGGCTCAACCGGTGTCTTGCGGCGGATACTGCATGGCTTGAGTACTGGAGAGGGAAGTGGAATTCCCGGTGTAGCGGTGAAATGCGTAGATATCGGGAGGAACACCGGTGGCGAAGGCGGCTTTCTGGCCAGTAACTGACGCTCATGCGCGAGAGCTGGGGTAGCGAACCGG	7073	0	0	0	18	0	Bacteria	Synergistota	Synergistia	Synergistales	Synergistaceae	Thermovirga	NA
asv0015	TACGTAGGTGGCGAGCGTTGTCCGGAATTATTGGGCGTAAAGAGCATGTAGGCGGCTTAATAAGTCGAGCGTGAAAATGCGGGGCTCAACCCCGTATGGCGCTGGAAACTGTTAGGCTTGAGTGCAGGAGAGGAAAGGGGAATTCCCAGTGTAGCGGTGAAATGCGTAGATATTGGGAGGAACACCAGTGGCGAAGGCGCCTTTCTGGACTGTGTCTGACGCTGAGATGCGAAAGCCAGGGTAGCGAACGGG	0	90	0	0	69	6668	Bacteria	Firmicutes	Negativicutes	Acidaminococcales	Acidaminococcaceae	Phascolarctobacterium	faecium
asv0016	TACGTAGGGGACAAGCGTTGTCCGGAATCACTGGGCGTAAAGGGCGCGTAGGCGGTTTTATAAGTCAGATGTGAAAGGTACCGGCTCAACCGGTGACGTGCATTTGAAACTGTAAGACTTGAGTACTGGAGAGGCAAGTGGAATTCCTAGTGTAGCGGTGAAATGCGTAGATATTAGGAGGAACACCGGTGGCGAAGGCGGCTTGCTGGACAGATACTGACGCTGAGGTGCGAAAGCGTGGGGAGCGAACAGG	0	4887	0	0	0	0	Bacteria	Firmicutes	Clostridia	Eubacteriales	Eubacteriaceae	Pseudoramibacter	NA
asv0017	TACGTAGGGGACAAGCGTTGTCCGGAATCACTGGGCGTAAAGGGCGCGCAGGCGGTGATTTAAGCAGGATGTGAAAGGCTACGGCTCAACCGTAGACATGCACCCTGAACTGGGTCACTTGAGTATTGGAGAGGCAGGCAGAATTCCTGGTGTAGCGGTGAAATGCGTAGATATCAGGAGGAATACCGGAGGCGAAGGCGGCCTGCTGGACAAATACTGACGCTGAGGCGCGAAAGCGTGGGGAGCAAACAGG	61	35	0	0	1053	3347	Bacteria	Firmicutes	Clostridia	Eubacteriales	Eubacteriaceae	NA	NA
asv0018	TACGTAGGGGGCGAGCGTTGTTCGGAATTACTGGGCGTAAAGCGCACGCAGGCGGACCAGTAAGTCTGTCGTCAAAGGCGGAGGCTCAACCTTCGTTCCACGATAGATACTGCGGGTCTAGAGTATGTGAGAGGGAAGTGGAATTCCCGGTGTAGCGGTGAAATGCGTAGATATCGGGAGGAACACCAGTGGCGAAGGCGGCTTCCTGGCACACAACTGACGCTCATGTGCGAAAGCCAGGGCAGCGAACGGG	0	105	0	0	307	4015	Bacteria	Synergistota	Synergistia	Synergistales	Synergistaceae	Cloacibacillus	evryensis
asv0019	TACGGAGGATCCGAGCGTTATCCGGATTTACTGGGTTTAAAGGGTGCGTAGGCGGGTGGCTCAGTCGGCGGTGAAATGCAGCGGCTCAACCGTTGCCCTGCCGTCGAAACTGGCCGCCTTGAATTCGGTCGAGGCCGGCGGAATGCGCGGTGTAGCGGTGAAATGCTTAGATATCGCGCGGAACGCCGATTGCGGAGGCAGCTGGCTGGACCGAGATTGACGCTGATGCACGACAGCGTGGGGATCGAACAGG	4425	0	0	0	0	0	Bacteria	Bacteroidota	Bacteroidia	Bacteroidales	Williamwhitmaniaceae	Blvii28 wastewater-sludge group	NA
asv0020	TACGTAGGGTGCGAGCGTTAATCGGAATTACTGGGCGTAAAGCGTGCGCAGGCGGTTTTGTAAGTCAGATGTGAAATCCCCGGGCTCAACCTGGGAACTGCGTTTGAAACTACAAGACTAGAGTGTGTCAGAGGGGGGTAGAATTCCACGTGTAGCAGTGAAATGCGTAGAGATGTGGAGGAATACCGATGGCGAAGGCAGCCCCCTGGGATAACACTGACGCTCATGCACGAAAGCGTGGGGAGCAAACAGG	4336	0	0	0	0	0	Bacteria	Proteobacteria	Gammaproteobacteria	Burkholderiales	Methylophilaceae	NA	NA
asv0021	TACGTAGGTGGCAAGCGTTGTCCGGATTTACTGGGTGTAAAGGGCGTGTAGCCGGGAAGGCAAGTCAGATGTGAAATCTGGAGGCTCAACCTCCAAACTGCATTTGAAACTGCTTTTCTTGAGTATCGGAGAGGTAATCGGAATTCCTTGTGTAGCGGTGAAATGCGTAGATATAAGGAAGAACACCAGTGGCGAAGGCGGATTACTGGACGACAACTGACGGTGAGGCGCGAAAGCGTGGGGAGCAAACAGG	0	0	0	0	406	3543	Bacteria	Firmicutes	Clostridia	Oscillospirales	Oscillospiraceae	Oscillibacter	ruminantium
asv0022	TACGGAGGATCCGAGCGTTATCCGGATTTATTGGGTTTAAAGGGAGCGTAGGCGGACTATTAAGTCAGCTGTGAAAGTTTGCGGCTCAACCGTAAAATTGCAGTTGATACTGGTCGTCTTGAGTGCAGTAGAGGTAGGCGGAATTCGTGGTGTAGCGGTGAAATGCTTAGATATCACGAAGAACTCCGATTGCGAAGGCAGCTTACTGGACTGTAACTGACGCTGATGCTCGAAAGTGTGGGTATCAAACAGG	0	0	0	0	74	3603	Bacteria	Bacteroidota	Bacteroidia	Bacteroidales	Bacteroidaceae	Bacteroides	NA
asv0023	TACGGAGGATCCGAGCGTTATCCGGATTTATTGGGTTTAAAGGGTGCGCAGGCGGGATGTTAAGTCGGCGGTGAAATTTTGCAGCTCAACTGTAAAAGTGCCTTCGATACTGGCTTCCTTGAGTGTAGATGAAGTAGGCGGAATTTGTGGTGTAGCGGTGAAATGCTTAGATATCACGAGGAACTCCGATTGCGCAGGCAGCTTACTAAACTACAACTGACGCTCATGCACGAAGGCGTGGGGATCAAACAGG	0	14	2694	0	41	690	Bacteria	Bacteroidota	Bacteroidia	Bacteroidales	Dysgonomonadaceae	Petrimonas	NA
asv0024	TACGTAGGGTGCGAGCGTTAATCGGAATTACTGGGCGTAAAGCGTGCGCAGGCTGTTTTGTAAGTCAGATGTGAAATCCCCGAGCTCAACTTGGGAACTGCGTTTGAAACTACAAGACTAGAATAGGTCAGAGGGGGGTAGAATTCCACGTGTAGCAGTGAAATGCGTAGAGATGTGGAGGAATATCAATGGCGAAGGCAGCCCCCTGGGATCATATTGACGCTCATGCACGAAAGCGTGGGGAGCAAACAGG	3225	0	0	0	0	0	Bacteria	Proteobacteria	Gammaproteobacteria	Burkholderiales	Methylophilaceae	Methylotenera	NA
asv0025	TACGGAGGATGCAAGCGTTATCCGGATTCATTGGGTTTAAAGGGTGCGCAGGCGGATTGGTAAGTCAGGGGTGAAATCCCACAGCTCAACTGTGGACCTGCCTTTGATACTGCTAGTCTTGAGTATAGTTGAAGTTGGCGGAATGTGTCATGTAGCGGTGAAATGCTTAGATATGACACAGAACACCGATCGCGAAGGCAGCTAGCTAAGCTATAACTGACGCTCATGCACGAAAGCGTGGGGATCAAACAGG	0	0	0	3101	0	0	Bacteria	Bacteroidota	Bacteroidia	Sphingobacteriales	Lentimicrobiaceae	Lentimicrobium	NA
asv0026	CACGTAGGGGGCGAGCGTTGTCCGGAATTACTGGGCGTAAAGGGCGCGCAGGCGGTCATGTAAGTCTGCTGTGAAAAGCATCGGCTCAACCGGTGTCTTGCGGCGGATACTGCATGGCTTGAGTACTGGAGAGGGAAGTGGAATTCCCGGTGTAGCGGTGAAATGCGTAGATATCGGGAGGAACACCGGTGGCGAAGGCGGCTTTCTGGCCAGTAACTGACGCTCATGCGCGAGAGCTGGGGTAGCGAACCGG	2759	0	0	0	0	3	Bacteria	Synergistota	Synergistia	Synergistales	Synergistaceae	Thermovirga	NA
asv0027	TACGGAGGGTGCAAGCGTTGTTCGGAATTATTGGGCGTAAAGGGCGCGTAGGTGGTTGTGATAGTCAGATGTGAAATCCTTCGGCTCAACCGAAGAACTGCATCTGAAACTTCATAGCTCGAGTACAGGAGAGGGAAACGGAATTCCCGGTGTAGAGGTGAAATTCGTAGATATCGGGAGGAACACCAGTGGCGAAGGCGGTTTCCTGGCCTGATACTGACGCTGAGGCGCGAAAGCGTGGGGAGCAAACAGG	2735	0	0	0	0	0	Bacteria	Desulfobacterota	Syntrophorhabdia	Syntrophorhabdales	Syntrophorhabdaceae	Syntrophorhabdus	NA
asv0028	TACGAGTGGCGCAAGCGTTGTTCGGATTCACTGGGCATAAAGCGCGCGTAGGCGGTGCTGTAAGTCGGTTGTGAAAGCCCCCGGCTCAACCGGGGAATCGCAGTCGAAACTGCAGTGCTAGAGTCTGGAAGGGGGGAGTGGAATTCCTGGTGGAGCGGTGAAATGCGTAGATATCAGGAGGAACGCCGGTGGCGAAGGCGACTCTCTGGTCCAGTACTGACGCTCAGAGCGCGAAAGCTAGGGGAGCAAACAGG	2691	0	0	0	0	0	Bacteria	Planctomycetota	Pla3 lineage	NA	NA	NA	NA
asv0029	CACGTAGGAGGCAAACGTTATCCGGATTTACTGGGCGTAAAGCGCGTGTAGGTGGTTTGGTAAGTAGGGCGTGAAAGCTCCTGGCTCAACTGGGAGAGGACGTTCTAAACTGCCAAGCTTGAGGATGGTAGAGGGAGGTGGAATTCCGGGTGTAGCGGTGGAATGCGCAGATATCCGGAGGAACACCAGTGGCGAAGGCGGCCTCCTGGACCACTCCTGACACTCAGACGCGAAAGCTAGGGTAGCAAACGGG	2499	0	0	0	0	0	Bacteria	Chloroflexi	Anaerolineae	Anaerolineales	Anaerolineaceae	Longilinea	NA
asv0030	TACGGAGGGTGCAAGCGTTAATCGGAATTACTGGGCGTAAAGCGCACGTAGGCTGCTTTGTAAGTCAGGGGTGAAATCCCACGGCTCAACCGTGGAACTGCCTTTGATACTGCTTAGCTTGAATCCGGGAGAGGGTGGCGGAATTCCAGGTGTAGGAGTGAAATCCGTAGATATCTGGAGGAACATCAGTGGCGAAGGCGGCCACCTGGACCGGTATTGACGCTGAGGTGCGAAAGCGTGGGGAGCAAACAGG	0	2086	230	22	14	142	Bacteria	Desulfobacterota	Desulfovibrionia	Desulfovibrionales	Desulfovibrionaceae	Desulfovibrio	NA
asv0031	TACGGAGGGTGCAAGCGTTATCCGGATTTATTGGGTTTAAAGGGTGCGTAGGCGGTTTGATAAGTCAGCGGTGAAATATTTCAGCTTAACTGGAAGGGTGCCGTTGATACTGTCGAGCTTGAATTTAGTTGCTGTGGGTGGAATGTGTGGTGTAGCGGTGAAATGCATAGATATCACACAGAATATCGATTGCGAAGGCAGCTCACAAAGCTAATATTGACGCTGATGCACGAAAGTGTGGGGATCAAACAGG	11	77	18	1673	375	295	Bacteria	Bacteroidota	Bacteroidia	Bacteroidales	Rikenellaceae	NA	NA
asv0032	TACGTAGGGTGCAAGCGTTAATCGGAATTACTGGGCGTAAAGCGTGCGCAGGCGGTTCGGAAAGAAAGGTGTGAAATCCCAGGGCTTAACCTTGGAACTGCACTTTTAACTACCGGGCTAGAGTACGTCAGAGGGGGGTAGAATTCCACGTGTAGCAGTGAAATGCGTAGAGATGTGGAGGAATACCGATGGCGAAGGCAGCCCCCTGGGATGATACTGACGCTCATGCACGAAAGCGTGGGGAGCAAACAGG	0	0	0	37	42	2357	Bacteria	Proteobacteria	Gammaproteobacteria	Burkholderiales	Alcaligenaceae	Castellaniella	NA
asv0033	TACGGAGGATGCGAGCGTTATCCGGATTTATTGGGTTTAAAGGGTGCGTAGGCGGATTGATAAGTCAGTGGTGAAATTCTGCAGCTTAACTGTAGACTTGCCGTTGATACTGTTAGTCTTGAGTGTGGTCAAGGCAGGCGGAATGTGTAATGTAGCGGTGAAATGCTTAGATATTACACAGAACACCGATTGCGAAGGCAGCTTGCTGGGTCATTACTGACGCTGATGCACGAAAGCGTGGGGATCAAACAGG	2406	0	0	0	0	0	Bacteria	Bacteroidota	Bacteroidia	Bacteroidales	Bacteroidetes vadinHA17	NA	NA
asv0034	TACGGGGGGTGCGAGCGTTGTTCGGAATCATTGGGCGTAAAGAGCGCGCAGGCGGCTTGGTGAGTCAGATGTGAAAGCCCTGGGCTTAACCCAGGAAGTGCATTTGATACTGCCTCGCTAGAGTACGGGAGAGGAAAGTGGAATTCCTGGTGTAGAGGTGAAATTCGTAGATATCAGGAGGAACACCGGTGGCGAAGGCGACTTTCTGGCCCGATACTGACGCTCAGGCGCGAAAGCGTGGGGAGCAAACAGG	2401	0	0	0	0	0	Bacteria	Desulfobacterota	Syntrophia	Syntrophales	NA	NA	NA
asv0035	CACGGGGGGTGCAAGCGTTGTTCGGAATCATTGGGCGTAAAGAGCGTGTAGGCGGCCAGGCAAGTCAGATGTGAAAGCCCTGGGCTTAACCCAGGAAGTGCATTTGAAACTGCTTGGCTAGAGTAAGGGAGAGGAAAGTGGAATTCCTGGTGTAGAGGTGAAATTCGTAGATATCAGGAGGAACACCGGTGGCGAAGGCGACTTTCTGGCCCTATACTGACGCTCAGGCGCGAAAGCGTGGGGAGCAAACAGG	2162	0	0	0	0	0	Bacteria	Desulfobacterota	Syntrophia	Syntrophales	NA	NA	NA
asv0036	TACGTAGGGGGCGAGCGTTATCCGGAATTATTGGGCGTAAAGGGCGAGTAGGCGGTCTGTTAAGTCAGGTGTGAAATTTCAGGGCTCAACCCTGAAACTGCGCTTGAAACTGGCAGGCTAGAGGACAGGAGAGGGAAGTGGAATTCCCGGTGTAGCGGTGGAATGCGTAGATATCGGGAGGAACACCAGTGGCGAAGGCGGCTTCCTGGACTGTACCTGACGCTGAGGAGCGAAAGCTGGGGGAGCAAACAGG	2108	0	0	0	0	0	Bacteria	Firmicutes	D8A-2	NA	NA	NA	NA
asv0037	TACGTAGGGGGCAAGCGTTGTCCGGAATTACTGGGCGTAAAGCGCACGCAGGCTGACTTATAAGTCGGTAGTCAAAGGCGGAGGCTCAACTTTCGTTTATCTATCGATACTGTAAGACTAGAGTATGTGAGAGGGAAGTGGAATTCCCGGTGTAGCGGTGAAATGCGTAGATATCGGGAGGAACACCAGTGGCGAAGGCGACTTCCTGGCACAATACTGACGCTCATGTGCGAAAGCTAGGGTAGCGAACGGG	0	1222	0	853	0	10	Bacteria	Synergistota	Synergistia	Synergistales	Synergistaceae	NA	NA
asv0038	TACGGAGGATCCGAGCGTTATCCGGATTTATTGGGTTTAAAGGGAGCGTAGGTGGACAGTTAAGTCAGTTGTGAAAGTTTGCGGCTCAACCGTAAAATTGCAGTTGATACTGGCTGTCTTGAGTACAGTAGAGGTGGGCGGAATTCGTGGTGTAGCGGTGAAATGCTTAGATATCACGAAGAACTCCGATTGCGAAGGCAGCTCACTGGACTGCAACTGACACTGATGCTCGAAAGTGTGGGTATCAAACAGG	0	0	0	0	12	2071	Bacteria	Bacteroidota	Bacteroidia	Bacteroidales	Bacteroidaceae	Bacteroides	NA
asv0039	TACGTAGGTCCCGAGCGTTGTCCGGATTTATTGGGCGTAAAGCGAGCGCAGGCGGCTCTGTAAGTCTGAAGTTAAAGGCATTGGCTCAACCAATGTTCGCTTTGGAAACTGCAGGGCTTGAGTGCAGAAGGGGAGAGTGGAATTCCATGTGTAGCGGTGAAATGCGTAGATATATGGAGGAACACCGGTGGCGAAAGCGGCTCTCTGGTCTGTAACTGACGCTGAGGCTCGAAAGCGTGGGGAGCAAACAGG	0	2074	0	0	0	0	Bacteria	Firmicutes	Bacilli	Lactobacillales	Streptococcaceae	Streptococcus	henryi
asv0040	TACGGAGGATGCGAGCGTTATCCGGATTTATTGGGTTTAAAGGGTGCGTAGGCGGATTGATAAGTCAGTGGTGAAATTCTACAGCTTAACTGTAGACTTGCCGTTGATACTGTTAGTCTTGAGTGTGGTCAAGGCAGGCGGAATGTGTAATGTAGCGGTGAAATGCTTAGATATTACACAGAACACCGATTGCGAAGGCAGCTTGCTGGGTCATTACTGACGCTGATGCACGAAAGCGTGGGGATCAAACAGG	1861	0	0	0	0	0	Bacteria	Bacteroidota	Bacteroidia	Bacteroidales	Bacteroidetes vadinHA17	NA	NA
asv0041	CACGTAAGTTGCGAGCGTTGTTCGGAATTATTGGGCGTAAAGGGCATGTAGGCGGATTTGCAAGCTTGATGTGAAATCCCGCAGCTTAACTGCGGAACTGCATTGAGAACTGCAAGACTAGAGTTACTGAGGGGAAACTAGAATTCCAAGTGTAGGGGTGAAATCTGTAGATATTTGGAAGAATACCAATGGCGAAGGCAAGTTTCTGGCAGATAACTGACGCTGAGGTGCGAAGGTGCGGGGAGCAAACAGG	1788	0	0	0	0	0	Bacteria	Spirochaetota	Spirochaetia	Spirochaetales	Spirochaetaceae	Treponema	NA
asv0042	TACGGAGGATCCGAGCGTTATCCGGATTTATTGGGTTTAAAGGGTGCGCAGGCGGGATGTTAAGTCGGCGGTGAAATTTTGCAGCTCAACTGTAAAAGTGCCTTCGATACTGGCCTCCTTGAGTGTGGATGAAGTAGGCGGAATTTGTGGTGTAGCGGTGAAATGCTTAGATATCACGAGGAACTCCGATTGCGCAGGCAGCTTACTAAACCACAACTGACGCTCATGCACGAAGGCGTGGGGATCAAACAGG	0	0	207	41	151	1377	Bacteria	Bacteroidota	Bacteroidia	Bacteroidales	Dysgonomonadaceae	Petrimonas	NA
asv0043	TACGTAGGTGGCAAGCGTTATCCGGATTTACTGGGTGTAAAGGGCGCGCAGGCGGTCTTGCAAGTCAGATGTGAAAGATCAAGGCTTAACTTTGACAGGTCATCTGAAACTGCGGGACTTGAGTATCAGAGGGGAAAGTGGAATTCCTGGTGGAGCGGTAAAATGCGCAGAGATCAGGAGGAACACCGGTGGCGAAGGCGACTTTCTGGCTGACAACTGACGCTGAGGCGCGAAAGCGTGGGGAGCAAACAGG	1760	0	0	0	0	0	Bacteria	Firmicutes	Clostridia	Hungateiclostridiaceae	Fastidiosipila	NA	NA
asv0044	TACGTAGGGGGCAAGCGTTGTCCGGAATTACTGGGCGTAAAGCGCACGCAGGCTGAATTATAAGTCGGTAGTCAAAGGCGGAGGCTCAACCTCTGTATATCTATCGATACTGTAAATCTGGAGTATGTGAGAGGGAAGCGGAATTCCCGGTGTAGCGGTGAAATGCGTAGATATCGGGAGGAACACCAGTGGCGAAGGCGGCTTCCTGGCACAATACTGACGCTCATGTGCGAAAGCTAGGGCAGCGAACGGG	43	269	1110	81	31	32	Bacteria	Synergistota	Synergistia	Synergistales	Synergistaceae	NA	NA
asv0045	TACGGAGGATCCGAGCGTTATCCGGATTTATTGGGTTTAAAGGGTGCGCAGGCGGGATGTTAAGTCGGCGGTGAAATTTTGCAGCTCAACTGTAAAAGTGCCTTCGATACTGGCCTTCTTGAGTGTGGATGAAGTAGGCGGAATTTGTGGTGTAGCGGTGAAATGCTTAGATATCACGAGGAACTCCGATTGCGCAGGCAGCTTACTAAGCCACAACTGACGCTCATGCACGAAGGCGTGGGGATCAAACAGG	0	0	1202	171	0	153	Bacteria	Bacteroidota	Bacteroidia	Bacteroidales	Dysgonomonadaceae	Petrimonas	NA
asv0046	TACGAAGGGGACTAGCGTTGTTCGGAATTACTGGGCGTAAAGCGCACGTAGGCGGATTTGTTAGTCAGGGGTGAAATCCCGGGGCTCAACCTCGGAACTGCCTTTGATACTGCAAGTCTTGAGTCCGGAAGAGGTGAGTGGAATTCCTAGTGTAGAGGTGAAATTCGTAGATATTAGGAAGAACACCAGTGGCGAAGGCGGCTCACTGGTCCGGTACTGACGCTGAGGTGCGAAAGCGTGGGGAGCAAACAGG	1525	0	0	0	0	0	Bacteria	Proteobacteria	Alphaproteobacteria	Rhizobiales	Hyphomicrobiaceae	Hyphomicrobium	NA
asv0047	TACGGAGGATCCGAGCGTTATCCGGATTTATTGGGTTTAAAGGGAGCGTAGGTGGACATGTAAGTCAGTTGTGAAAGTTTGCGGCTCAACCGTAAAATTGCAGTTGATACTGTGTGTCTTGAGTACAGTAGAGGTGGGCGGAATTCGTGGTGTAGCGGTGAAATGCTTAGATATCACGAAGAACTCCGATTGCGAAGGCAGCTCACTGGACTGTTACTGACACTGAGGCTCGAAAGTGTGGGTATCAAACAGG	0	0	0	0	29	1472	Bacteria	Bacteroidota	Bacteroidia	Bacteroidales	Bacteroidaceae	Bacteroides	nordii
asv0048	TACGGAGGATGCAAGCGTTATCCGGATTCATTGGGTTTAAAGGGTGCGCAGGCGGATTGGTAAGTCAGGGGTGAAATCCCACAGCTCAACTGTGGAACTGCCTTTGATACTGCCAGTCTTGAGTATAGTTGAAGTGGGCGGAATGTGTCATGTAGCGGTGAAATGCTTAGATATGACACAGAACACCGATCGCGAAGGCAGCTCGCTAAGCTATAACTGACGCTCATGCACGAAAGCGTGGGGATCAAACAGG	0	0	0	819	561	57	Bacteria	Bacteroidota	Bacteroidia	Sphingobacteriales	Lentimicrobiaceae	Lentimicrobium	NA
asv0049	TACGGAGGATCCGAGCGTTATCCGGATTTATTGGGTTTAAAGGGTGCGCAGGCGGGATGTTAAGTCGGCGGTGAAATTTTGCAGCTCAACTGTAAAAGTGCCTTCGATACTGGCTTCCTTGAGTGTGGATGAAGTAGGCGGAATTTGTGGTGTAGCGGTGAAATGCTTAGATATCACGAGGAACTCCGATTGCGCAGGCAGCTTACTAAGCCACAACTGACGCTCATGCACGAAGGCGTGGGGATCAAACAGG	0	0	473	138	56	763	Bacteria	Bacteroidota	Bacteroidia	Bacteroidales	Dysgonomonadaceae	Petrimonas	NA
asv0050	TACATAAGGAGCAAGCGTTGTCCGGAATTATTGGGCGTAAAGAGCTCGTAGACGGTTCGGAAAGTCAGCTGTGAAATCACCAGGCTCAACCTGGTAGGGTCAGTTGAGACTTCCGAACTTGAGGGTAGAAGAGGAAAGTGGAATTCCCGGTGTAGCGGTGAAATGCGTAGATATCGGGAGGAACACCAGTGGCGAAGGCGGCTTTCTGGTCTACCCCTGACGTTGAGGAGCGAAAGCCAGGGGAGCAAACGGG	1420	0	0	0	0	0	Bacteria	Caldatribacteriota	JS1	NA	NA	NA	NA
asv0051	TACGGAGGATCCGAGCGTTATCCGGATTTATTGGGTTTAAAGGGTGCGCAGGCGGCATGTTAAGTCGGCGGTGAAATTTTGCAGCTCAACTGTAAAAGAGCCTTCGAAACTGGCAAGCTTGAGTGTGGATGAAGTAGGCGGAATTTGTGGTGTAGCGGTGAAATGCATAGATATCACAAAGAACACCGATTGCGCAGGCAGCTTACTAAACCATAACTGACGCTCATGCACGAAGGCGTGGGGATCAAACAGG	1417	0	0	0	0	0	Bacteria	Bacteroidota	Bacteroidia	Bacteroidales	Dysgonomonadaceae	Proteiniphilum	acetatigenes
asv0052	TACGTAGGGTGCAAGCGTTAATCGGAATTACTGGGCGTAAAGCGTGCGCAGGCGGTTTTGTAAGACAGAGGTGAAATCCCCGGGCTCAACCTGGGAACTGCCTTTGTGACTGCAAGGCTGGAGTGCGGCAGAGGGGGATGGAATTCCGCGTGTAGCAGTGAAATGCGTAGATATGCGGAGGAACACCGATGGCGAAGGCAATCCCCTGGGCCTGCACTGACGCTCATGCACGAAAGCGTGGGGAGCAAACAGG	982	0	0	95	219	86	Bacteria	Proteobacteria	Gammaproteobacteria	Burkholderiales	Comamonadaceae	Ottowia	NA
asv0053	TACGTAGGGTGCGAGCGTTAATCGGAATTACTGGGCGTAAAGCGTGCGCAGGCGGTTGATTAAGACAGGCGTGAAATCCCCGGGCTTAACCTGGGAACTGCGCTTGTGACTGGTCAGCTAGAGTACGGCAGAGGGGGGTGGAATTCCACGTGTAGCAGTGAAATGCGTAGAGATGTGGAGGAACACCGATGGCGAAGGCAGCCCCCTGGGCCGATACTGACGCTCATGCACGAAAGCGTGGGTAGCAAACAGG	32	0	0	19	691	629	Bacteria	Proteobacteria	Gammaproteobacteria	Burkholderiales	Rhodocyclaceae	Dechlorobacter	NA
asv0054	CACGTAGGAGGCAAACGTTATCCGGATTTACTGGGCGTAAAGCGCGTGTAGGTGGTTCTGTAAGTAGGGCGTGAAAGCTCCCGGCTCAACTGGGAGATGCCGTTCTAAACTGCAGAGCTAGAGGATGGTAGAGGGAGGTGGAATTCCAGGTGTAGCGGTGGAATGCGCAGATATCTGGAGGAACACCAGTGGCGAAGGCGGCCTCCTGGACCATTCCTGACACTCAGACGCGAAAGCTAGGGTAGCAAACGGG	1338	0	0	0	0	0	Bacteria	Chloroflexi	Anaerolineae	Anaerolineales	Anaerolineaceae	NA	NA
asv0055	TACGTAGGGGGCAAGCGTTATCCGGAATTACTGGGCGTAAAGGGTGCGTAGGCGGTTTATCAAGTCAGGGGTGAAAGGCTACGGCTCAACCGTAGTGAGCCTCTGAAACTGGTGAACTTGAGTGTAGGAGAGGAAAGTGGAATTCCCAGTGTAGCGGTGAAATGCGTAGATATTGGGAGGAACACCAGTGGCGAAGGCGACTTTCTGGACTACAACTGACGCTGAGGCACGAAAGCGTGGGGAGCAAACAGG	18	37	338	854	55	18	Bacteria	Firmicutes	Clostridia	Peptostreptococcales-Tissierellales	Peptostreptococcaceae	Acetoanaerobium	NA
asv0056	AACGTAGGAGACGAGCGTTATCCGGATTTACTGGGCGTAAAGAGCGTGTAGGAGGCAATACAAGTTGGATGTAAAAGCTCTCGGCTAAACTGAGAGAGGACGTTCAAGACTGTAGAGCTAGAGGAAGGCAGAGGTAGATGGAACTCCGGGAGTAGTGGTGAAATGCGTAGATATCCGGAAGAACACCAGAGGCGAAAGCGATCTACTGGGCCTTAACAGACACTGAGACGCGAAAGCCAGGGTAGCAAACGGG	1290	0	0	0	5	3	Bacteria	Chloroflexi	Anaerolineae	Anaerolineales	Anaerolineaceae	Flexilinea	NA
asv0057	TACGGAGGATGCGAGCGTTATCCGGATTTATTGGGTTTAAAGGGTGCGTAGGCGGATGAATAAGTCAGTGGTGAAAGGCTGCAGCTTAACTGTAGACTTGCCGTTGATACTGTTTATCTTGAGTGTGGTCAAGGCAGGCGGAATGTGTAATGTAGCGGTGAAATGCTTAGATATTACACAGAACACCGATTGCGAAGGCAGCTTGCTGGGCCATTACTGACGCTGATGCACGAAAGCGTGGGGAGCGAACAGG	1277	0	0	0	0	0	Bacteria	Bacteroidota	Bacteroidia	Bacteroidales	Bacteroidetes vadinHA17	NA	NA
asv0058	TACGTAGGTGGCAAGCGTTGTCCGGATTTACTGGGTGTAAAGGGCGTGCAGCCGGGCTGACAAGTCAGATGTGAAAACCAGGGGCTCAACCTCTGGACTGCATTTGAAACTGTTGGTCTTGAGTATCGGAGAGGTAACCGGAATTCCTAGTGTAGCGGTGAAATGCGTAGATATTAGGAAGAACATCAGTGGCGAAGGCGGGTTACTGGACGACAACTGACGGTGAGGCGCGAAAGCGTGGGGAGCAAACAGG	0	0	0	0	324	928	Bacteria	Firmicutes	Clostridia	Oscillospirales	Oscillospiraceae	Oscillibacter	NA
asv0059	TACAGAGGTCCCAAGCGTTGTTCGAATTCACTGGGCGTAAAGGGTGCGTAGGCGGTCGGGTAAGTCTGACGTGAAATGCCGGAGCTCAACTCCGGAACGGCGTTGGAAACTATTCGGCTTGAGGATTGGAGGGGGGACTGGAATTCTCGGTGTAGCAGTGAAATGCGTAGATATCGAGAGGAACACCCGTGGCGAAGGCGAGTCCCTGGACAATTCCTGACGCTGAGGCACGAAAGCTAGGGGAGCAAACAGG	1220	0	0	0	0	0	Bacteria	Verrucomicrobiota	Verrucomicrobiae	Pedosphaerales	Pedosphaeraceae	ADurb.Bin118	NA
asv0060	TACGGAGGATGCAAGCGTTATCCGGATTTATTGGGTTTAAAGGGTGCGTAGGCGGATTAATAAGTCAGCGGTGAAACTCACAGGCTCAACCTGTGCCGTGCCGTTGAAACTGTTTATCTCGAATGCGGATGCTGTGGGAGGAATGTGTAGTGTAGCGGTGAAATGCATAGATATTACACAGAACACCGATTGCGAAGGCATCTCACAAAGCCGTGATTGACGCTGAGGCACGAAAGTGTGGGGATCAAACAGG	1186	4	0	0	0	0	Bacteria	Bacteroidota	Bacteroidia	Bacteroidales	Rikenellaceae	Rikenellaceae RC9 gut group	NA
asv0061	TACGGAGGATCCGAGCGTTATCCGGATTTACTGGGTTTAAAGGGTGCGTAGGCGGCCCTGCAAGTCAGCGGTGAAATGTGGCGGCTCAACCGTTTCGCTGCCGCTGATACTGTAGGGCTTGGATGCGGTCGAGGCGGGTGGAATTCGTGGTGTAGCGGTGAAATGCATAGATATCACGAGGAACGCCGATAGCGAAGGCAGCTCGCCGGGCCGCGATCGACGCTGAGGCACGAAAGCGTGGGGATCAAACAGG	1068	0	0	0	0	0	Bacteria	Bacteroidota	Bacteroidia	Bacteroidales	Williamwhitmaniaceae	Blvii28 wastewater-sludge group	NA
asv0062	TACGGAGGGTGCGAGCGTTGTTCGGAATTATTGGGCGTAAAGCGCGTGCAGGCGGTCTTTTAAGTCTGATGTGAAAGCCCCGGGCTCAACCTGGGAAGTGCATTGGAAACTGGGAGACTTGAATACGGGAGAGGGTAGTGGAATTCCTAGTGTAGGAGTGAAATCCGTAGATATTAGGAGGAACACCGGTGGCGAAGGCGGCTACCTGGACCGATATTGACGCTGAGACGCGAAAGCGTGGGGAGCAAACAGG	0	0	0	0	339	713	Bacteria	Desulfobacterota	Desulfuromonadia	Geobacterales	Geobacteraceae	NA	NA
asv0063	AACGTAGGGGGCGAGCGTTGTCCGGAATTACTGGGCGTAAAGGGCGCGTAGGCGGTTATCCAAGTCAGGGGTGAAAACCTTGGGCTCAACTCAGGGCCTGCCTCTGAAACTGGGTAACTTGAGGGCAGGAGAGGGGAGTGGAATTCCCAGTGTAGCGGTGAAATGCGTAGATATTGGGAGGAACACCAGTGGCGAAGGCGGCTCTCTGGCCTAACCCTGACGCTGAGGCGCGAAAGCGTGGGGATCAAACAGG	1050	0	0	0	0	0	Bacteria	Firmicutes	Desulfotomaculia	Desulfotomaculales	Pelotomaculum	NA	NA
asv0064	TACAGAGGGGGCGAGCGTTATTCGGAATTATTGGGCGTAAAGGGCGCGTAGGCGGCTTGGCAAGTCAAAGGTGAAATCCCTCGGCTCAACCGAGGAACTGCCTTTGAAACTGCCGGGCTCGAGGCCGGGAGAGGGTAGTGGAATTCCCAGTGTAGCGGTGAAATGCGTAGATATTGGGAGGAACACCGGTGGCGAAGGCGGCTACCTGGACCGGTTCTGACGCTGAGGCGCGAAAGCGTGGGGAGCAAACAGG	1022	0	0	0	0	0	Bacteria	Acidobacteriota	Thermoanaerobaculia	Thermoanaerobaculales	Thermoanaerobaculaceae	Subgroup 10	NA
asv0065	TACGGGGGATGCAAGCGTTATCCGGATTTATTGGGTTTAAAGGGTGCGTAGGCGGTCTGTCAAGTCGGCGGTGAAAACAGCATGCTAAACATGGTGCTTGCCGTCGAGACTGGTGGGCTTGAATGTGGATGATGCCGGCGGAATGTGTAAAGTAGCGGTGAAATGCATAGATATTACACAGAAGGTCGATTGCGAAAGCAGCTGGCAAAGGCACTATTGACGCTGAGGCACGAAAGTGCGGGGATCGAACAGG	0	0	0	0	24	995	Bacteria	Bacteroidota	Bacteroidia	Bacteroidales	Rikenellaceae	dgA-11 gut group	NA
asv0066	TACGGAGGATGCGAGCGTTATCCGGATTTATTGGGTTTAAAGGGTGCGCAGGCGGGCTTTTAAGTCAGCGGTGAAATCTGGACGCTTAACGTCCAAACTGCCGTTGAAACTGGGAGTCTTGAGTATGGATGAAGTAGGCGGAATTCGTTGTGTAGCGGTGACATGCATAGATATAACGAGGAACTCCGATTGCGTAGGCAGCTTACTAAGCCATAACTGACGCTCATGCACGAAAGCGTGGGGATCAAACAGG	0	59	669	209	0	0	Bacteria	Bacteroidota	Bacteroidia	Bacteroidales	Dysgonomonadaceae	Dysgonomonas	NA
asv0067	TACGGAGGATGCAAGCGTTATCCGGATTTATTGGGTTTAAAGGGTGCGCAGGTTGTTTGATAAGTCAGTGGTGAAAGTCTGTCGCTTAACGGTAGGATTGCCATTGATACTGTTAGACTTGAATATGGATGAGGTAGGCGGAATGTGTAGTGTAGCGGTGAAATGCATAGATATTACACAGAACACCGATTGCGAAGGCAGCTTACTAATCCATCATTGACGCTGAGGCACGAAAGCGTGGGGATCAAACAGG	935	0	0	0	0	0	Bacteria	Bacteroidota	Bacteroidia	Bacteroidales	Prolixibacteraceae	NA	NA
asv0068	TACGGAGGATCCGAGCGTTATCCGGATTTATTGGGTTTAAAGGGTGCGTAGGTGGACTTATAAGTCAGTGGTGAAAGTTTGCAGCTTAACTGTAAAATTGCCGTTGAAACTGTTAGTCTTGAGTGCAAATGAGGTAGGCGGAATGTGTTGTGTAGCGGTGAAATGCATAGATATAACACAGAACACCGATTGCGAAGGCAGCTTACTAGAATGCCACTGACACTGATGCACGAAGGCGTGGGGATCAAACAGG	0	6	18	898	0	0	Bacteria	Bacteroidota	Bacteroidia	Bacteroidales	Paludibacteraceae	H1	NA
asv0069	TACGTAGGTGGCAAGCGTTGTCCGGATTTAGTGGGCGTAAAGCGAGCGCAGGCGGTTTCTTAAGTCTGATGTGAAAGCCCCCGGCTTAACCGGGGAGGGTCATTGGAAACTGGGAGACTTGAGTGCAGAAGAGGAGAGTGGAATTCCATGTGTAGCGGTGAAATGCGTAGATATATGGAGGAACACCAGTGGCGAAGGCGACTCTCTGGTCTGTAACTGACGCTGAGGCTCGAAAGCGTGGGGAGCAAACAGG	0	273	389	240	0	0	Bacteria	Firmicutes	Bacilli	Lactobacillales	Enterococcaceae	Enterococcus	NA
asv0070	TACGGAGGATCCGAGCGTTATCCGGATTTATTGGGTTTAAAGGGTGCGCAGGCGGGATGTTAAGTCGGCGGTGAAATTTTGCAGCTCAACTGTAAAAGTGCCTTCGATACTGGCTTCCTTGAGTGTGGATGAAGTAGGCGGAATTTGTGGTGTAGCGGTGAAATGCTTAGATATCACGAGGAACTCCGATTGCGCAGGCAGCTTACTAAGCCACTACTGACGCTCATGCACGAAGGCGTGGGGATCAAACAGG	0	0	584	111	47	112	Bacteria	Bacteroidota	Bacteroidia	Bacteroidales	Dysgonomonadaceae	Petrimonas	NA
asv0071	CACGTAAGTTGCGAGCGTTGTTCGGAATTATTGGGCGTAAAGGGCATGTAGGCGGATTTGCAAGCTTGATGTGAAATCCCGCAGCTTAACTGCGGAACTGCATTGGGAACTGCAAGACTAGAGTTACTGAGGGGAAACTAGAATTCCAAGTGTAGGGGTGAAATCTGTAGATATTTGGAAGAATACCAATGGCGAAGGCAAGTTTCTGGCAGATAACTGACGCTGAGGTGCGAAGGTGCGGGGAGCAAACAGG	824	0	0	0	0	0	Bacteria	Spirochaetota	Spirochaetia	Spirochaetales	Spirochaetaceae	Treponema	NA
asv0072	CACGTAAGGGGCGAGCGTTGTTCGGAATTATTGGGCGTAAAGGGCGCGTAGGCGGTCCTGTAAGCCCGGCGTGAAAACCTGGAGCTCAACTCCGGGCCTGCGCTGGGAACTGCGGGACTAGAGTCATGGAAGGGAAGTTGGAATTCCAGGTGTAGGGGTGAAATCTGTAGATATCTGGAAGAACACCGGTGGCGAAGGCGAACTTCTGGCCAATGACTGACGCTGAGGCGCGAAAGTGCGGGGAGCAAACAGG	818	0	0	0	0	0	Bacteria	Spirochaetota	Spirochaetia	Spirochaetales	Spirochaetaceae	Treponema	caldarium
asv0073	TACGGAGGGTGCAAGTGTTATTCGGAATCACTGGGCGTAAAGAGCACGTAGGCGGATAGGCAAGTCAGGTGTGAAAGCCCGGAGCTCAACTCCGGAATTGCATTTGATACTGCTTGTCTTGAGTGAGGTAGAGGGGGGTGGAATTCCCGGTGTAGAGGTGAAATTCGTAGATATCGGGAGGAACACCAGAGGCGAAGGCGACCCCCTGGGCCTCTACTGACGCTGAGGTGCGAAAGCGTGGGGAGCAAACAGG	817	0	0	0	0	0	Bacteria	SAR324 clade(Marine group B)	NA	NA	NA	NA	NA
asv0074	TACGGAGGGTGCAAGCGTTGTTCGGAATTATTGGGCGTAAAGCGCGTGTAGGCGGTCTTTTAAGTCTGATGTGAAAGCCCCGGGCTCAACTTGGGAAGTGCATTGGAAACTGGGAGGCTTGAGTACGGGAGAGGAGAGTGGAATTCCTAGTGTAGGAGTGAAATCCGTAGATATTAGGAGGAACACCGGTGGCGAAGGCGGCTCTCTGGACCGATACTGACGCTGAGACGCGAAAGCGTGGGTAGCAAACAGG	0	0	0	44	759	0	Bacteria	Desulfobacterota	Desulfuromonadia	Geobacterales	Geobacteraceae	Geobacter	NA
asv0075	AACGTAGGAGGCGAGCGTTATCCGGATTTACTGGGCGTAAAGCGTGTGCAGGCGGTTTGATAAGTTGGATGTGAAAGCTCCTGGCTTAACCGGGAGAGGTCGTTCAAAACTATCAGACTAGAGAGTGGTAGAGGGAGATGGAATTCCGCGTGTAGTGGTGAAATGCGTAGATATGCGGAGGAACACCAGTGGCGAAAGCGGTCTCCTGGCCCATTTCTGACGCTCAGACACGAAAGCTAAGGTAGCAAACGGG	790	0	0	0	8	0	Bacteria	Chloroflexi	Anaerolineae	Anaerolineales	Anaerolineaceae	Leptolinea	NA
asv0076	TACGTAGGGGGCAAGCGTTATCCGGATTTACTGGGTGTAAAGGGAGCGTAGACGGCACTGCAAGTCTGGAGTGAAAGCCCGGGGCTCAACCCCGGGACTGCTTTGGAAACTGTGGTGCTGGAGTGCAGGAGAGGTAAGTGGAATTCCTAGTGTAGCGGTGAAATGCGTAGATATTAGGAGGAACACCAGTGGCGAAGGCGGCTTACTGGACTGTAACTGACGTTGAGGCTCGAAAGCGTGGGGAGCAAACAGG	0	0	0	0	150	626	Bacteria	Firmicutes	Clostridia	Lachnospirales	Lachnospiraceae	NA	NA
asv0077	TACGGAGGATCCGAGCGTTATCCGGATTTATTGGGTTTAAAGGGTGCGCAGGCGGGATGTTAAGTCGGCGGTGAAATTTTGCGGCTCAACCGTAAAAGTGCCTTCGAAACTGGCATCCTTGAGTATGGATGAAGTAGGCGGAATTCGTGGTGTAGCGGTGAAATGCATAGATATCACGAAGAACCCCGATTGCGCAGGCAGCTTACTAAACCATAACTGACGCTCATGCACGAAGGCGTGGGGATCAAACAGG	0	658	112	0	0	0	Bacteria	Bacteroidota	Bacteroidia	Bacteroidales	Dysgonomonadaceae	Petrimonas	NA
asv0078	TACGTAGGTGGCAAGCGTTGTCCGGATTTATTGGGCGTAAAGCGAGCGCAGGCGGTTTCTTAAGTCTGATGTGAAAGCCCCCGGCTTAACCGGGGAGGGTCATTGGAAACTGGGAGACTTGAGTGCAGAAGAGGAGAGTGGAATTCCATGTGTAGCGGTGAAATGCGTAGATATATGGAGGAACACCAGTGGCGAAGGCGACTCTCTGGTCTGTAACTGACGCTGAGGCTCGAAAGCGTGGGGAGCTAACAGG	0	0	0	0	486	281	Bacteria	Firmicutes	Bacilli	Lactobacillales	Enterococcaceae	Enterococcus	NA
asv0079	TACGGAGGATGCAAGCGTTATCCGGATTTATTGGGTTTAAAGGGTGCGTAGGTGGGCTTATAAGTCAGCGGTGAAATCCCCCGGCTCAACCAGGGAATTGCCGTTGATACTGTTAGCCTTGAGTACAGTTGAAGTGGGCGGAATGTAGCATGTAGCGGTGAAATGCATAGATATGCTACAGAACACCAATAGCGAAGGCAGCTCACTAAGTTGTAACTGACACTAATGCACGAAAGCGTGGGGATCAAACAGG	765	0	0	0	0	0	Bacteria	Bacteroidota	Bacteroidia	Sphingobacteriales	ST-12K33	NA	NA
asv0080	TACGGAGGGTGCAAGCGTTATCCGGATTTATTGGGTTTAAAGGGTGCGTAGGCGGTTATTTAAGTCAGTGGTGAAAGTTTTCGGCTCAACCGGAAAATTGCCATTGATACTGGGTAGCTAGAATATGGTTGCTGTGAGTAGAATGTGTGGTGTAGCGGTGAAATGCATAGATATCACACAGAATACCGATTGCGAAGGCATCTCACAAAGCCATCATTGACGCTGAGGCACGAAAGTGTGGGGATCAAACAGG	0	0	0	521	73	165	Bacteria	Bacteroidota	Bacteroidia	Bacteroidales	Rikenellaceae	NA	NA
asv0081	TACAGAGGTCCCAAGCGTTGTTCGGATTCACTGGGCGTAAAGGGTGCGTAGGTGGTGAGGTAAGTTCGGTGTGAAATCTCCGGGCTCAACCCGGAAAAGGCATTGAATACTATCTTGCTAGAGGTTTGGAGGGGGGACTGGAATTCTCGGTGTAGCAGTGAAATGCGTAGATATCGAGAGGAACACCGGTGGCGAAGGCGAGTCCCTGGACAACACCTGACACTGAGGCACGAAAGCTAGGGGAGCAAACAGG	736	0	0	0	0	2	Bacteria	Verrucomicrobiota	Verrucomicrobiae	Pedosphaerales	Pedosphaeraceae	NA	NA
asv0082	TACGAAGGGGGCTAGCGTTGTTCGGAATTACTGGGCGTAAAGCGCACGCAGGCGGCTCGTTAAATTAGAAGTGAAAGCCCTGGGCTCAACCCGGGAATTGCTTTTAAGACTGGCGAGCTTGAATCCAGAAGAGGGTAGTGGAATTCCAAGTGTAGAGGTGAAATTCGTAGATATTTGGAAGAACACCAGTGGCGAAGGCGACTACCTGGTCTGGGATTGACGCTCATGTGCGAAAGCGTGGGGAGCAAACAGG	0	0	0	0	119	618	Bacteria	Proteobacteria	Alphaproteobacteria	Rhodospirillales	Magnetospirillaceae	Telmatospirillum	NA
asv0083	TACGGGGGGTGCAAGCGTTGTTCGGAATTATTGGGCGTAAAGAGCGTGTAGGCGGCTGAGCAAGTCAGATGTGAAAGCCCCGGGCTTAACCCGGGAAGTGCATTTGAAACTGTTCGGCTTGAGTAAGGGAGAGGAAAGTGGAATTCCTGGTGTAGAGGTGAAATTCGTAGATATCAGGAGGAACACCGGCGGCGAAGGCGACTTTCTGGCCCTATACTGACGCTGAGACGCGAGAGCGTGGGTAGCAAACAGG	723	0	0	0	0	0	Bacteria	Desulfobacterota	Syntrophia	Syntrophales	Smithellaceae	Smithella	NA
asv0084	TACGTAGGTGGCAAGCGTTGTCCGGAATTATTGGGCGTAAAGGGCGTGTAGGTGGATTCTTAAGTCGTGTGTCTAAGTGCGGTGCTCAACACCGTATGGGCGCAGGAAACTGGGAATCTTGAGTGCAGGAGAGGAAAGTGGAATTCCCAGTGTAGCGGTGAAATGCGTAGATATTGGGAGGAACACCAGTGGCGAAGGCGACTTTCTGGACTGTGTCTGACACTGAGGCGCGAAAGCCAGGGGAGCGAACGGG	0	0	0	720	0	0	Bacteria	Firmicutes	Negativicutes	Veillonellales-Selenomonadales	Sporomusaceae	Sporomusa	NA
asv0085	TACGAAGGGGGCTAGCGTTGTTCGGAATCACTGGGCGTAAAGAGCACGTAGGCGGACTTGCTAGTCAGGGGTGAAATCCCGGGGCTCAACCCCGGAACTGCCCTTGAAACTGTAGGTCTTGAGTCCGAGAGAGGTGAGTGGAATTCCTAGTGTAGAGGTGAAATTCGTAGATATTAGGAAGAACACCAGTGGCGAAGGCGGCTCACTGGCTCGGTACTGACGCTGAGGTGCGAAAGCGTGGGGAGCAAACAGG	709	0	0	0	0	0	Bacteria	Proteobacteria	Alphaproteobacteria	Rhizobiales	Hyphomicrobiaceae	Filomicrobium	NA
asv0086	TACGTAGGTGGCGAGCGTTATCCGGATTTACTGGGTGTAAAGGGCGCGCAGGCGGCCCTGGAAGTCAGATGTGAAAGATCAAGGCTTAACTTTGACAGGTCATCTGAAACTTTGGGGCTTGAGTATCAGAGGGGAAAGTGGAATTCCTAGTGGAGCGGTAAAATGCACAGAGATTAGGAGGAACACCGGTGGCGAAGGCGACTTTCTGGCTGACAACTGACGCTGAGGCGCGAAAGCGTGGGGAGCAAACAGG	702	0	0	0	7	0	Bacteria	Firmicutes	Clostridia	Hungateiclostridiaceae	Fastidiosipila	NA	NA
asv0087	TACGTAGGTGGCAAGCGTTGTCCGGATTAATTGGGCGTAAAGCGAGCGCAGGCGGTTTCTTAAGTCTGATGTGAAAGCCCCCGGCTTAACCGGGGAGGGTCATTGGAAACTGGGAGACTTGAGTGCAGAAGAGGAGAGTGGAATTCCATGTGTAGCGGTGAAATGCGTAGATATATGGAGGAACACCAGTGGCGAAGGCGACTCTCTGGTCTGTAACTGACGCTGAGGCTCGAAAGCGTGGGGAGCAAACAGG	0	0	0	0	449	257	Bacteria	Firmicutes	Bacilli	Lactobacillales	Enterococcaceae	Enterococcus	NA
asv0088	TACGGAGGGTGCAAGCGTTAATCGGAATTACTGGGCGTAAAGCGCACGCAGGCGGTCTGTCAAGTCGGATGTGAAATCCCCGGGCTCAACCTGGGAACTGCATCCGAAACTGGCAGGCTAGAGTCTTGTAGAGGGGGGTAGAATTCCAGGTGTAGCGGTGAAATGCGTAGAGATCTGGAGGAATACCGGTGGCGAAGGCGGCCCCCTGGACAAAGACTGACGCTCAGGTGCGAAAGCGTGGGGAGCAAACAGG	0	0	0	126	23	545	Bacteria	Proteobacteria	Gammaproteobacteria	Enterobacterales	Enterobacteriaceae	Citrobacter	NA
asv0089	CACGTAGGAGGCGAACGTTATCCGGATTTACTGGGCGTAAAGCGCGTGTAGGTGGTTTGGTAAGTAGGGCGTGAAAGCTCCCGGCTCAACTGGGAGAGGCCGTTCTAAACTGCCAAGCTAGAGGATGGTAGAGGGAGGTGGAATTCCGGGTGTAGCGGTGGAATGCGCAGATATCCGGAGGAACACCAGTGGCGAAGGCGGCCTCCTGGGCCACTCCTGACACTCAGACGCGAAAGCTAGGGTAGCAAACGGG	673	0	0	0	12	0	Bacteria	Chloroflexi	Anaerolineae	Anaerolineales	Anaerolineaceae	Longilinea	NA
asv0090	GACGTAGGATGCGAGCGTTGTCCGGATTTATTGGGCGTAAAGAGTTCGTAGGTGGTTTGTCAAGTCTGATGTTAAAGATCGGGGCTCAACCCTGGGACTGCATTGGATACTGGCAGACTTGAGTGTGGTAGAGGCTAGTGGAATTCCCAGTGTAGCGGTGAAATGCGTAGATATTGGGAAGAACACCGGTGGCGTAGGCGACTAGCTGGGCCATAACTGACACTGAGGAACGAAAGCCAGGGTAGCGAATGGG	675	0	0	0	0	0	Bacteria	Cyanobacteria	Vampirivibrionia	Obscuribacterales	Obscuribacteraceae	Candidatus Obscuribacter	NA
asv0091	TACGTAGGTGGCGAGCGTTGTCCGGAATTACTGGGCGTAAAGGGCGCGCAGGCGGCCTGTTAAGTCGGACGTGAAATCCCCTGGCTCAACTGGGGGAGGTCGTTCGAAACTGGCGGGCTTGAGTGCGGGAGAGGGAAGCGGAATTCCCGGTGTAGCGGTGAAATGCGTAGATATCGGGAGGAACACCAGTGGCGAAGGCGGCTTCCTGGACCGCAACTGACGCTGAGGCGCGAAAGCTGGGGGAGCGAACAGG	671	0	0	0	0	0	Bacteria	Firmicutes	Incertae Sedis	DTU014	NA	NA	NA
asv0092	GACGTAGGGTGCGAGCGTTAATCGGAATTACTGGGCGTAAAGCGTGCGCAGGCGGCTTTGTAAGACAGGTGTGAAATCCCCGGGCTTAACCTGGGAACTGCACTTGTGACTGCAAGGCTAGAGTGTGTCAGAGGGAGGTGGAATTCCGCGTGTAGCAGTGAAATGCGTAGATATGCGGAGGAACACCGATGGCGAAGGCAGCCTCCTGGGATAACACTGACGCTCATGCACGAAAGCGTGGGGAGCAAACAGG	648	0	0	0	0	0	Bacteria	Proteobacteria	Gammaproteobacteria	Burkholderiales	Burkholderiaceae	Lautropia	NA
asv0093	TACGAACTGTGCAAACGTTATTCGGAATCACTGGGCTTAAAGGGTGCGTAGGCGGCCAGATAAGTAGGGTGTGAAAGCCCCCGGCTCAACCGGGGAATGGCGCTCTAAACTGTCTGGCTGGAGTGAGATAGGGGTGTGCGGAACTTCCGGTGGAGCGGTGAAATGTGTTGATATCGGAAGGAACGCCGGTGGCGAAAGCGGCACACTGGATCTCAACTGACGCTGAGGCACGAAAGCCAGGGGAGCAAACGGG	645	0	0	0	0	0	Bacteria	Planctomycetota	Planctomycetes	Planctomycetales	NA	NA	NA
asv0094	TACGTAGGTGGCAAGCGTTGTCCGGAATTACTGGGCGTAAAGGATGCGTAGGCGGCTTCTTAAGTGGGATGTGAAATGCCGGGGCTTAACCCCGGATGTGCATTCCATACTGGGAGGCTAGAGTGCAGGAGAGGAAAGCGGAATTCCCAGTGTAGCGGTGAAATGCGTAGAGATTGGGAGGAACACCAGTGGCGAAGGCGGCTTTCTGGACTGTAACTGACGCTGAGGCATGAAAGTGTGGGGAGCAAACAGG	0	0	0	0	205	437	Bacteria	Firmicutes	Clostridia	Clostridiales	Caloramatoraceae	Fonticella	NA
asv0095	TACGTAGGTGGCAAGCGTTGTCCGGATTTATTGGGCGTAAAGCGAGCGCAGGGGGTTTCTTAAGTCTGATGTGAAAGCCCCCGGCTTAACCGGGGAGGGTCATTGGAAACTGGGAGACTTGAGTGCAGAAGAGGAGAGTGGAATTCCATGTGTAGCGGTGAAATGCGTAGATATATGGAGGAACACCAGTGGCGAAGGCGACTCTCTGGTCTGTAACTGACGCTGAGGCTCGAAAGCGTGGGGAGCAAACAGG	0	190	278	164	0	0	Bacteria	Firmicutes	Bacilli	Lactobacillales	Enterococcaceae	Enterococcus	NA
asv0096	TACGGAGGGTGCGAGCGTTGTTCGGAATTATTGGGCGTAAAGCGCGTGTAGGCGGTTTGATAAGTCTGATGTGAAAGCCCCGGGCTCAACCCGGGAAGTGCATTGGAAACTGTCAGACTTGAATACGGGAGAGGGCAGTGGAATTCCTAGTGTAGGAGTGAAATCCGTAGATATTAGGAGGAACACCGGTGGCGAAGGCGGCTGCCTGGACCGATATTGACGCTGAGACGCGAAAGCGTGGGGAGCAAACAGG	0	0	0	624	0	0	Bacteria	Desulfobacterota	Desulfuromonadia	Geobacterales	Geobacteraceae	NA	NA
asv0097	TACGTAGGTGGCAAGCGTTGTCCGGATTTATTGGGCGTAAAGCGAGCGCAGGCGGGTTCTTAAGTCTGATGTGAAAGCCCCCGGCTTAACCGGGGAGGGTCATTGGAAACTGGGAGACTTGAGTGCAGAAGAGGAGAGTGGAATTCCATGTGTAGCGGTGAAATGCGTAGATATATGGAGGAACACCAGTGGCGAAGGCGACTCTCTGGTCTGTAACTGACGCTGAGGCTCGAAAGCGTGGGGAGCAAACAGG	0	186	257	177	0	0	Bacteria	Firmicutes	Bacilli	Lactobacillales	Enterococcaceae	Enterococcus	NA
asv0098	CACGTAGGGGACGAGCGTTGTCCGGAATTACTGGGCGTAAAGGGCGCGCAGGCTGTGCGTCGAGTCGGCTGTTGAAAGGCGGGGCTCAACCCCGCGAAGCGGTCGAGACCGGCGTGCTGGAGTACTGCAGAGGCAGGCGGAATTCCCGGTGTAGCGGTGAAATGCGTAGATATCGGGAAGAACACCGGTGGCGAAGGCGGCCTGCTGGGCAGTAACTGACGCTGAGGCGCGAGAGCCAGGGTAGCGAACGGG	606	0	0	0	8	0	Bacteria	Synergistota	Synergistia	Synergistales	Synergistaceae	NA	NA
asv0099	TACGGAGGGTGCAAGCGTTAATCGGAATTACTGGGCGTAAAGCGCACGCAGGCGGTCTGTCAAGTCGGATGTGAAATCCCCGGGCTCAACCTGGGAACTGCATTCGAAACTGGCAGGCTGGAGTCTTGTAGAGGGGGGTAGAATTCCAGGTGTAGCGGTGAAATGCGTAGAGATCTGGAGGAATACCGGTGGCGAAGGCGGCCCCCTGGACAAAGACTGACGCTCAGGTGCGAAAGCGTGGGGAGCAAACAGG	0	0	147	451	0	0	Bacteria	Proteobacteria	Gammaproteobacteria	Enterobacterales	Enterobacteriaceae	NA	NA
asv0100	CACGTACTGTGCGAACGTTATTCGGAATCACTGGGCTTAAAGGGTGCGTAGGCGGCGATACAAGTCAGGTGTGAAATGCCGGAGCTCAACTGCGGCATTGCGCTTGAAACTGTGTTGCTTGAGTATTTCAGGGGTGTGGGGAACTGCCAGTGGAGCGGTGAAATGTGTTGATATTGGCAGGAACACCGGAGGCGAAAGCGCCACACTGGGGAATAACTGACGCTGAGGCACGAAAGCCAGGGGAGCGAACGGG	593	0	0	0	0	0	Bacteria	Planctomycetota	Planctomycetes	Planctomycetales	Rubinisphaeraceae	NA	NA
asv0101	TACGGAGGATCCGAGCGTTATCCGGATTTATTGGGTTTAAAGGGTGCGCAGGCGGGATGTTAAGTCGGCGGTGAAATTTTGCAGCTCAACTGTAAAAGTGCCTTCGATACTGGCTTTCTTGAGTGTGGATGAAGTAGGCGGAATTTGTGGTGTAGCGGTGAAATGCTTAGATATCACGAGGAACTCCGATTGCGCAGGCAGCTTACTAAACCACTACTGACGCTCATGCACGAAGGCGTGGGGATCAAACAGG	40	139	224	0	130	58	Bacteria	Bacteroidota	Bacteroidia	Bacteroidales	Dysgonomonadaceae	Petrimonas	sulfuriphila
asv0102	TACGTAGGGGGCGAGCGTTGTCCGGATTTACTGGGCGTAAAGGGTGAGTAGGCGGTAATATGTGTCAGATGTAAAAGGCTAAGGCTTAACCATAGTTAGCATTTGAAACTGTATTACTTGAGTGCAGGAGAGGTAAGCGGAATTCCTAGTGTAGCGGTGAAATGCGTAGATATTAGGAGGAACACCAGTGGCGAAGGCGGCTTACTGGACTGTAACTGACGCTGAGTCACGAAAGCGTGGGTAGCAAACAGG	0	0	0	0	196	395	Bacteria	Firmicutes	Clostridia	Peptostreptococcales-Tissierellales	Sedimentibacteraceae	Sedimentibacter	NA
asv0103	TACGTAGGGGGCGAGCGTTATCCGGATTTATTGGGCGTAAAGCGTGTGTAGGCGGTCTATTAAGTCTAAGATCAAAGTCCGAGGCTCAACCTCGGTTCGTCTTAGAAACTGGTAGACTTGAGTGTGGTAGAGGCAAGTGGAATTTCTAGTGTAGCGGTTAAATGCGTAGATATTAGAAGGAACACCAGTGGCGAAGGCGGCTTGCTGGGCCATTACTGACGCTGAGACACGAAAGCGTGGGGAGCAAATAGG	0	0	0	0	36	540	Bacteria	Firmicutes	Bacilli	RF39	NA	NA	NA
asv0104	TACGTAGGGGGCTAGCGTTGTCCGGATTTACTGGGCGTAAAGGGTGAGTAGGCGGTTACATAAGTCAGATGTAAAAGGCTAAGGCTTAACCATAGTATGCATTTGAAACTGTGTGACTTGAGTACAGGAGAGGTAAGTGGAATTCCTAGTGTAGCGGTGAAATGCGTAGATATTAGGAGGAACACCAGTGGCGAAGGCGACTTACTGGACTGTAACTGACGCTGAGTCACGAAAGCGTGGGTAGCAAACAGG	0	492	0	81	0	0	Bacteria	Firmicutes	Clostridia	Peptostreptococcales-Tissierellales	Sedimentibacteraceae	Sedimentibacter	NA
asv0105	TACGGAGGATGCGAGCGTTATCCGGATTTATTGGGTTTAAAGGGTGCGCAGGCGGAAAGATAAGTCAGTGGTGAAATCCTGCAGCTTAACTGCAGAATTGCCGTTGATACTGTTTTTCTTGAGTGTGGTCAAGGAAGGCGGAATGTGTAATGTAGCGGTGAAATGCTTAGATATTACACAGAACACCAATTGCGAAGGCAGCTTTCTGGGCCGTTACTGACGCTCATGCACGAAAGCGTGGGGAGCAAACAGG	562	0	0	0	0	0	Bacteria	Bacteroidota	Bacteroidia	Bacteroidales	Bacteroidetes vadinHA17	NA	NA
asv0106	TACGAAGGGTGCAAGCGTTACTCGGAATTACTGGGCGTAAAGCGTGCGTAGGTGGTTTGTTAAGTCTGATGTGAAAGCCCTGGGCTCAACCTGGGAATGGCATTGGATACTGGCAAGCTAGAGTGCGGCAGAGGGTAGTGGAATTCCTGGTGTAGCAGTGAAATGCGTAGATATCAGGAGGAACATCCGTGGCGAAGGCGACTGCCTGGGCCAGCACTGACACTGAGGCACGAAAGCGTGGGGAGCAAACAGG	548	0	0	0	0	0	Bacteria	Proteobacteria	Gammaproteobacteria	Xanthomonadales	Xanthomonadaceae	Thermomonas	NA
asv0107	TACGTAAGGGGCGAACGTTGCTCGGAATCACTGGGCGTAAAGGGCCGGTAGGTGGCTTTATAAGTCGGTTGTCAAATACCTATGCTCAACGTGGGAGAGGCGACCGATACTGTAGAGCTTGAGTAGAGGATGGGATGATGGAATACCCGGTGTAGGGGTGAAATCTGTTGATATCGGGTAGAACACCGATGGCGAAAGCGATCATCTAGCCTCATACTGACACTCAACGGCGAAAGCCAGGGGAGCGAACGGG	541	0	0	0	0	0	Bacteria	Spirochaetota	Brachyspirae	Brachyspirales	Brachyspirales Incertae Sedis	Exilispira	NA
asv0108	TACGTAGGTCCCAAGCGTTGTCCGGATTTATTGGGCGTAAAGCGAGCGCAGGTGGTTTCTTAAGTCTGATGTAAAAGGCAGTGGCTCAACCATTGTGTGCATTGGAAACTGGGAGACTTGAGTGCAGGAGAGGAGAGTGGAATTCCATGTGTAGCGGTGAAATGCGTAGATATATGGAGGAACACCGGAGGCGAAAGCGGCTCTCTGGCCTGTAACTGACACTGAGGCTCGAAAGCGTGGGGAGCAAACAGG	0	533	0	0	0	0	Bacteria	Firmicutes	Bacilli	Lactobacillales	Streptococcaceae	Lactococcus	NA
asv0109	TACGAAGGATGCAAGCGTTATCCGGAATTATTGGGTTTAAAGGGTGCGTAGGCGGACTAATAAGTCAGTGGTGAAAGCCTGCAGCTTAACTGCAGAATTGCCGTTGATACTGTTAGTCTTGAGTACAGTTGAGGTAGGCGGAATGTGTCATGTAGCGGTGAAATGCTTAGATATGACACAGAACACCGATTGCGAAGGCAGCTTGCTAAGCTGTAACTGACGCTGAGGCACGAAAGCGTGGGGAGCAAACAGG	532	0	0	0	0	0	Bacteria	Bacteroidota	Bacteroidia	Sphingobacteriales	AKYH767	NA	NA
asv0110	TACGTAGGGTGCAAGCGTTAATCGGAATTACTGGGCGTAAAGCGTGCGCAGGCGGTTATATAAGACAGATGTGAAATCCCCGGGCTCAACCTGGGAACTGCATTTGTGACTGTATAGCTAGAGTACGGCAGAGGGGGATGGAATTCCGCGTGTAGCAGTGAAATGCGTAGATATGCGGAGGAACACCGATGGCGAAGGCAATCCCCTGGGCCTGTACTGACGCTCATGCACGAAAGCGTGGGGAGCAAACAGG	518	0	0	0	0	0	Bacteria	Proteobacteria	Gammaproteobacteria	Burkholderiales	Comamonadaceae	Acidovorax	NA
asv0111	TACGTAGGGGGCAAGCGTTATCCGGAATTACTGGGTGTAAAGGGAGAGTAGGCGGCATGGTAAGTTAGATGTGAAAGCCCGAGGCTTAACCTCGGGATTGCATTTAAAACTATCAAGCTAGAGTACAGGAGAGGTAAGTGGAATTCCTAGTGTAGCGGTGAAATGCGTAGATATTAGGAAGAACACCAGTGGCGAAGGCGACTTACTGGACTGAAACTGACGCTGAGGCTCGAAAGCGTGGGGAGCGAACAGG	0	35	0	0	52	431	Bacteria	Firmicutes	Clostridia	Lachnospirales	Lachnospiraceae	Anaerostignum	NA
asv0112	TACGGAGGATGCAGGCGTTATCCGGATTTATTAGGTTTAAAGGGTGCGTAGGCGGCAATATAAGTCGGAGGTGAAATCTTACAGCTTAACTATAAGTTTGCCTTCGATACTGTAGTGCTAGAGTACGAACGAGGTAGGCGGAATGTGCAGTGTAGCGGTGAAATGCATAGATATTGCACAGAACATCGATTGCGAAGGCAGCTTACTAGGCCGTAACTGACGCTGATGCACGAAAGCGTGGGGATCAAACAGG	515	0	0	0	0	0	Bacteria	Bacteroidota	Bacteroidia	Bacteroidales	MgMjR-022	NA	NA
asv0113	TACGGAGGATCCGAGCGTTATCCGGATTTACTGGGTTTAAAGGGTGCGTAGGCGGCCCTGCAAGTCAGCGGTGAAATGTGGCGGCTCAACCGTTTCGCTGCCGCTGATACTGTGGGGCTTGGATGCGGTCGAGGCGGGTGGAATTCGTGGTGTAGCGGTGAAATGCATAGATATCACGAGGAACGCCGATAGCGAAGGCAGCTCGCCGGGCCGCGATCGACGCTGAGGCACGAAAGCGTGGGGATCAAACAGG	486	0	0	0	0	0	Bacteria	Bacteroidota	Bacteroidia	Bacteroidales	Williamwhitmaniaceae	Blvii28 wastewater-sludge group	NA
asv0114	TACGAAGGGGGCAAGCGTTGCTCGGAATCACTGGGCGTAAAGCGCACGTAGGCGGGTCGTTAAGTCAGAGGTGAAAGCCTGGAGCTCAACTCCAGAACTGCCTTTGATACTGGCGACCTCGAGTTCGAGAGAGGTTGGTGGAACTCCGAGTGTAGAGGTGAAATTCGTAGATATTCGGAAGAACACCAGTGGCGAAGGCGGCCAACTGGCTCGATACTGACGCTGAGGTGCGAAAGCGTGGGGAGCAAACAGG	484	0	0	0	0	0	Bacteria	Proteobacteria	Alphaproteobacteria	Rhizobiales	Xanthobacteraceae	Xanthobacter	NA
asv0115	TACGGAGGATCCGAGCGTTATCCGGATTTATTGGGTTTAAAGGGTGCTCAGGCGGGGGATTAAGTCGGCGGTGAAATTTTGCGGCTCAACCGTAAAAGTGCCTTCGAAACTGGTTTCCTTGAGTGTGGATGAGGTAGGCGGAATTTGTGGTGTAGCGGTGAAATGCATAGATATCACGAGGAACTCCGATTGCGCAGGCAGCTTACTAAGCCATAACTGACGCTCAAGCACGAAGGCGTGGGGATCAAACAGG	0	394	28	30	0	0	Bacteria	Bacteroidota	Bacteroidia	Bacteroidales	Dysgonomonadaceae	Proteiniphilum	NA
asv0116	TACGTAGGTGGCAAGCGTTGTCCGGATTTATTGGGCGTAAAGCGAGCGCAGGCGGTTTCTTAAGTCTGATGTGAAAGCCCCCGGCTCAACCGGGGAGGGTCATTGGAAACTGGGAAACTTGAGTGCAGAAGAGGAGAGTGGAATTCCATGTGTAGCGGTGAAATGCGTAGATATATGGAGGAACACCAGTGGCGAAGGCGGCTCTCTGGTCTGTAACTGACGCTGAGGCTCGAAAGCGTGGGGAGCAAACAGG	0	451	0	0	0	0	Bacteria	Firmicutes	Bacilli	Lactobacillales	Enterococcaceae	Enterococcus	NA
asv0117	TACGTAGGTGGCAAGCGTTATCCGGATTTACTGGGTGTAAAGGGCGTGTAGGCGGGACTGTAAGTCAGGCGTGAAAATTATGGGCTCAACCCATAACCTGCGTTTGAAACTATAGTTCTTGAGTGTCGGAGAGGCAATCGGAATTCCGTGTGTAGCGGTGAAATGCGTAGATATACGGAGGAACACCAGTGGCGAAGGCGGATTGCTGGACGATAACTGACGCTGAGGCGCGAAAGCGTGGGGAGCAAACAGG	0	0	0	0	128	317	Bacteria	Firmicutes	Clostridia	Oscillospirales	Oscillospiraceae	Intestinimonas	NA
asv0118	TACAGAGGTCTCAAGCGTTGTTCGGAATCACTGGGCGTAAAGGGTGCGTAGGCTGCACGGTAAGTCAGATGTGAAAGCCCGGAGCTCAACTTCGGAATTGCATCCGATACTGCCGTGCTTGAGGACTGGAGAGGAGATTGGAATTCACAGTGGAGCAGTGAAATGCGTAGATATTGTGAGGAACACTAGTGGCGAAGGCGAATCTCTGGACAGTTCCTGACGCTGAGGCACGAAGGCCAGGGGAGCAAACGGG	444	0	0	0	0	0	Bacteria	Verrucomicrobiota	Verrucomicrobiae	Verrucomicrobiales	Verrucomicrobiaceae	NA	NA
asv0119	TACGTAGGGGGCAAGCGTTATCCGGATTTACTGGGTGTAAAGGGAGCGTAGACGGCACTGCAAGTCTGGAGTGAAAGCCCGGGGCTCAACCCCGGGACTGCTTTGGAAACTGTGGTGCTAGAGTGCAGGAGAGGTAAGTGGAATTCCTAGTGTAGCGGTGAAATGCGTAGATATTAGGAGGAACACCAGTGGCGAAGGCGGCTTACTGGACTGTAACTGACGTTGAGGCTCGAAAGCGTGGGGAGCAAACAGG	0	0	0	0	45	395	Bacteria	Firmicutes	Clostridia	Lachnospirales	Lachnospiraceae	Lachnoclostridium	NA
asv0120	TACGTAGGTGGCAAGCGTTGTCCGGATTTATTGGGCGTAAAGCGAGCGCAGGCGGTTTCTTAAGTCTGATGTGAAAGCCCCCGGCTTAACCGGGGAGGGTCATTGGAAACTGGGAGACTTGAGTGCAGAAGAGGAGAGTGGAATTCCATGTGTAGCGGTGAAATGCGCAGATATATGGAGGAACACCAGTGGCGAAGGCGACTCTCTGGTCTGTAACTGACGCTGAGGCTCGAAAGCGTGGGGAGCAAACAGG	0	140	146	152	0	0	Bacteria	Firmicutes	Bacilli	Lactobacillales	Enterococcaceae	Enterococcus	NA
asv0121	TACGTAGGGGGCGAGCGTTGTCCGGAATGATTGGGCGTAAAGGGCGCGCAGGCGGCCTGTCAAGTCAGTAGTGGAAGTCCATTTTTCAAGGATGGAAGTGCTATAGAAACTGATGGGCTTGAGTGCAGGAGAGGTTATCGGAATTCCCGGTGTAGCGGTGAAATGCGTAGAGATCGGGAGGAACACCAGTGGCGAAGGCGGGTAACTGGACTGCAACTGACGCTGAGGCGCGAAAGTGTGGGGAGCAAACAGG	431	0	0	0	0	0	Bacteria	Firmicutes	Clostridia	Christensenellales	Christensenellaceae	Christensenellaceae R-7 group	NA
asv0122	TACGTAGGTGGCAAGCGTTGTCCGGAATTATTGGGCGTAAAGAGCATGTAGGCGGGAATCTAAGTCTGTTGTTAAAATGCGGGGCTCAACCCCGTATTGCGATGGAAACTGGGTTTCTTGAGTGCAGGAGAGGAAAGGGGAATTCCCAGTGTAGCGGTGAAATGCGTAGATATTGGGAGGAACACCAGTGGCGAAGGCGCCTTTCTGGACTGTGTCTGACGCTGAGATGCGAAAGCCAGGGTAGCGAACGGG	0	0	6	403	0	0	Bacteria	Firmicutes	Negativicutes	Acidaminococcales	Acidaminococcaceae	NA	NA
asv0123	TACGTAGGGGGCGAGTGTTGTTCGGAATTACTGGGCATAAAGGGTGCGTAGGCGGAAGTCCAAGCAAGATGTGAAAGCCAATGGCCTAACCATTGAATTGCATTTTGAACTGGATTTCTAGAGTGCAGTAGGGGAGAGCAGAATTCCTGGTGTAGGGGTGAAATCTATAGATATCAGGAGGAATACCGGTCGCGAAGGCGGCTCTCTGGACTGTAACTGACGCTGAGGCACGAAAGCGTGGGGATCAAACAGG	401	0	0	0	0	0	Bacteria	NA	NA	NA	NA	NA	NA
asv0124	TACGTAGGTGGCAAGCGTTGTCCGGATTTACTGGGTGTAAAGGGCGTGTAGCCGGGAAGGCAAGTCAGATGTGAAATCTGGAGGCTCAACCTCCAAACTGCATTTGAAACTGCTTTTCTTGAGTGTCGGAGAGGTAATCGGAATTCCTTGTGTAGCGGTGAAATGCGTAGATATAAGGAAGAACACCAGTGGCGAAGGCGGATTACTGGACGATAACTGACGGTGAGGCGCGAAAGCGTGGGGAGCAAACAGG	0	0	0	29	163	203	Bacteria	Firmicutes	Clostridia	Oscillospirales	Oscillospiraceae	Oscillibacter	NA
asv0125	TACGTAGGTGGCAAGCGTTGTCCGGATTTATTGGGCGTAAAGCGAGCGCAGGCGGTTTCTTAAGTCTGATGTGAAAGCCCCCGGCTTAACCGGGGAGGGTCATTGGAAACTGGGAGACTTGAGTGCAGAAGAGGAGAGTGGAATTCCATGTGTAGCGGTGAAATGCGTAGATATATGGAGGAACACCAGTGGCGAAGGCGACTCTCTGGTCTGTAACTGACGCTGAGGCTCGACAGCGTGGGGAGCAAACAGG	0	98	178	116	0	0	Bacteria	Firmicutes	Bacilli	Lactobacillales	Enterococcaceae	Enterococcus	NA
asv0126	TACGTAGGTGGCAAGCGTTGTCCGGATTTATTGGGCGTAAAGCGAGCGCAGGCGGTTTCTTAAGTCTGATGTGAAAGCCCCCGGCTTAACCGGGGAGGGTCATTGGAAACTGGGAGACTTGAGTGCAGAAGAGGAGAGTGGAATTCCATGTGTAGCGGTGAAATGCGTAGATATATGGAGGAACACCAGTGGCGAAGGCGACTCTCTGGTCTGTAACTGCCGCTGAGGCTCGAAAGCGTGGGGAGCAAACAGG	0	139	150	103	0	0	Bacteria	Firmicutes	Bacilli	Lactobacillales	Enterococcaceae	Enterococcus	NA
asv0127	TACGTAGGGTGCGAGCGTTAATCGGAATTACTGGGCGTAAAGCGTGCGCAGGCGGTTATGTAAGACAGATGTGAAATCCCCGGGCTCAACCTGGGAACTGCGTTTGTGACTGCATAACTAGAGTACGGCAGAGGGAGGTGGAATTCCGCGTGTAGCAGTGAAATGCGTAGAGATGCGGAGGAACACCGATGGCGAAGGCAGCCTCCTGGGCCAGTACTGACGCTCATGCACGAAAGCGTGGGGAGCAAACAGG	381	0	0	0	0	0	Bacteria	Proteobacteria	Gammaproteobacteria	Burkholderiales	Rhodocyclaceae	Zoogloea	ramigera
asv0128	TACGTAGGTGGCAAGCGTTGTCCGGATTTATTGGGCGTAAAGCGAGCGCAGGCGGTTTCTTAAGTCTGATGTGAAAGCCCCCGGCTTAACCGGGGAGGGTCATTGGAAACTGGGAGACTTGAGTGCAGAAGAGGAGAGTGGAATTCCATGTGTAGCGGTGAAATGCGTAGATATATGGAGGAACACCAGTGGCGAAGGCGACTCTCTGGCCTGTAACTGACGCTGAGGCTCGAAAGCGTGGGGAGCAAACAGG	0	0	0	0	238	141	Bacteria	Firmicutes	Bacilli	Lactobacillales	NA	NA	NA
asv0129	GACGAACCGTCCAAACGTTATTCGGTATCACTGGGCTTAAAGAGTTCGTAGGCGGCTAAACAGGTGAGGTGTGAAAGCCCTCGGCTCAACCGAGGAACTGCGCTTCAAACCGTTTAGCTAGAGGAAGACAGAGGTGAGCGGAACTGATGGTGGAGCGGTGAAATGCGTTGATATCATCAGGAACACCGGTGGCGAAAGCGGCTCACTGGGTCTTTTCTGACGCTGAGGAACGAAAGCTAGGGGAGCGAACGGG	377	0	0	0	0	0	Bacteria	Planctomycetota	Planctomycetes	Pirellulales	Pirellulaceae	Pirellula	NA
asv0130	TACGTAGGGGGCTAGCGTTGTCCGGATTTACTGGGCGTAAAGGGTGAGTAGGCGGTAACGTGTGTCAGATGTTTAATCTATGGGCTCAACCCATATCAGCATTTGAAACTACGTAACTTGAGTGCAGGAGAGGTAAGTGGAATTCCTAGTGTAGCGGTGGAATGCGTAGATATTAGGAGGAACACCAGTGGCGAAGGCGACTTACTGGACTGCAACTGACGCTGAGTCACGAAAGCGTGGGGAGCAAACAGG	372	0	0	0	0	0	Bacteria	Firmicutes	Clostridia	Peptostreptococcales-Tissierellales	Sedimentibacteraceae	Sedimentibacter	NA
asv0131	TACGTAGGGAGCAAGCGTTGTCCGGAATTACTGGGCGTAAAGGGTGCGTAGGCGGCTTATTAAGTTATTAGTGAAATACCCGGGCTTAACCTGGGGGGTGCTAGTAAAACTGATAGGCTTGAGTTCGGGAGAGGAAAGTGGAATTCCTAGTGTAGCGGTGGAATGCGTAGATATTAGGAGGAACACCAGTGGCGAAGGCGACTTTCTGGACCGACACTGACGCTGAGGCACGAAAGCGTGGGGAGCAAACAGG	0	222	89	61	0	0	Bacteria	Firmicutes	Clostridia	NA	NA	NA	NA
asv0132	TACGGAGGATCCGAGCGTTATCCGGATTTATTGGGTTTAAAGGGAGCGTAGGTGGATTGTTAAGTCAGTTGTGAAAGTTTGCGGCTCAACCGTAAAATTGCAGTTGAAACTGGCAGTCTTGAGTACAGTAGAGGTGGGCGGAATTCGTGGTGTAGCGGTGAAATGCTTAGATATCACGAAGAACTCCGATTGCGAAGGCAGCTCACTAGACTGTCACTGACACTGATGCTCGAAAGTGTGGGTATCAAACAGG	0	0	0	0	28	344	Bacteria	Bacteroidota	Bacteroidia	Bacteroidales	Bacteroidaceae	Bacteroides	NA
asv0133	GACGAACCAAGCGAACGTTATTCGGAATTACTGGGCTTAAAGCGCGTGTAGGCGGATGACCACGTCAGTCGTTGAAATCCCCCGGCTCAACCGGGGAACAGGCGCTGATACGAGTTGTCTGGAGGTGGGTAGGGGAGACTGGAACTTCCGGTGGAGCGGTGAAATGCGTTGAGATCGGAAGGAACGCCCGCGGCGAAAGCGAGTCTCTGGACCCATTCTGACGCTGAGACGCGAAAGCCAGGGGAGCAAACGGG	366	0	0	0	0	0	Bacteria	Planctomycetota	Planctomycetes	Isosphaerales	Isosphaeraceae	NA	NA
asv0134	TACGTAGGTGGCAAGCGTTATCCGGATTTACTGGGTGTAAAGGGCGCGTAGGCGGGAATGCAAGTCAGATGTGAAATCTCCGGGCTCAACCCGGAAGCTGCATTTGAAACTGTATTTCTTGAGTGTCGGAGAGGTAGATGGAATTCCTAGTGTAGCGGTGAAATGCGTAGATATTAGGAGGAACACCAGTGGCGAAGGCGATCTACTGGACGATAACTGACGCTGAGGCGCGAAAGCGTGGGGAGCAAACAGG	0	0	0	0	45	315	Bacteria	Firmicutes	Clostridia	Oscillospirales	Oscillospiraceae	NK4A214 group	NA
asv0135	CACGTAGGAGGCAAGCGTTATTCGGATTTACTGGGCGTAAAGCGCGTGCAGGCGGTTTGGAAAGTTGGATGTGAAAGCTCCTGGCTCAACTGGGAGAGGTCGTTCAAAACTTCCAGACTTGAGAGTGGTAGAGGGAGGTGGAATTCCGGGTGTAGTGGTGAAATGCGTAGATATCCGGAGGAACACCAGTGGCGAAAGCGGCCTCCTGGACCACTTCTGACGCTCAGACGCGAAAGCTAGGGTAGCAAACGGG	351	0	0	0	0	0	Bacteria	Chloroflexi	Anaerolineae	Anaerolineales	Anaerolineaceae	Longilinea	NA
asv0136	TACGAAGGGGGCTAGCGTTGTTCGGAATTACTGGGCGTAAAGCGCACGTAGGCGGATTGTTAAGTCAGGGGTGAAATCCCGGGGCTCAACCTCGGAACTGCCTTTGATACCGGCAATCTCGAGTCCGGAAGAGGTGAGTGGAATTCCTAGTGTAGAGGTGAAATTCGTAGATATTAGGAAGAACACCAGTGGCGAAGGCGGCTCACTGGTCCGGTACTGACGCTGAGGTGCGAAAGCGTGGGGAGCAAACAGG	345	0	0	0	0	0	Bacteria	Proteobacteria	Alphaproteobacteria	Rhizobiales	NA	NA	NA
asv0137	TACGTAGGGGACGAGCGTTGTCCGGAATTACTGGGCGTAAAGGGCGCGCAGGCTGTGCTGCAAGTCAGCTGTGAAATATCTGGGCTTAACCTGGATATGCGGTTGAGACTGCAGTGCTGGAGTGCTGTAGAGGCAAGTGGAATTCCCAGTGTAGCGGTGAAATGCGTAGATATTGGGAAGAACACCGGTGGCGAAGGCGACTTGCTGGGCAGCAACTGACGCTGAGGCGCGAAAGCCAGGGGAGCAAACGGG	0	47	137	159	0	0	Bacteria	Synergistota	Synergistia	Synergistales	Synergistaceae	Aminivibrio	pyruvatiphilus
asv0138	TACGTAGGTGGCAAGCGTTGTCCGGATTTATTGGGCGTAAAGCGAGTGCAGGCGGTTTCTTAAGTCTGATGTGAAAGCCCCCGGCTTAACCGGGGAGGGTCATTGGAAACTGGGAGACTTGAGTGCAGAAGAGGAGAGTGGAATTCCATGTGTAGCGGTGAAATGCGTAGATATATGGAGGAACACCAGTGGCGAAGGCGACTCTCTGGTCTGTAACTGACGCTGAGGCTCGAAAGCGTGGGGAGCAAACAGG	0	340	0	0	0	0	Bacteria	Firmicutes	Bacilli	Lactobacillales	Enterococcaceae	Enterococcus	NA
asv0139	TACGAAGGGGGCTAGCGTTGTTCGGATTTACTGGGCGTAAAGCGCACGTAGGCGGATCGTTAAGTCGGGGGTGAAATCCTGGAGCTCAACTCCAGAACTGCCTTCGATACTGGCGATCTTGAGTCCGGAAGAGGTGAGTGGAACTCCTAGTGTAGAGGTGGAATTCGTAGATATTAGGAAGAACACCAGTGGCGAAGGCGGCTCACTGGTCCGGTACTGACGCTGAGGTGCGAAAGCGTGGGGAGCAAACAGG	334	0	0	0	0	0	Bacteria	Proteobacteria	Alphaproteobacteria	Rhizobiales	Devosiaceae	Devosia	NA
asv0140	TACGGAAGGTGCGAGCGTTAATCGGAATTACTGGGCGTAAAGCGCACGTAGGTGGCTTGGTAAGTCGGATGTGAAAGCCCCGGGCTCAACCTGGGAACGGCATTCGATACTGCTGAGCTAGAGTACGAAAGAGGGGGGTGGAATTCCAGGTGTAGCGGTGAAATGCGTAGAGATCTGGAGGAACACCGGTGGCGAAGGCGGCCCCCTGGTTCGATACTGACGCTGAGGTGCGAAAGCGTGGGGAGCAAACAGG	334	0	0	0	0	0	Bacteria	Proteobacteria	Gammaproteobacteria	Cellvibrionales	Spongiibacteraceae	BD1-7 clade	NA
asv0141	CACGTAGGGGGCGAGCGTTGTCCGGAATTACTGGGCGTAAAGCGCACGCAGGCGGATGCGCGCGTCGGCTGTGAAATGCACCGGCTCAACCGGTGCACTGCGGTCGATACGGCGCATCTGGAGTGCGGGAGAGGGAAGCGGAATTCCCGGTGTAGCGGTGAAATGCGTAGATATCGGGAGGAACGCCGGTGGCGAAGGCGGCTTCCTGGCCCGCAACTGACGCTCATGTGCGAAAGCCAGGGGAGCGAACCGG	333	0	0	0	0	0	Bacteria	Synergistota	Synergistia	Synergistales	Synergistaceae	JGI-0000079-D21	NA
asv0142	CACGTAGGAGGCAAACGTTATCCGGATTTACTGGGCGTAAAGCGCGTGTAGGTGGTTTGGTAAGTAGGGCGTGAAAGCTCCTGGCTCAACTGGGAGAGGACGTCCTAAACTGCCAAGCTTGAGGATGGTAGAGGGAGGTGGAATTCCGGGTGTAGCGGTGGAATGCGCAGATATCCGGAGGAACACCAGTGGCGAAGGCGGCCTCCTGGACCACTCCTGACACTCAGACGCGAAAGCTAGGGTAGCAAACGGG	330	0	0	0	0	0	Bacteria	Chloroflexi	Anaerolineae	Anaerolineales	Anaerolineaceae	Longilinea	NA
asv0143	TACGTAGGGTGCGAGCGTTATCCGGAATCATTGGGCGTAAAGAGCTCGTAGGCGGTTCAACAAGTCGGCTGTGAAAGTCCGGGGCTCAACCCCGGAATTGCAGTCGATACTGTTGTGACTTGAGTCCGGTAGAGGAGAATGGAATTCCCGGTGTAGCGGTGGAATGCGCAGATATCGGGAGGAACACCAGTAGCGAAGGCGGTTCTCTGGGCCGGCACTGACGCTGAGGAGCGAAAGCGTGGGGAGCAAACAGG	327	0	0	0	0	0	Bacteria	Actinobacteriota	Acidimicrobiia	Actinomarinales	NA	NA	NA
asv0144	TACGGGGGGTGCAAGCGTTACTCGGAATCACTGGGCGTAAAGAGCATGTAGGCGGATTGATAAGTTTGAAGTGAAATCCTATAGCTTAACTATAGAACTGCTTTGAAAACTGTTAATCTAGAATGTGGGAGAGGTAGATGGAATTTCTGGTGTAGGGGTAAAATCCGTAGAGATCAGAAGGAATACCGATTGCGAAGGCGATCTACTGGAACATTATTGACGCTGAGATGCGAAAGCGTGGGGAGCAAACAGG	0	0	0	327	0	0	Bacteria	Campilobacterota	Campylobacteria	Campylobacterales	Arcobacteraceae	Arcobacter	NA
asv0145	TACGTAGGGTGCGAGCGTTAATCGGAATTACTGGGCGTAAAGCGTGCGCAGGCGGTTCGTTAAGTCTGATGTGAAAGCCCCGGGCTCAACCTGGGAATGGCATTGGAAACTGGCGGGCTTGAGTGTGGCAGAGGGGGGTGGAATTCCGCGTGTAGCAGTGAAATGCGTAGAGATGCGGAGGAACACCGATGGCGAAGGCAGCCCCCTGGGCTAACACTGACGCTCAGGCACGAAAGCGTGGGGAGCAAACAGG	322	0	0	0	0	0	Bacteria	Proteobacteria	Gammaproteobacteria	Burkholderiales	SC-I-84	NA	NA
asv0146	TACGTAGGGTGCGAGCGTTAATCGGAATTACTGGGCGTAAAGCGTGCGCAGGCGGTTTTGTAAGACAGATGTGAAATCCCCGGGCTTAACCTGGGAACTGCGTTTGTGACTGCAAGGCTAGAGTACGGCAGAGGGGGGTGGAATTCCTGGTGTAGCAGTGAAATGCGTAGAGATCAGGAGGAACACCGATGGCGAAGGCAGCCCCCTGGGCCTGTACTGACGCTCATGCACGAAAGCGTGGGGAGCAAACAGG	314	0	0	0	0	0	Bacteria	Proteobacteria	Gammaproteobacteria	Burkholderiales	Rhodocyclaceae	Thauera	NA
asv0147	TACGTAAGGAGCAAGCGTTGTCCGGATTTACTGGGCGTAAAGAGCTCGTAGGCGGCCGATCAGGTCTCGCGTAAAATCCCCCGGCTCAACCGGGGAGGGTCGCGGGAAACCGACCGGCTTGAGGACAGAAAAGGAAAGTGGAATTCCCGGTGTAGCGGTGAAATGCGTAGATATCGGGAGGAACACCAGTGGTGAAGACGGCTTTCTGGTCTGTTGCTGACGCTGAGGAGCGAAAGCCAGGGGAGCGAACCGG	304	0	0	0	10	0	Bacteria	Caldatribacteriota	Caldatribacteriia	Caldatribacteriales	Caldatribacteriaceae	Candidatus Caldatribacterium	NA
asv0148	TACGTAGGTGGCAAGCGTTGTCCGGATTTACTGGGTGTAAAGGGCGAGTAGGCGGACTGACAAGTCAGGTGTGAAAGCCCGGGGCTTAACCCCGGGTCTGCATTTGAAACTGTTGGTCTTGAGTATCGGAGAGGCAGGCGGAATTCCCGGTGTAGCGGTGGAATGCGTAGATATCGGGAGGAACACCAGTGGCGAAGGCGGCCTGCTGGACGACAACTGACGCTGAGGAGCGAAAGCGTGGGGAGCAAACAGG	0	0	0	0	16	295	Bacteria	Firmicutes	Clostridia	Oscillospirales	Butyricicoccaceae	UCG-009	NA
asv0149	TACGTAGGTGGCAAGCGTTGTCCGGATTTATTGGGCGTAAAGCGAGCGCAGGCGGTTCCTTAAGTCTGATGTGAAAGCCCACGGCTCAACCGTGGAAGGTCATTGGAAACTGGGGAACTTGAGTGCAGAAGAGGAGAGTGGAATTCCATGTGTAGCGGTGAAATGCGTAGATATATGGAGGAACACCAGTGGCGAAGGCGACTCTCTGGTCTGTAACTGACGCTGAGGCTCGAAAGCGTGGGGAGCAAACAGG	265	0	0	0	45	0	Bacteria	Firmicutes	Bacilli	Lactobacillales	Carnobacteriaceae	Trichococcus	NA
asv0150	TACGTAGGGTGCAAGCGTTAATCGGAATTACTGGGCGTAAAGCGTGCGCAGGCGGTTTTGTAAGACAGTGGTGAAATCCCCGGGCTCAACCTGGGAACTGCCATTGTGACTGCAAGGCTGGAGTGCGGCAGAGGGGGATGGAATTCCGCGTGTAGCAGTGAAATGCGTAGATATGCGGAGGAACACCGATGGCGAAGGCAATCCCCTGGGCCTGCACTGACGCTCATGCACGAAAGCGTGGGGAGCAAACAGG	218	0	0	92	0	0	Bacteria	Proteobacteria	Gammaproteobacteria	Burkholderiales	Comamonadaceae	NA	NA
asv0151	TACGTAGGTGGCAAGCGTTGTCCGGATTTATTGGGCGTAAAGCGAGCGCAGGCGGTTTCTTAAGTCTGATGTGAAAGCCCCCGGCTTAACCGGGGAGGGTCATTGGAAACTGGGAGACTTGAGTGCAGAAGAGGAGAGTGGAATTCCATGTGTAGCGGTGAAATGCGTAGATATATGGAGGAACACCAGTGCCGAAGGCGACTCTCTGGTCTGTAACTGACGCTGAGGCTCGAAAGCGTGGGGAGCAAACAGG	0	0	0	0	202	107	Bacteria	Firmicutes	Bacilli	Lactobacillales	Enterococcaceae	Enterococcus	NA
asv0152	GACGTAGGGGGCAAGCGTTACCCGGAATTACTGGGCGTAAAGGGAGCGTAGGCGGGAGGTCAAGTCCGGTGTGAAAGGCCCTGGCTCAACCAGGGGATAGGGCTGGAAACTGACAATCTTGAGTACAGCAGAGGAAGAGGGAATTACCGGTGTAGGGGTGAAATCCGTAGAGACCGGTAGGAAGGCCAGTGGCGAAGGCGCTTTTCTGGGCTGTTACTGACGCTGAGGCTCGAAAGCCAGGGGAGCAAACCGG	304	0	0	0	0	0	Bacteria	Thermotogota	Thermotogae	Petrotogales	Petrotogaceae	SC103	NA
asv0153	CACGGGGGTTGCGAGCGTTGTCCGGAATTACTAGGCGTAAAGGGCAGGTAGGCGGATCTACGAGTTTTTTGTTAAAGGCTACGGCTCAACTGTAGTAGAGCAGGAGATACTGTAGGTCTGGAATGCGGTAGGGGAAGACAGAATTCCTGGTGTAGCGGTGGAATGCGCAGAGATCAGGAGGAATACCGAAGGCGAAGGCAGTCTTCTAGGCCGTAATTGACGCTTAACTGCGAAGGTGTGGGGATCAAACAGG	270	0	0	0	19	12	Bacteria	Cloacimonadota	Cloacimonadia	Cloacimonadales	Cloacimonadaceae	W5	NA
asv0154	TACATAAGGAGCAAGCGTTGTCCGGAATCATTGGGCGTAAAGAGCTCGTAGGCGGTCCTGAAAGTCAACTGTGAAATCACCAGGCTCAACCTGGTACGGCCAGCTGAAACTTCAGGACTTGAGGGTAGAAGAGGAAAGCGGAATTCCCGGTGTAGCGGTGAAATGCGTAGATATCGGGAGGAACACCAGTGGCGAAGGCGGCTTTCTGGTCTAACCCTGACGCTGAGGAGCGAAAGCCAGGGGAGCAAACGGG	300	0	0	0	0	0	Bacteria	Caldatribacteriota	JS1	NA	NA	NA	NA
asv0155	TACGGAGGATGCGAGCGTTATCCGGATTTATTGGGTTTAAAGGGTGCGTAGGCGGGTTAATAAGTCAGTGGTGAAAACCTACAGCTTAACTGTAGACTTGCCGTTGATACTGTTAGTCTTGAGTGTGGTCAAGGTAGGCGGAATGTGTAATGTAGCGGTGAAATGCTTAGATATTACACAGAACACCGATTGCGAAGGCAGCTTACTGGGCCATTACTGACGCTGATGCACGAAAGCGTGGGGATCAAACAGG	299	0	0	0	0	0	Bacteria	Bacteroidota	Bacteroidia	Bacteroidales	Bacteroidetes vadinHA17	NA	NA
asv0156	TACGTAGGTGGCAAGCGTTGTCCGGATTTACTGGGCGTAAAGGGTGCGTAGGTGGATATTTAAGTCAGATGTGAAACCCCTGGGCTCAACTCAGGGACTGCATTTGAAACTGGATATCTGGAGTGCAGGAGAGGTAAGTGGAATTCCTAGTGTAGCGGTGAAATGCGTAGAGATTAGGAAGAACACCAGTGGCGAAGGCGACTTACTGGACTGTAACTGACACTGAGGCACGAAAGCGTGGGTAGCAAACAGG	0	0	0	0	134	164	Bacteria	Firmicutes	Clostridia	Clostridiales	Clostridiaceae	Clostridium sensu stricto 12	NA
asv0157	TACGTAGGGGGCAAGCGTTATCCGGATTTACTGGGTGTAAAGGGAGCGTAGACGGTAAAGCAAGTCTGAAGTGAAAGCCCGCGGCTCAACTGCGGGACTGCTTTGGAAACTGTTTAACTGGAGTGTCGGAGAGGTAAGTGGAATTCCTAGTGTAGCGGTGAAATGCGTAGATATTAGGAGGAACACCAGTGGCGAAGGCGACTTACTGGACGATAACTGACGTTGAGGCTCGAAAGCGTGGGGAGCAAACAGG	0	0	0	0	0	298	Bacteria	Firmicutes	Clostridia	Lachnospirales	Lachnospiraceae	Lachnoclostridium	NA
asv0158	TACGTAGGTGGCAAGCGTTGTCCGGATTGATTGGGCGTAAAGCGAGCGCAGGCGGTTTCTTAAGTCTGATGTGAAAGCCCCCGGCTTAACCGGGGAGGGTCATTGGAAACTGGGAGACTTGAGTGCAGAAGAGGAGAGTGGAATTCCATGTGTAGCGGTGAAATGCGTAGATATATGGAGGAACACCAGTGGCGAAGGCGACTCTCTGGTCTGTAACTGACGCTGAGGCTCGAAAGCGTGGGGAGCAAACAGG	0	0	0	0	194	102	Bacteria	Firmicutes	Bacilli	Lactobacillales	NA	NA	NA
asv0159	TACGAAGGGGGCTAGCGTTGTTCGGATTTACTGGGCGTAAAGCGCGTGTAGGCGGGCTGGAAAGTTGGGGGTGAAATCCCGAGGCTCAACCTCGGAACTGCCTCCAAAACTTCCAGCCTGGACTCAAGTAGAGGCAAGTGGAATTGCGAGTGTAGAGGTGAAATTCGTAGATATTCGCAGGAACACCAGTGGCGAAGGCGACTTGCTGGACTTGTAGTGACGCTGAGACGCGAAAGCGTGGGGAGCAAACAGG	295	0	0	0	0	0	Bacteria	Proteobacteria	Alphaproteobacteria	Caulobacterales	Hyphomonadaceae	SWB02	NA
asv0160	TACGTAGGTGGCAAGCGTTGTCCGGATTTATTGGGCGTAAAGCGAGCGCAGGCGGTTTCTTAAGGCTGATGTGAAAGCCCCCGGCTTAACCGGGGAGGGTCATTGGAAACTGGGAGACTTGAGTGCAGAAGAGGAGAGTGGAATTCCATGTGTAGCGGTGAAATGCGTAGATATATGGAGGAACACCAGTGGCGAAGGCGACTCTCTGGTCTGTAACTGACGCTGAGGCTCGAAAGCGTGGGGAGCAAACAGG	0	0	160	131	0	0	Bacteria	Firmicutes	Bacilli	Lactobacillales	Enterococcaceae	Enterococcus	NA
asv0161	TACGAAAGGGGCTAGCGTTGTTCGGAATTACTGGGCGTAAAGAGCATGTAGGCGGCTTGGCAAGTGAGGCGTGAAAGTCCTGGGCTCAACCTGGGGACTGCGCTTCAGACTGCCTCGCTTGAGTCCGGAAGAGGGTGGTGGAATTCCGAGTGTAGAGGTGAAATTCGTAGATATTCGGAGGAACACCGGTGGCGAAGGCGGCCACCTGGTCCGGCACTGACGCTAAAGTGCGAAAGCGTGGGGAGCAAACAGG	289	0	0	0	0	0	Bacteria	Proteobacteria	Alphaproteobacteria	Defluviicoccales	Defluviicoccaceae	Defluviicoccus	NA
asv0162	CACGTAGGAGGCAAACGTTATCCGGATTTACTGGGCGTAAAGCGCGTGTAGGTGGTTCTGTAAGTAGGGCGTGAAAGCTCCCGGCTCAACTGGGAGATGCCGTTCTAAACTGCAGAGCTTGAGGATGGTAGAGGGAGGTGGAATTCCAGGTGTAGCGGTGGAATGCGCAGATATCTGGAGGAACACCAGTGGCGAAGGCGGCCTCCTGGACCATTCCTGACACTCAGACGCGAAAGCTAGGGTAGCAAACGGG	286	0	0	0	0	0	Bacteria	Chloroflexi	Anaerolineae	Anaerolineales	Anaerolineaceae	NA	NA
asv0163	TACGGAGGGTGCGAGCGTTGTTCGGAATTATTGGGCGTAAAGGGCGCGTAGGCGGTTGTGTAAGTCAGATGTGAAATACTCCGGCTTAACCGGGGAACTGCGTTTGAAACTACACAGCTAGAGTACAGGAGAGGGAAATGGAATTCCCGGTGTAGAGGTGAAATTCGTAGATATCGGGAGGAACACCAGTGGCGAAGGCGATTTTCTGGCCTGATACTGACGCTGAGGCGCGAAAGCGTGGGGAGCAAACAGG	286	0	0	0	0	0	Bacteria	Desulfobacterota	Syntrophorhabdia	Syntrophorhabdales	Syntrophorhabdaceae	Syntrophorhabdus	NA
asv0164	TACGTATGTCGCAAGCGTTATCCGGATTTATTGGGCGTAAAGCGCGTCTAGGCGGCTTAGTAAGTCTGATGTGAAAATGCGGGGCTCAACCCCGTATTGCGTTGGAAACTGCTAAACTAGAGTACTGGAGAGGTAGGCGGAACTACAAGTGTAGAGGTGAAATTCGTAGATATTTGTAGGAATGCCGATGGGGAAGCCAGCCTACTGGACAGATACTGACGCTAAAGCGCGAAAGCGTGGGTAGCAAACAGG	0	13	0	264	0	7	Bacteria	Fusobacteriota	Fusobacteriia	Fusobacteriales	Fusobacteriaceae	Fusobacterium	ulcerans
asv0165	TACGTAGGGGGCGAGCGTTGTCCGGAATTACTGGGCGTAAAGCGCACGCAGGCTGAATTATAAGTCGGTAGTAAAAGGCGGAGGCTCAACCTCCGTTTATCTATCGATACTGTAAATCTAGAGTATGTGAGAGGGAAGTGGAATTCCCGGTGTAGCGGTGAAATGCGTAGATATCGGGAGGAACACCAGTGGCGAAGGCGACTTCCTGGCACAATACTGACGCTCATGTGCGAAAGCTAGGGTAGCGAACGGG	0	283	0	0	0	0	Bacteria	Synergistota	Synergistia	Synergistales	Synergistaceae	NA	NA
asv0166	TACGTAGGGGGCGAGCGTTGTCCGGATTTACTGGGCGTAAAGGGTGAGTAGGCGGTCATATAAGTCAGGTGTAAAAAGCTAAGGCTTAACCATAGTAAGCACTTGAAACTGTATGACTTGAGTGCAGGAGAGGTAAGCGGAATTCCTAGTGTAGCGGTGAAATGCGTAGATATTAGGAGGAACACCGGTGGCGAAGGCGGCTTACTGGACTGTAACTGACGCTGAGTCACGAAAGCGTGGGTAGCAAACAGG	278	0	0	0	0	0	Bacteria	Firmicutes	Clostridia	Peptostreptococcales-Tissierellales	Sedimentibacteraceae	Sedimentibacter	NA
asv0167	TACGGAGGGTGCGAGCGTTAATCGGAATCACTGGGCGTAAAGCGCACGTAGGCTGTTTGGTAAGTCAGGGGTGAAATCCCGCGGCTCAACCGCGGAATTGCCCTTGATACTGCTGGACTCGAGTCCGGGAGAGGGTGGCGGAATTCCAGGTGTAGGAGTGAAATCCGTAGATATCTGGAGGAACATCAGTGGCGAAGGCGGCCACCTGGACCGGTACTGACGCTGAGGTGCGAAAGCGTGGGGAGCAAACAGG	0	0	0	0	239	39	Bacteria	Desulfobacterota	Desulfovibrionia	Desulfovibrionales	Desulfovibrionaceae	Desulfovibrio	NA
asv0168	TACGTAGGTGGCAAGCGTTGTCCGGATTTATTGGGCGTAAAGCGAGCGCAGGCGGTTTCTTAAGTCTGATGTGAAAGCCCCCGGCTTAACCGGGGAGGGTCATTGGAAACTGGGAGACTTGAGTGCAGAAGAGGAGAGTGGAATTCCATGTGTAGCGGTGAAATGCCTAGATATATGGAGGAACACCAGTGGCGAAGGCGACTCTCTGGTCTGTAACTGACGCTGAGGCTCGAAAGCGTGGGGAGCAAACAGG	0	0	0	0	173	105	Bacteria	Firmicutes	Bacilli	Lactobacillales	Enterococcaceae	Enterococcus	NA
asv0169	CACGTAGGAGGCAAACGTTATCCGGATTTACTGGGCGTAAAGCGCGTGTAGGTGGTTTTGTAAGTAGGGCGTGAAAGCTCCCGGCTCAACTGGGAGAGGCCGTTCTAAACTGCAGAGCTAGAGGATGGTAGAGGGAGGTGGAATTCCAGGTGTAGCGGTGGAATGCGCAGATATCTGGAGGAACACCAGTGGCGAAGGCGGCCTCCTGGACCATTCCTGACACTCAGACGCGAAAGCTAGGGTAGCAAACGGG	276	0	0	0	0	0	Bacteria	Chloroflexi	Anaerolineae	Anaerolineales	Anaerolineaceae	NA	NA
asv0170	TACGGAGGGTGCGAGCGTTAATCGGAATTACTGGGCGTAAAGCGTGCGTAGGCGGTTCGGTCAGTCAGCCGTGAAAGCCCCGGGCTCAACCTGGGAACGGCGGTTGAGACGGCCGGACTGGAGTGGGCTAGAGGATCGTGGAATTCCGGGTGTAGCGGTGAAATGCGTAGAGATCCGGAGGAACACCGATGGCGAAGGCAGCGGTCTGGGGCCACACTGACGCTGAGGCACGAAAGCGTGGGGAGCAAACAGG	274	0	0	0	0	0	Bacteria	Proteobacteria	Gammaproteobacteria	Competibacterales	Competibacteraceae	Candidatus Competibacter	NA
asv0171	TACGGAGGATGCAAGCGTTATCCGGATTTATTGGGTTTAAAGGGTGCGTAGGCGGATATGTAAGTCAGCGGTGAAACTCACAGGCTCAACCTGTGCCGTGCCGTTGAAACTGTGTATCTGGAATGCGGATGCTGTGGGAGGAATGTGTAGTGTAGCGGTGAAATGCATAGATATTACACAGAACACCGATTGCGAAGGCATCTCACAAAGCCGTTATTGACGCTGAGGCACGAAAGTGTGGGGATCAAACAGG	273	0	0	0	0	0	Bacteria	Bacteroidota	Bacteroidia	Bacteroidales	Rikenellaceae	Rikenellaceae RC9 gut group	NA
asv0172	TACGTAGGGTGCGAGCGTTAATCGGAATTACTGGGCGTAAAGCGTGCGCAGGCGGTTTTGTAAGACAGATGTGAAATCCCCGGGCTTAACCTGGGAACTGCGTTTGTGACTGCAAGGCTAGAGTACGGCAGAGGGGGGTGGAATTCCTGGTGTAGCAGTGAAATGCGTAGATATCAGGAGGAACACCGATGGCGAAGGCAGCCCCCTGGGCCTGTACTGACGCTCATGCACGAAAGCGTGGGGAGCAAACAGG	273	0	0	0	0	0	Bacteria	Proteobacteria	Gammaproteobacteria	Burkholderiales	Rhodocyclaceae	Thauera	NA
asv0173	TACGGAGGGAGCTAGCGTTGTTCGGAATTACTGGGCGTAAAGCGCACGTAGGCGGTTACTCAAGTCAGAGGTGAAAGCCCGGGGCTCAACCCCGGAACTGCCTTTGAAACTAGGTGACTAGAATCTTGGAGAGGTCAGTGGAATTCCGAGTGTAGAGGTGAAATTCGTAGATATTCGGAAGAACACCAGTGGCGAAGGCGACTGACTGGACAAGTATTGACGCTGAGGTGCGAAAGCGTGGGGAGCAAACAGG	272	0	0	0	0	0	Bacteria	Proteobacteria	Alphaproteobacteria	Sphingomonadales	Sphingomonadaceae	Novosphingobium	arvoryzae
asv0174	TACGGAGGATGCAAGCGTTATCCGGATTTATTGGGTTTAAAGGGTGCGTAGGCGGGACTGTAAGTCAGGGGTGAAATACTGCAGCTTAACTGTAGCATTGCCTTTGAAACTGCCGTTCTTGAGTACAGTTGAGGTAGGCGGAATGTGGTGTGTAGCGGTGAAATGCATAGATATACCACAGAACGCCGATTGCGAAGGCAGCTTACTAAGCTGTTACTGACGCTGAGGCACGAAAGCGTGGGGATCAAACAGG	272	0	0	0	0	0	Bacteria	Bacteroidota	Bacteroidia	Bacteroidales	Marinilabiliaceae	Ruminofilibacter	xylanolyticum
asv0175	TACGTAGGTGGCGAGCGTTGTCCGGAATTACTGGGCGTAAAGGGCGCGTAGGCGGCCTGTCAAGTCAGATGTGAAATCCCCGGGCTTAACCCGGGAACTGCATTTGAAACTGGCGGGCTTGAGGGCAGGAGAGGAAAGCGGAACTCCCAGTGTAGCGGTGAAATGCGTAGATATTGGGAGGAACACCAGTGGCGAAGGCGGCTTTCTGGACTGTCACTGACGCTGAGGCGCGAAAGCCAGGGGAGCGAACGGG	270	0	0	0	0	0	Bacteria	Firmicutes	Limnochordia	Hydrogenispora	NA	NA	NA
asv0176	TACGAAGGGTGCAAGCGTTACTCGGAATTACTGGGCGTAAAGCGTGCGTAGGTGGTTGTTTAAGTCTGTCGTGAAAGCCCTGGGCTCAACCTGGGAATTGCGATGGAAACTGGGCGACTAGAGTGTGGCAGAGGGTAGTGGAATTCCTGGTGTAGCAGTGAAATGCGTAGAGATCAGGAGGAACATCCGTGGCGAAGGCGACTGCCTGGGCCAACACTGACACTGAGGCACGAAAGCGTGGGGAGCAAACAGG	270	0	0	0	0	0	Bacteria	Proteobacteria	Gammaproteobacteria	Xanthomonadales	Xanthomonadaceae	Stenotrophomonas	NA
asv0177	CACGTAGGGGGCGAGCGTTGTCCGAAGTTACTGGGCGTAAAGCGCGCGTAGGCGGGCTATTAAGTCGGATGTGAAATCTCCACGGCTCAACCGGGAAACTGCATCCGAAACTGGTAGTCTTGAGGTATGGAGAGGGAAGTGGAATTCCTGGTGTAGCGGTGAAATGCGTAGATATCAGGAGGAACACCCGTGGCGAAGGCGGCTTTCTGGCCATATCCTGACGCTGAGGTGCGAAAGCCAGGGGAGCGAACGGG	269	0	0	0	0	0	Bacteria	Armatimonadota	NA	NA	NA	NA	NA
asv0178	TACGTAGGGTGCAAGCGTTGTCCGGATTTATTGGGCGTAAAGAGCTCGTAGGCGGTTTGTCGCGTCGGATGTGAAAACCCAATGGCTTAACCTTGGGCCTGCATTCGATACGGGCAAACTAGAGTGTGGTAGGGGAGACTGGAACTCCTGGTGTAGCGGTGGAATGCGCAGATATCAGGAAGAACACCGATGGCGAAGGCAGGTCTCTGGGCCATAACTGACGCTGAGGAGCGAAAGCGTGGGGAGCGAACAGG	268	0	0	0	0	0	Bacteria	Actinobacteriota	Actinobacteria	PeM15	NA	NA	NA
asv0179	TACGTAGGTGGCAAGCGTTGTCGGGATTTATTGGGCGTAAAGCGAGCGCAGGCGGTTTCTTAAGTCTGATGTGAAAGCCCCCGGCTTAACCGGGGAGGGTCATTGGAAACTGGGAGACTTGAGTGCAGAAGAGGAGAGTGGAATTCCATGTGTAGCGGTGAAATGCGTAGATATATGGAGGAACACCAGTGGCGAAGGCGACTCTCTGGTCTGTAACTGACGCTGAGGCTCGAAAGCGTGGGGAGCAAACAGG	0	88	100	75	0	0	Bacteria	Firmicutes	Bacilli	Lactobacillales	Enterococcaceae	Enterococcus	NA
asv0180	GACGTAGGGGGCAAGCGTTACCCGGAATTACTGGGCGTAAAGGGAGCGTAGGCGGGAGGTCAAGTCCGGTGTGAAAGTCCCTGGCTCAACCAGGGGATAGGGCTGGAAACTGACAATCTTGAGTACAGCAGAGGAAGAGGGAATTACCGGTGTAGGGGTGAAATCCGTAGAGACCGGTAGGAAGGCCAGTGGCGAAGGCGCTTTTCTGGGCTGTTACTGACGCTGAGGCTCGAAAGCCAGGGGAGCAAACCGG	261	0	0	0	0	0	Bacteria	Thermotogota	Thermotogae	Petrotogales	Petrotogaceae	SC103	NA
asv0181	TACGGAGGGTGCAAGCGTTGTTCGGATTTACTGGGCGTAAAGGGCGTGTAGGCGGTTGGCTAAGTCAGATGTGAAATCCCTTGGCTTAACCAAGGAACGGCATTTGAAACTAGCTAACTAGAGTACAGGAGAGGAAAGTGGAATTCCCAGTGTAGAGGTGAAATTCATAGATATTGGGAGGAACACCGGTAGCGAAGGCGGCTTTCTGGTCTGATACTGACGCTGAGACGCGAAAGCGTGGGTAGCAAACAGG	260	0	0	0	0	0	Bacteria	Sva0485	NA	NA	NA	NA	NA
asv0182	TACGTAGGGGGCAAGCGTTATCCGGATTTACTGGGTGTAAAGGGAGCGTAGACGGTGATGTAAGTCAGATGTGAAAGCCCGGGGCTCAACCCCGGGACTGCATTTGAAACTATGTTGCTGGAGTGCAGGAGAGGTAAGTGGAATTCCTAGTGTAGCGGTGAAATGCGTAGATATTAGGAGGAACACCAGTGGCGAAGGCGGCTTACTGGACTGTAACTGACGTTGAGGCTCGAAAGCGTGGGGAGCAAACAGG	0	0	0	0	29	228	Bacteria	Firmicutes	Clostridia	Lachnospirales	Lachnospiraceae	Anaerocolumna	NA
asv0183	TACGGAGGGTGCAAGCGTTATCCGGAATCATTGGGTTTAAAGGGTCCGCAGGCGGGATTGTAAGTCAGTGGTGAAATCCGGCAGCTCAACTGTCGCATTGCCATTGATACTGCAGTTCTTGAATTTGATGGGAGTGGGCGGAATATGTCATGTAGCGGTGAAATGCTTAGATATGACATAGAACACCGATCGCGAAGGCAGCTCACTATGTCTGAATTGACGCTCATGGACGAAAGTGCGGGTAGCAAACAGG	256	0	0	0	0	0	Bacteria	Bacteroidota	Bacteroidia	Flavobacteriales	Crocinitomicaceae	Fluviicola	NA
asv0184	TACAGAGGTCCCAAGCGTTGTTCGGATTTACTGGGCGTAAAGGGTGCGTAGGTGGTGGGGTAAGTCGGATGTGAAATCTCCGAGCTCAACTCGGAAAGTGCATTGGAAACTACCCTGCTCGAGGGTTGGAGGGGGGACTGGAATACTTGGTGTAGCAGTGAAATGCGTAGATATCAAGTGGAACACCAGTGGCGAAGGCGAGTCCCTGGACAACTCCTGACACTGAGGCACGAAAGCTAGGGGAGCAAACAGG	256	0	0	0	0	0	Bacteria	Verrucomicrobiota	Verrucomicrobiae	Pedosphaerales	Pedosphaeraceae	ADurb.Bin063-1	NA
asv0185	TACGTAGGGGGCTAGCGTTATCCGGAATTACTGGGCGTAAAGGGTGCGTAGGTGGTTTCTTAAGTCAGAGGTGAAAGGCTACGGCTCAACCGTAGTAAGCCTTTGAAACTGGGAAACTTGAGTGCAGGAGAGGAGAGTGGAATTCCTAGTGTAGCGGTGAAATGCGTAGATATTAGGAGGAACACCAGTTGCGAAGGCGGCTCTCTGGACTGTAACTGACACTGAGGCACGAAAGCGTGGGGAGCAAACAGG	254	0	0	0	0	0	Bacteria	Firmicutes	Clostridia	Peptostreptococcales-Tissierellales	Peptostreptococcaceae	Romboutsia	NA
asv0186	TACGGGGGGTGCAAGCGTTGTTCGGAATTATTGGGCGTAAAGCGCGTGTAGGCGGCTGAGCAAGTCAGATGTGAAAGCCCCGGGCTTAACCCGGGAAGGGCATTTGAAACTGTTCGGCTTGAGTAGGGGAGAGGAAAGTGGAATTCCTGGTGTAGAGGTGAAATTCGTAGATATCAGGAGGAACACCGGCGGCGAAGGCGACTTTCTGGCCCTATACTGACGCTGAGACGCGAGAGCGTGGGTAGCAAACAGG	252	0	0	0	0	0	Bacteria	Desulfobacterota	Syntrophia	Syntrophales	Smithellaceae	Smithella	NA
asv0187	TACAGAGGGTGCGAGCGTTAATCGGATTTACTGGGCGTAAAGCGTGCGTAGGCGGCTTTGTAAGTTGGATGTGAAATCCCCGAGCTTAACTTGGGAATTGCATTCAAGACTGCAAGGCTAGAGTATGGGAGAGGATGGTAGAATTCCAGGTGTAGCGGTGAAATGCGTAGAGATCTGGAGGAATACCGATGGCGAAGGCAGCCATCTGGCCTAATACTGACGCTGAGGTACGAAAGCATGGGGAGCAAACAGG	252	0	0	0	0	0	Bacteria	Proteobacteria	Gammaproteobacteria	Pseudomonadales	Moraxellaceae	Acinetobacter	NA
asv0188	TACGAAGGGTGCAAGCGTTAATCGGAATTACTGGGCGTAAAGCGTGCGTAGGCGGTTCGTTAAGTCTGTCGTGAAAGCCCTGGGCTCAACCTGGGAATGGCGATGGATACTGGCGAGCTAGAGTCAGGTAGAGGGTGGCGGAATTCCCGGTGTAGCGGTGAAATGCGTAGAGATCGGGAGGAACATCTGTGGCGAAGGCGGCCACCTGGACCATGACTGACGCTGAGGCACGAAAGCGTGGGGAGCAAACAGG	251	0	0	0	0	0	Bacteria	Proteobacteria	Gammaproteobacteria	Xanthomonadales	Rhodanobacteraceae	Chiayiivirga	NA
asv0189	TACGAGGGGAGCTAGCGTTATTCGGAATTACTGGGCGTAAAGCGCGCGTAGGCGGTTTTTTAAGTCAGGGGTGAAAGCCCGGAGCTCAACTCCGGAATAGCCTTTGAAACTGGAGAACTTGAATCTTGGAGAGGTCAGTGGAATTCCGAGTGTAGAGGTGAAATTCGTAGATATTCGGAAGAACACCAGTGGCGAAGGCGACTGACTGGACAAGTATTGACGCTGAGGTGCGAAAGCGTGGGGAGCAAACAGG	250	0	0	0	0	0	Bacteria	Proteobacteria	Alphaproteobacteria	Sphingomonadales	Sphingomonadaceae	Sphingopyxis	NA
asv0190	TACGGAGGATGCGAGCGTTATCCGGATTTATTGGGTTTAAAGGGTGCGTAGGCGGTTGTATAAGTCAGCGGTGAAATTTTCCGGCTTAACCGGGAGACTGCCGTTGATACTGTATAGCTTGAATACGGTTGCTGTGAGTGGAATGTGTGGTGTAGCGGTGAAATGCATAGATATCACACAGAATATCGATTGCGAAGGCAGCTCACAAAGCCGTTATTGACGCTGATGCACGAAAGTGTGGGGATCAAACAGG	0	0	0	249	0	0	Bacteria	Bacteroidota	Bacteroidia	Bacteroidales	Rikenellaceae	NA	NA
asv0191	TACGTAGGTGGCAAGCGTTGTCCGGAATTATTGGGCGTAAAGGGAGCGCAGGTGGGAAAATAAGTCTGTTTTAAAAGTGCGGGGCTCAACCCCGTGATGGAATGGAAACTGTTTTTCTTGAGTGCAGGAGAGGAAAGTGGAATTCCTAGTGTAGCGGTGAAATGCGTAGATATTAGGAGGAACACCAGTGGCGAAGGCGACTTTCTGGACTGTAACTGACACTGAGGCTCGAAAGCCAGGGTAGCGAACGGG	0	0	0	0	22	224	Bacteria	Firmicutes	Negativicutes	Veillonellales-Selenomonadales	Selenomonadaceae	NA	NA
asv0192	TACGTAGGGTGCGAGCGTTGTCCGGAATTATTGGGCGTAAAGAGCTTGTAGGCGGTTTGTCGCGTCTGCCGTGAAAATCCAAGGCTTAACTTTGGACGTGCGGTGGGTACGGGCAGGCTAGAGTGTGGTAGGGGAGACTGGAATTCCTGGTGTAGCGGTGAAATGCGCAGATATCAGGAGGAACACCGATGGCGAAGGCAGGTCTCTGGGCCATAACTGACGCTGAGAAGCGAAAGCATGGGGAGCGAACAGG	243	0	0	0	0	0	Bacteria	Actinobacteriota	Actinobacteria	Micrococcales	Dermatophilaceae	Dermatophilus	crocodyli
asv0193	CACGTAGGGGGCAAGCGTTGTTCGGAATTATTGGGCGTAAAGGGCATGTAGGCGGTTTCGTAAGCCTGGTGTGAAATCCTGCAGCTTAACTGCAGAATTGCATTGGGTACTGCGAGACTTGAATCACAGAGGGGAAACTAGAATTCCAGGTGTAGGGGTGGAATCTGTAGATATCTGGAAGAATACCGGTGGCGAAGGCGGGTTTCTAGCTGATGATTGACGCTGAGGTGCGAAAGTGCGGGGAGCAAACAGG	241	0	0	0	0	0	Bacteria	Spirochaetota	Spirochaetia	Spirochaetales	Spirochaetaceae	Treponema	NA
asv0194	TACGTAGGTGGCAAGCGTTATCCGGATTTACTGGGTGTAAAGGGCGTGTAGGCGGGATCGCAAGTCAGATGTGAAAACTATGGGCTCAACCCATAGCCTGCATTTGAAACTGTGGTTCTTGAGTGATGGAGAGGCAGGCGGAATTCCGTGTGTAGCGGTGAAATGCGTAGATATACGGAGGAACACCAGTGGCGAAGGCGGCCTGCTGGACATTAACTGACGCTGAGGCGCGAAAGCGTGGGGAGCAAACAGG	0	0	0	0	0	241	Bacteria	Firmicutes	Clostridia	Oscillospirales	Oscillospiraceae	Intestinimonas	NA
asv0195	TACGTAGGGAGCAAGCGTTGTCCGGAATTACTGGGTGTAAAGGGAGCGTAGGCGGGAAGGCAAGTTGAATGTTTAATCTATGGGCTCAACCCATATCAGCGTTCAAAACTGCTTTTCTTGAGTGAAGTAGAGGTTGGCGGAATTCCTAGTGTAGCGGTGAAATGCGTAGATATTAGGAGGAACACCAGTGGCGAAGGCGGCCAACTGGGCTTTTACTGACGCTGAGGCTCGAAAGCGTGGGGAGCAAACAGG	0	9	0	13	68	150	Bacteria	Firmicutes	Clostridia	Oscillospirales	Hydrogenoanaerobacterium	NA	NA
asv0196	TACGTAGGGGGCGAGCGTTACCCGGAATCACTGGGCGTAAAGGGAGCGTAGGTGGCCTAACATGTCAACTGTGAAAACCCGGAGCTCAACTCCGGACTTGCAGTTGAAACTGGTAGGCTTGAGGACGGTAGAGGAAGACGGAACTGCCAGTGTAGGGGTAAAATCCTTAGATATTGGCAGGAACGCCGGTGACGAAGGTGGTTTTCTGGGCCGGTTCTGACACTGATGCTCGAAAGCCAGGGGAGCGAACGGG	239	0	0	0	0	0	Bacteria	Thermotogota	Thermotogae	Kosmotogales	Kosmotogaceae	Mesotoga	infera
asv0197	TACGTAGGGTGCGAGCGTTAATCGGAATTACTGGGCGTAAAGCGTGCGCAGGCGGTCTTGCAAGACAGTGGTGAAATCCCCGGGCTCAACCTGGGAACTGCCATTGTGACTGCAAGGCTGGAGTACGGCAGAGGGGGATGGAATTCCGCGTGTAGCAGTGAAATGCGTAGATATGCGGAGGAACACCGATGGCGAAGGCAGTCCCCTGGGCCTGTACTGACGCTCATGCACGAAAGCGTGGGGAGCAAACAGG	142	0	0	0	48	49	Bacteria	Proteobacteria	Gammaproteobacteria	Burkholderiales	Comamonadaceae	Comamonas	NA
asv0198	TACGAAGGGTGCAAGCGTTACTCGGAATTACTGGGCGTAAAGCGTGCGTAGGTGGTTTGTTAAGTCTGATGTGAAAGCCCTGGGCTCAACCTGGGAATGGCACTGGATACTGGCAAGCTAGAGTGTGGCAGAGGGTAGTGGAATTCCTGGTGTAGCAGTGAAATGCGTAGAGATCAGGAGGAACATCCGTGGCGAAGGCGACTGCCTGGGCCAACACTGACACTGAGGCACGAAAGCGTGGGGAGCAAACAGG	237	0	0	0	0	0	Bacteria	Proteobacteria	Gammaproteobacteria	Xanthomonadales	Xanthomonadaceae	Thermomonas	NA
asv0199	TACGTAGGTGGCAAGCGTTGTCCGGATTTATTGGGCGTAAAGCGAGCGCAGGCGGTTTCTTAAGTCTGATGTGAAAGCCCCCGGCTTAACCGGGGAGGGTCATTGGAAACTGGGAGACTTGAGTGCAGAAGAGGAGAGTGGAATTCCATGTGTAGCGGTGAAATGCGTCGATATATGGAGGAACACCAGTGGCGAAGGCGACTCTCTGGTCTGTAACTGACGCTGAGGCTCGAAAGCGTGGGGAGCAAACAGG	0	0	0	0	158	79	Bacteria	Firmicutes	Bacilli	Lactobacillales	NA	NA	NA
asv0200	TACGAAGGGTGCAAGCGTTACTCGGAATTACTGGGCGTAAAGCGTGCGTAGGTGGTGGTTTAAGTCTGCTGTGAAAGCCCTGGGCTCAACCTGGGAATTGCAGTGGATACTGGATCACTAGAGTGTGGTAGAGGGATGCGGAATTTCTGGTGTAGCAGTGAAATGCGTAGAGATCAGAAGGAACATCCGTGGCGAAGGCGGCATCCTGGGCCAACACTGACACTGAGGCACGAAAGCGTGGGGAGCAAACAGG	233	0	0	0	0	0	Bacteria	Proteobacteria	Gammaproteobacteria	Xanthomonadales	Xanthomonadaceae	Pseudoxanthomonas	NA
asv0201	TACGTAGGTGGCAAGCGTTGTCCGGATTTATTGGGCGTAAAGCGAGGGCAGGCGGTTTCTTAAGTCTGATGTGAAAGCCCCCGGCTTAACCGGGGAGGGTCATTGGAAACTGGGAGACTTGAGTGCAGAAGAGGAGAGTGGAATTCCATGTGTAGCGGTGAAATGCGTAGATATATGGAGGAACACCAGTGGCGAAGGCGACTCTCTGGTCTGTAACTGACGCTGAGGCTCGAAAGCGTGGGGAGCAAACAGG	0	66	96	71	0	0	Bacteria	Firmicutes	Bacilli	Lactobacillales	Enterococcaceae	Enterococcus	NA
asv0202	TACGGAGGATCCGAGCGTTATCCGGATTTATTGGGTTTAAAGGGAGCGTAGGTGGATTGTTAAGTCAGTTGTGAAAGTTTGCGGCTCAACCGTAAAATTGCAGTTGAAACTGGCAGTCTTGAGTACAGTAGAGGTGGGCGGAATTCGTGGTGTAGCGGTGAAATGCTTAGATATCACGAAGAACTCCGATTGCGAAGGCAGCTCACTAGACTGTTACTGACACTGATGCTCGAAAGTGTGGGTATCAAACAGG	0	0	0	0	0	232	Bacteria	Bacteroidota	Bacteroidia	Bacteroidales	Bacteroidaceae	Bacteroides	NA
asv0203	TACGGAGGGTGCAAGCGTTAATCGGAATAACTGGGCGTAAAGCGCACGCAGGCGGTTTGTTAAGTCAGATGTGAAATCCCCGGGCTCAACCTGGGAACTGCATCTGATACTGGCAAGCTTGAGTCTCGTAGAGGGGGGTAGAATTCCAGGTGTAGCGGTGAAATGCGTAGAGATCTGGAGGAATACCGGTGGCGAAGGCGGCCCCCTGGACGAAGACTGACGCTCAGGTGCGAAAGCGTGGGGAGCAAACAGG	0	0	0	0	74	157	Bacteria	Proteobacteria	Gammaproteobacteria	Enterobacterales	Enterobacteriaceae	Escherichia-Shigella	NA
asv0204	CACGGGGGTTGCGAGCGTTGTCCGGAATTACTAGGCGTAAAGGGCAGGTAGGCGGATCTATAAGTTTTTTGTCAAATTCAACGGCTCACCCGTTGCGAGGCAGGAGATACTGTAGATCTGGAATGCGGTTGGGGAAGACAGAATTCCTGGTGTAGCGGTGGAATGCGCAGAGATCAGGAGGAATACCTAAGGCGAAGGCAGTCTTCTAAGCCGTAATTGACGCTAAACTGCGAAGGTGTGGGTATCAAACAGG	230	0	0	0	0	0	Bacteria	Cloacimonadota	Cloacimonadia	Cloacimonadales	Cloacimonadaceae	W5	NA
asv0205	TACATAGGTCCCAAGCGTTATCCGGATTTACTGGGCGTAAAGAGTCTGTAGCCTGATGTGTAAGTCTGTTTTCAAATACTCCGACTCAATCGGAGAAAGGGGATAGATACTGCATATCTGGAAGTTATTGGGGGTTAGTGGAATTTCCGGTGGAGCGGTGAAATGCGTTGATATCGGAAAGAACGCCGAAAGTGAAAACAGCTAACTACAATAAACTTGACGGTCAAAGACGAAAGCTTGGGGAGCGAACGGG	230	0	0	0	0	0	Bacteria	Patescibacteria	Gracilibacteria	Absconditabacteriales (SR1)	NA	NA	NA
asv0206	CACGTAGGGGGCGAGCGTTGTCCGGAATTACTGGGCGTAAAGGGCGCGTAGGCTGCGAGGCAAGTCGGATGTAAAAGGCACGGGCTCAACCTGTGTATGCATTCGAAACTGTTTTGCTGGAGGGGTAGAGAGGCAAGCGGAATTCCCGGTGTAGCGGTGAAATGCGTAGATATCGGGAAGAACACCGGTGGCGAAGGCGGCTTGCTGGCTACACCCTGACGCTGAGGCGCGAAAGCCAGGGGAGCGAACCGG	0	0	0	0	49	181	Bacteria	Synergistota	Synergistia	Synergistales	Synergistaceae	Dethiosulfovibrio	NA
asv0207	TACAGAGGGTGCAAGCGTTAATCGGAATTACTGGGCGTAAAGCGAACGTAGGCGGTTACCTAAGTCGGATGTGAAATCCCCGGGCTCAACCTGGGAATTGCATTCGAGACTGGATAGCTAGAATGCGGAAGAGGGAAGCGGAATTTCCGGTGTAGCGGTGAAATGCGTAGATATCGGAAGGAACATCAGTGGCGAAAGCGGCTTCCTGGTCCAGCATTGACGCTCAGGTTCGAAAGCGTGGGGAGCAAACAGG	229	0	0	0	0	0	Bacteria	Proteobacteria	Gammaproteobacteria	Gammaproteobacteria Incertae Sedis	Unknown Family	Acidibacter	NA
asv0208	GACAGAGGGTGCGAACGTTGTTCGGAATTACTGGGCGTAAAGCGCGTGTAGGCGGCCACGCAAGTCGGGTGTGAAAGCCCTGGGCTTAACCTAGGAAGAGCACTCGAAACTGCATGGCTCGAGCCCCGGAGAGGATGGTGGAATTCTCGGTGTAGAGGTGAAATTCGTAGATATCGAGAGGAACACCGGTGGCGAAGGCGGCCATCTGGACGGGAGCTGACGCTGAGACGCGAAAGCGCGGGTAGCAAACAGG	225	0	0	0	0	0	Bacteria	Myxococcota	Polyangia	Polyangiales	Phaselicystidaceae	Phaselicystis	NA
asv0209	TACGTAGGTGGCAAGCGTTGTCCGGATTTATTGGGCGTAAAGCGAGCGCAGGCGGTTTCTTAAGTCTGATGTGAAAGCCCCCGGCTTAACCGGGGAGGGTCATTGGAAACTGGGAGACTTGAGTGCAGAAGAGGAGAGTGGAATTCCATGTGTAGCGGTGAAATGCGTAGATATATGGTGGAACACCAGTGGCGAAGGCGACTCTCTGGTCTGTAACTGACGCTGAGGCTCGAAAGCGTGGGGAGCAAACAGG	0	0	0	0	225	0	Bacteria	Firmicutes	Bacilli	Lactobacillales	Enterococcaceae	Enterococcus	NA
asv0210	TACGTAGGTGTCAAGCGTTGTCCGGATTTATTGGGCGTAAAGCGAGCGCAGGCGGTTTCTTAAGTCTGATGTGAAAGCCCCCGGCTTAACCGGGGAGGGTCATTGGAAACTGGGAGACTTGAGTGCAGAAGAGGAGAGTGGAATTCCATGTGTAGCGGTGAAATGCGTAGATATATGGAGGAACACCAGTGGCGAAGGCGACTCTCTGGTCTGTAACTGACGCTGAGGCTCGAAAGCGTGGGGAGCAAACAGG	0	221	0	0	0	0	Bacteria	Firmicutes	Bacilli	Lactobacillales	Enterococcaceae	Enterococcus	NA
asv0211	TACGTAGGTGGCAAGCGTTATCCGGAATTATTGGGCGTAAAGAGTGAGCAGGCGGCAGTTTAAGTCTGAAGTGAAAGCGTGAAGCTCAACTTCATACAGCTTCAGAAACTGAACAGCTAGAGTACGGGAGAAGTAAGTGGAACTCCATGTGTAGCGGTGAAATGCGTAGATATATGGAAGAACACCAGTGGCGAAGGCGACTTACTAGCCCGAGACTGACGCTCAGTCACGAAAGCGTGGGTAGCAAATAGG	0	6	0	0	13	201	Bacteria	Firmicutes	Bacilli	Erysipelotrichales	Erysipelatoclostridiaceae	UCG-004	NA
asv0212	TACGGGGGGTGCAAGCGTTAATCGGAATCACTGGGCGTAAAGGGTGCGTAGGCGGTACGTTAGGTCTGTCGTGAAATCCCCGGGCTCAACCTGGGAATGGCGGTAGAAACCGGCGCACTAGAGTATGGGAGAGGGTGGTGGAATTCCAGGTGTAGCGGTGAAATGCGTAGATATCTGGAGGAACATCAGTGGCGAAGGCGGCCACCTGGCCCAATACTGACGCTGAGGCACGAAAGCGTGGGGAGCAAACAGG	62	55	45	54	0	0	Bacteria	Proteobacteria	Gammaproteobacteria	Acidithiobacillales	Acidithiobacillaceae	Acidithiobacillus	ferrooxidans
asv0213	TACGTAGGGTGCAAGCGTTAATCGGAATTACTGGGCGTAAAGCGTGCGCAGGCGGTTCGGAAAGAAGGATGTGAAATCCCAGGGCTCAACCTTGGAACTGCATTCTTAACTACCGAACTAGAGTATGTCAGAGGGGGGTAGAATTCCGCGTGTAGCAGTGAAATGCGTAGATATGCGGAGGAATACCGATGGCGAAGGCAGCCCCCTGGGATAATACTGACGCTCATGCACGAAAGCGTGGGTAGCAAACAGG	0	0	216	0	0	0	Bacteria	Proteobacteria	Gammaproteobacteria	Burkholderiales	Alcaligenaceae	Advenella	alkanexedens
asv0214	TACAGAGGGGGCGAGCGTTATTCGGAATTATTGGGCGTAAAGGGCGCGTAGGCGGCTTGGCAAGTCAAAGGTGAAATCCCTCGGCTCAACCGAGGAACTGCCTTTGAAACTGCCGGGCTTGAGGCCGGGAGAGGGTAGTGGAATTCCCAGTGTAGCGGTGAAATGCGTAGATATTGGGAGGAACACCGGTGGCGAAGGCGGCTACCTGGACCGGTTCTGACGCTGAGGCGCGAAAGCGTGGGGAGCAAACAGG	215	0	0	0	0	0	Bacteria	Acidobacteriota	Thermoanaerobaculia	Thermoanaerobaculales	Thermoanaerobaculaceae	Subgroup 10	NA
asv0215	TACGTAGGTGGCAAGCGTTGTCCGGATTTATTGGGCGTAAAGCGAGCGCAGGCGGTTTCTTAAGTCTGATGTGAAAGCCCCCGGCTTAACCGGGGAGGGTCATTGGAAACTGGGAGACTTGAGTGCAGAAGAGGAGAGTGGAATTCCATGTGTAGCGGTGAAATGCGTAGATATATGGAGGAACACCAGTGGCGCAGGCGACTCTCTGGTCTGTAACTGACGCTGAGGCTCGAAAGCGTGGGGAGCAAACAGG	0	0	0	0	128	87	Bacteria	Firmicutes	Bacilli	Lactobacillales	Enterococcaceae	Enterococcus	NA
asv0216	CACGTAGGGTGCGAGCGTTGTCCGGAATTATTGGGCGTAAAGAGCTCGTAGGCGGTGTGTCGCGTCGGCCGTGAAAACCTGTAGCTTAACTGTGGGCTTGCGGTCGATACGGGCATCACTGGAGTTCGGCAGGGGAGACTGGAATTCCTGGTGTAGCGGTGAAATGCGCAGATATCAGGAGGAACACCGGTGGCGAAGGCGGGTCTCTGGGCCGATACTGACGCTGAGGAGCGAAAGCGTGGGGAGCGAACAGG	213	0	0	0	0	0	Bacteria	Actinobacteriota	Actinobacteria	Pseudonocardiales	Pseudonocardiaceae	Pseudonocardia	NA
asv0217	TACGTAGGGTGCGAGCGTTAATCGGAATTACTGGGCGTAAAGCGTGCGCAGGCGGTTGTTTAAGACAGATGTGAAAGCCCCGGGCTCAACCTGGGAATTGCGTTTGTGACTGGACGACTAGAGTGCAACAGAGGGGGGTGGAATTCCACGTGTAGCAGTGAAATGCGTAGAGATGTGGAGGAACACCGATGGCGAAGGCAGCCCCCTGGGTTGACACTGACGCTCATGCACGAAAGCGTGGGGAGCAAACAGG	212	0	0	0	0	0	Bacteria	Proteobacteria	Gammaproteobacteria	Burkholderiales	Rhodocyclaceae	Sterolibacterium	NA
asv0218	TACGTAGGTGGCAAGCGTTGTCCGGATTTATTGGGCGTAAAGCGAGCGCAGGCGGTTTCTTAAGTCTGATGTGAAAGCCCCCGGCTTAACCGGGGAGGGTCATTGGAAACTGGGAGACTTGAGTGCAGAAGAGGAGAGTGGAATTCCATGTGTAGCGGTGAAATGCGTAGATATATGGAGGAACACCAGTGGCGAAGGCGACTCTCTGGTCTGTAACTGACGCTCAGGCTCGAAAGCGTGGGGAGCAAACAGG	0	98	114	0	0	0	Bacteria	Firmicutes	Bacilli	Lactobacillales	Enterococcaceae	Enterococcus	NA
asv0219	TACGAAGGGGGCTAGCGTTGTTCGGATTAACTGGGCGTAAAGCGCACGTAGGCGGATCTTTAAGTCAGGGGTGAAATCCCGAGGCTCAACCTCGGAACTGCCTTTGATACTGGAGATCTCGAGTTCGGGAGAGGTGAGTGGAACTGCGAGTGTAGAGGTGAAATTCGTAGATATTCGCAAGAACACCAGTGGCGAAGGCGGCTCACTGGCCCGATACTGACGCTGAGGTGCGAAAGCGTGGGGAGCAAACAGG	211	0	0	0	0	0	Bacteria	Proteobacteria	Alphaproteobacteria	Rhizobiales	NA	NA	NA
asv0220	CACGTAGGGGGCGAGCGTTGTTCGGAATTACTGGGCGTAAAGGGCATGTAGGCGGCTTGGTAAGCCTGGCGTGAAAGTCTGCAGCTTAACTGTAGGGATGCGTTGGGAACTGCTTAGCTTGAGTTACGGAGAGGGAGCTGGAATTCCTGGTGTAGGGGTGAAATCTGTAGATATCAGGAAGAACACCGATGGCGAAGGCAAGCTTCTGGCCGACAACTGACGCTGAGGTGCGAAAGTGTGGGGATCAAACAGG	202	0	0	0	0	9	Bacteria	Spirochaetota	Spirochaetia	Spirochaetales	Spirochaetaceae	NA	NA
asv0221	TACGAAGGGGGCTAGCGTTGTTCGGATTTACTGGGCGTAAAGCGCACGTAGGCGGATCGTTAAGTCGGGGGTGAAATCCTGGAGCTCAACTCCAGAACTGCCTTCGATACTGGCGATCTCGAGTCCGGAAGAGGTGAGTGGAACTCCTAGTGTAGAGGTGGAATTCGTAGATATTAGGAAGAACACCAGTGGCGAAGGCGGCTCACTGGTCCGGTACTGACGCTGAGGTGCGAAAGCGTGGGGAGCAAACAGG	206	0	0	0	0	0	Bacteria	Proteobacteria	Alphaproteobacteria	Rhizobiales	Devosiaceae	Arsenicitalea	NA
asv0222	TACGTAGGGTGCGAGCGTTAATCGGAATTACTGGGCGTAAAGGGTGCGCAGGCGGTTTTGTAAGACAGATGTGAAATCCCCGGGCTTAACCTGGGAACTGCGTTTGTGACTGCAAGGCTAGAGTACGGCAGAGGGGGGTGGAATTCCGCGTGTAGCAGTGAAATGCGTAGATATGCGGAGGAACACCGATGGCGAAGGCAACCCCCTGGGCCTGTACTGACGCTCATGCACGAAAGCGTGGGGAGCAAACAGG	204	0	0	0	0	0	Bacteria	Proteobacteria	Gammaproteobacteria	Burkholderiales	Rhodocyclaceae	Thauera	terpenica
asv0223	TACGTAGGTGGCGAGCGTTATCCGGAATTATTGGGCGTAAAGGGTGCGTAGGCGGCTTAATAAGTTTGTGGTGAAATCGTGGGGCTCAACTCCATCAAGCCACAAAAACTGTCAAGCTAGAGAACAGTAGAGGCAAGTGGAATTCCATGTGTAGCGGTAAAATGCGTAGATATATGGAGGAACACCAGTGGCGAAGGCGGCTTGCTGGACTGTGACTGACGCTGAGGCACGAAAGCGTGGGGAGCAAATAGG	203	0	0	0	0	0	Bacteria	Firmicutes	Bacilli	Erysipelotrichales	Erysipelotrichaceae	NA	NA
asv0224	TACGTAGGTGGCGAGCGGTGTCCGGATTTGTTGGGCGTAAAGCGAGCGGAGGCGGTTTCTTAAGTCTGATGTGAAAGCCCCCGGCTTAACCGGGGAGGGTCATTGGAAACTGGGAGACTTGAGTGCAGAAGAGGAGAGTGGAATTCCATGTGTAGCGGTGAAATGCGTACATATATGGAGGAACACCAGTGGCGAAGGCGACTCTCTGGTCTGTAACTGACGCTGAGGCTCGAAAGCGTGGGGAGCAAACAGG	0	72	73	57	0	0	Bacteria	Firmicutes	Bacilli	Lactobacillales	NA	NA	NA
asv0225	TACGTAGGGGGCGAGCGTTGTCCGGATTTACTGGGCGTAAAGGGTGAGTAGGCGGTTATATATGTCAGATGTAAAAGGCGCAGGCTTAACTTGTGTAAGCATTTGAAACTGTATAACTTGAGAGCAGGAGAGGTAAGCGGAATTCCTAGTGTAGCGGTGAAATGCGTAGATATTAGGAGGAACACCAGTGGCGAAGGCGGCTTACTGGACTGTAACTGACGCTGAGTCACGAAAGCGTGGGTAGCAAACAGG	0	0	11	191	0	0	Bacteria	Firmicutes	Clostridia	Peptostreptococcales-Tissierellales	Sedimentibacteraceae	Sedimentibacter	NA
asv0226	TACGGAGGGTGCAAGCGTTATCCGGAATCACTGGGCGTAAAGGGCGCGTAGGCGGCCTGTTAAGTCCGATGTTAAAGACTGGGGCTCAACCCCAGCATTGCGTTGGATACTGGCAGGCTTGACGGTTGGAGAGGCGAGTGGAATTACCAGTGTAGCGGTGAAATGCGTAGATACTGGTAGGAACACCCATTGCGAAGGCAGCTCGCTGGACAACACGTGACGCTGAGGCGCGAAAGTGTGGGGAGCAAACCGG	201	0	0	0	0	0	Bacteria	Deinococcota	Deinococci	Deinococcales	Trueperaceae	Truepera	NA
asv0227	TACGAAGGGTGCAAGCGTTAATCGGAATTACTGGGCGTAAAGCGCGCGTAGGTGGTTCGTCAAGTTGGAAGTGAAAGCCCTGGGCTCAACCTAGGAATTGCTTTCAAAACTGGCGGGCTAGAGTACGGTAGAGGGTAGTGGAATTTCCTGTGTAGCGGTGAAATGCGTAGATATGGGAAGGAACATCAGTGGCGAAGGCGACTACCTGGACTGATACTGACACTGAGGTGCGAAAGCGTGGGGAGCAAACAGG	200	0	0	0	0	0	Bacteria	Proteobacteria	Gammaproteobacteria	Pseudomonadales	Pseudomonadaceae	Thiopseudomonas	NA
asv0228	TACGGAGGGTGCGAGCGTTAATCGGAATTACTGGGCGTAAAGCGTGCGTAGGCGGTTCGGTCAGTCAGCCGTGAAAGCCCCGGGCTCAACCTGGGAACGGCGGTTGAGACGGCCGGGCTGGAGTGGGCTAGAGGATCGTGGAATTCCGGGTGTAGCGGTGAAATGCGTAGAGATCCGGAGGAACACCGATGGCGAAGGCAGCGATCTGGGGCCACACTGACGCTGAGGCACGAAAGCGTGGGGAGCAAACAGG	199	0	0	0	0	0	Bacteria	Proteobacteria	Gammaproteobacteria	Competibacterales	Competibacteraceae	Candidatus Competibacter	NA
asv0229	TACATAGGTCCCAAGCGTTATCCGGATTTACTGGGCGTAAAGAGTCTGTAGCCTGATATGTAAGTCTGTTTTCAAATACTCCGACTCAATCGGAGAAAGGGGATAGATACTGCATATCTGGAAGTTATTGGGGGTTAGTGGAATTTCCGGTGGAGCGGTGAAATGCGTTGATATCGGAAAGAACGCCGAAAGTGAAAACAGCTAACTACAATAAACTTGACGGTCAGAGACGAAAGCTTGGGGAGCAAACGGG	198	0	0	0	0	0	Bacteria	Patescibacteria	Gracilibacteria	Absconditabacteriales (SR1)	NA	NA	NA
asv0230	TACGGAGGATGCAAGCGTTATCCGGATTTATTGGGTTTAAAGGGTGCGCAGGTGGTTTAATAAGTCAGTGGTGAAAGTCTGTCGCTTAACGGTAGGATTGCCATTGATACTGTTAGACTTGAATATGGGTGAGGTAAGTGGAATGTGTAGTGTAGCGGTGAAATGCATAGATATTACACAGAACACCGATTGCGAAGGCAGCTTACTAATCCATTATTGACGCTGAGGCACGAAAGCGTGGGGATCAAACAGG	195	0	0	0	0	0	Bacteria	Bacteroidota	Bacteroidia	Bacteroidales	Prolixibacteraceae	NA	NA
asv0231	TACGGAGGATCCAAGCGTTATCCGGATTTATTGGGTTTAAAGGGAGCGTAGGTTGACATATAAGTCAGCTGTGAAAGTTTACGGCTCAACCGTGAAATTGCAGTTGATACTGTATGTCTTGAGTGTACAAGAGGTGGGCGGAATTCGTGGTGTAGCGGTGAAATGCTTAGATATCACGAAGAACTCCAATTGCGAAGGCAGCTCACTGGGGTACAACTGACACTGAGGCTCGAAAGTGTGGGTATCAAACAGG	5	0	0	0	7	183	Bacteria	Bacteroidota	Bacteroidia	Bacteroidales	Bacteroidaceae	Bacteroides	graminisolvens
asv0232	TACGTAGGTGGCAAGGGTTGTCCGGATTTATTGGGCGTAAAGCGAGCGCAGGCGGTTTCTTAAGTGTGATGTGAAAGCCCCCGGCTTAACCGGGGAGGGTCATTGGAAACTGGGAGACTTGAGTGCAGAAGAGGAGAGTGGAATTCCATGTGTAGCGGTGAAATGCGTAGATATATGGAGGAACACCAGTGGCGAAGGCGACTCTCTGGTCTGTAACTGACGCTGAGGCTCGAAAGCGTGGGGAGCAAACAGG	0	63	75	57	0	0	Bacteria	Firmicutes	Bacilli	Lactobacillales	Enterococcaceae	Enterococcus	NA
asv0233	TACGTAGGTGGCGAGCGTTGTCCGGAATTACTGGGCGTAAAGGGCGCGCAGGCGGCCTGTTAAGTCGGACGTGAAATCCCCTGGCTCAACTGGGGGAGGTCGTTCGAAACTGGCGGGCTTGAGTGCGGGAGAGGGAAGCGGAATTCCCGGTGTAGCGGTGAAATGCGTAGATATCGGGAGGAACACCAGTGGCGAAGGCGGCTTCCTGGACCGTAACTGACGCTGAGGCGCGAAAGCTGGGGGAGCGAACAGG	192	0	0	0	0	0	Bacteria	Firmicutes	Incertae Sedis	DTU014	NA	NA	NA
asv0234	TACGGAGGGTGCAAGCGTTATCCGGATTTACTGGGTTTAAAGGGTGTGTAGGCGGACTTATAAGTCAGGGGTGAAATCTCCGAGCTCAACTCGGAAACTGCCTTTGATACTATTAGTCTTGAATTATGTCGAGGTTGGCGGAATATAACATGTAGCGGTGAAATGCATAGATATGTTATAGAACACCGATTGCGAAGGCAGCTGGCTAGACATATATTGACGCTGAGGCACGAAAGCGTGGGTAGCGAACGGG	191	0	0	0	0	0	Bacteria	Bacteroidota	Bacteroidia	Chitinophagales	Chitinophagaceae	Taibaiella	NA
asv0235	TACGTAGGTGGCAAGCGTTGTCCGGATTTATTGGGCGTAAAGCGAGCGCAGGCGGTTTCTTAAGTCTGATGTGAAAGCCCCCGGCTTAACCGGGGAGGGTCATTGGAAACTGGGAGACTTGAGTGCAGAAGAGGAGAGTGGAATTCCATGTGTAGCGGTGAAATGCGTAGATATATGGAGGAACACCAGTGGCGAAGGCGACTCTCTGGTCTGTAACTGTCGCTGAGGCTCGAAAGCGTGGGGAGCAAACAGG	0	0	0	0	120	69	Bacteria	Firmicutes	Bacilli	Lactobacillales	Enterococcaceae	Enterococcus	NA
asv0236	TACGTATGGGGCGAGCGTTGTTCGGATTTATTGGGCGTAAAGGGCGTGTAGGCGGGGGACTAAGTCAGGTGTGAAATCCATGAGCTTAACTCATGAACTGCACTTGATACTGGTTCTCTTGAGTTTGGAAGAGGAGAGCGGAATTCCCGGTGTAGCGGTGAAATGCGTAGATATCGGGAGGAACACCAGTGGCGCAGGCGGCTCTCTGGTCCAAAACTGACGCTGAGGCGCGAAAGCGTGGGGAGCAAACAGG	187	0	0	0	0	0	Bacteria	Spirochaetota	Leptospirae	Leptospirales	Leptospiraceae	NA	NA
asv0237	TACGTAGGGGGCGAGCGTTGTCCGGAATGATTGGGCGTAAAGGGCGTGTAGGCGGCTATTTGTGTCCGATGTGAAAGTCCAACTTTCAAGGTTGGAATTGCATTAGAAACTGGGTAGCTTGAGTGCAGGAGAGGTTATCGGAATTCCCGGTGTAGCGGTGAAATGCGTAGAGATCGGGAGGAACATCAGTGGCGAAGGCGGGTAACTGGACTGTAACTGACGCTGAGACGCGAAAGTGTGGGGAGCAAACAGG	186	0	0	0	0	0	Bacteria	Firmicutes	Clostridia	Christensenellales	Christensenellaceae	Christensenellaceae R-7 group	NA
asv0238	TACGTAGGTGGCAAGCGTTGTCCGGATTTATTGGGCGTAAAGCGAGCGCAGGCGGTTTCTTAAGTCTGATGTGAAAGCCCCCGGCTTAACCGGGGAGGGTCATTGGAAACTGGGAGACTTGAGTGCAGAAGAGGAGAGTGGAATTCCATGTGTAGCGGTGAAATGCGTAGATATATGGAGGAACACCAGTGGCGAAGGCGACTCTCTGGTCTGTAACTCACGCTGAGGCTCGAAAGCGTGGGGAGCAAACACG	0	34	83	68	0	0	Bacteria	Firmicutes	Bacilli	Lactobacillales	Enterococcaceae	Enterococcus	NA
asv0239	TACGTAGGTGGCAAGCGTTGTCCGGAATTACTGGGTGTAAAGGGCGCGTAGACGGGCATATAAGTCAGATGTGAAATACCGGGGCTCAACTCCGGGGCTGCATTTGAAACTATATGTCTTGAGTGCAGGAGAGGAAAGCGGAATTCCTAGTGTAGCGGTAAAATGCGTAGATATTAGGAGGAACACCAGTGGCGAAGGCGGCTTTCTGGACTGTAACTGACGTTGAGGCGCGAAAGCGTGGGTAGCAAACAGG	0	0	0	185	0	0	Bacteria	Firmicutes	Clostridia	NA	NA	NA	NA
asv0240	TACGAGTGGGGCAAGCGTTGTTCGGAATCACTGGGCGTAAAGGGTGCGCAGGCGGATCGCCAAGTCAGAAGTGAAAGCCCAGGGCTTAACCCTGGAATTGCTTTTGAAACTGGCGGTCTGGAGTCCGAGAGAGGTTGGCAGAATTCCGAGTGTAGAGGTGAAATTCGCAGATATTCGGAGGAATACCAGTGGCGTAAGCGGCCAACTGGATCGGTACTGACGCTCATGCACGAAAGCGTGGGGAGCAAACAGG	184	0	0	0	0	0	Bacteria	Proteobacteria	Alphaproteobacteria	Micavibrionales	NA	NA	NA
asv0241	TACAGAGGTCCCGAGCGTTGTTCGAATTCACTGGGCGTAAAGGGTGCGTAGGCGGTCGGATAAGTCTGACGTGAAATGCCGGAGCTCAACTCCGGAACGGCGTTGGAAACTATTCGGCTCGAGGATTGGAGGGGGGACTGGAATTCTCGGTGTAGCAGTGAAATGCGTAGATATCGAGAGGAACACCTGTGGCGAAGGCGAGTCCCTGGACAATTCCTGACGCTGAGGCACGAAAGCTAGGGGAGCAAACAGG	183	0	0	0	0	0	Bacteria	Verrucomicrobiota	Verrucomicrobiae	Pedosphaerales	Pedosphaeraceae	ADurb.Bin118	NA
asv0242	CACGTAGGGGGCAAGCGTTGTTCGGAATTATTGGGCGTAAAGGGCATGTAGGCGGTTTGGTAAGCCTGATGTGAAATCCTGCAGCTTAACTGTAGAATTGCATTGGGTACTGCCGAACTTGAATCACTGAGGGGAAACTAGAATTCCAGGTGTAGGGGTGGAATCTGTAGATATCTGGAAGAATACCGGTGGCGAAGGCGGGTTTCTAGCAGATGATTGACGCTGAGGTGCGAAAGTGCGGGGAGCGAACAGG	183	0	0	0	0	0	Bacteria	Spirochaetota	Spirochaetia	Spirochaetales	Spirochaetaceae	Treponema	NA
asv0243	TACGTAGGGTGCGAGCGTTAATCGGAATTACTGGGCGTAAAGCGTGCGCAGGCGGTGCTGTAAGACAGGCGTGAAATCCCCGGGCTCAACCTGGGAATTGCGCTTGTGACTGCAGCGCTGGAGTGCGGCAGAGGGGGATGGAATTCCGCGTGTAGCAGTGAAATGCGTAGATATGCGGAGGAACACCGATGGCGAAGGCAATCCCCTGGGCCTGCACTGACGCTCATGCACGAAAGCGTGGGGAGCAAACAGG	0	0	0	0	126	57	Bacteria	Proteobacteria	Gammaproteobacteria	Burkholderiales	Comamonadaceae	Hydrogenophaga	NA
asv0244	TACGGAGGATGCGAGCGTTATCCGGATTTATTGGGTTTAAAGGGTGCGTAGGCGGCCGAGTAAGTCAGCGGTGAAATTTTGCAGCTTAACTGTAACAGTGCCGTTGATACTGCATGGCTAGGATTTGGTTGCTGTGGGTGGAATGTGTGGTGTAGCGGTGAAATGCTTAGATATCACACAGAATATCAATTGCGAAGGCAGCTCACAAAGCCAAGATTGACGCTGAGGCACGAAAGTGTGGGGATCAAACAGG	166	0	0	0	0	16	Bacteria	Bacteroidota	Bacteroidia	Bacteroidales	Rikenellaceae	DMER64	NA
asv0245	TACGTAGGTGGCAAGCGTTGTCCGGATTTATTGGGCGTAAAGCGAGCGCAGGCGGTTTCTTAAGTCTGATGTGAAAGCCCCCGGCTTAACCGGGGAGGGTCATTGGAAACTGGGAGACTTGAGTGCAGAAGAGGAGAGTGGAATTCCATGTGTAGCGGTGAAATGCGTAGATATATGGAGGAACACCAGTGGCGAAGGCGACTCTCTGGTCTGTAACTGACGCTGAGGCTCGAATGCGTGGGGAGCAAACAGG	0	0	0	0	180	0	Bacteria	Firmicutes	Bacilli	Lactobacillales	Enterococcaceae	Enterococcus	NA
asv0246	TACGTAGGTGGCAAGCGTTGTCCGGATTTATTGGGCGTAAAGCGAGCGCAGGCGGTTTCTTAAGTCTGATGTGAAAGCCCCCGGCTTAACCGGGGAGGGTCATTGGAAACTGGGAGACTTGAGTGCAGAAGAGGAGAGTGGAATTCCATGTGTAGCGGTGAGATGCGTAGATATATGGAGGAACACCAGTGGCGAAGGCGACTCTCTGGTCTGTAACTGACGCTGAGGCTCGAAAGCGTGGGGAGCAAACAGG	0	0	0	0	179	0	Bacteria	Firmicutes	Bacilli	Lactobacillales	Enterococcaceae	Enterococcus	NA
asv0247	TACGTAGGGTGCAAGCGTTAATCGGAATTACTGGGCGTAAAGCGTGCGCAGGCGGTGAGATAAGTCAGCTGTGAAAGCCCCGGGCTCAACCTGGGAACTGCGGCCGAAACTGTCTCGCTAGAGTACGTCAGAGGGGGGTGGAATTCCACGTGTAGCAGTGAAATGCGTAGAGATGTGGAGGAACACCAATGGCGAAGGCAGCCCCCTGGGATGATACTGACGCTCATGCACGAAAGCGTGGGGAGCAAACAGG	0	0	0	0	0	179	Bacteria	Proteobacteria	Gammaproteobacteria	Burkholderiales	Aquaspirillaceae	Microvirgula	NA
asv0248	TACGTAGGGGGCGAGCGTTGTCCGGAATGATTGGGCGTAAAGGGCGCGTAGGCGGCCATGCAAGTCTGGAGTGGAAGTCCATCTTTCAAGGGTGGAATTGCTTTGGAAACTGTGTGGCTGGAGTGCAGGAGAGGTTATCGGAATTCCCGGTGTAGCGGTGAAATGCGTAGAGATCGGGAGGAACATCAGTGGCGAAGGCGGGTAACTGGACTGCAACTGACGCTGAGGCGCGAAAGTGTGGGGAGCAAACAGG	178	0	0	0	0	0	Bacteria	Firmicutes	Clostridia	Christensenellales	Christensenellaceae	Christensenellaceae R-7 group	NA
asv0249	TACGGAGGGTGCGAGCGTTAATCGGAATTACTGGGCGTAAAGCGTGCGTAGGCGGTTTGGTCAGTCAGCCGTGAAAGCCCCGGGCTTAACCTGGGAATGGCGGTTGAGACGGCTGGACTTGAGTGGGCTAGAGGATCGTGGAATTCCGGGTGTAGCGGTGAAATGCGTAGAGATCCGGAGGAACACCGATGGCGAAGGCAGCGGTCTGGGGCCACACTGACGCTGAGGCACGACAGCGTGGGGAGCAAACAGG	177	0	0	0	0	0	Bacteria	Proteobacteria	Gammaproteobacteria	Competibacterales	Competibacteraceae	Candidatus Competibacter	NA
asv0250	TACGTAGGTGGCGAGCGTTGTCCGGAATTACTGGGCGTAAAGGGCGCGTAGGCGGCTTTTTAAGTTAGATGTGAAAACCCGGGGCTTAACTTCGGGCGTGCATTTAAAACTGGAGAGCTTGAGTGCAGGAGAGGTAAGTGGAATTCCTAGTGTAGCGGTGAAATGCGTAGATATTAGGAGGAACACCAGTGGCGAAGGCGACTTACTGGACTGTAACTGACGCTGAGGCGCGAAAGCGTGGGGAGCAAACAGG	174	0	0	0	0	0	Bacteria	Firmicutes	Clostridia	Gracilibacteraceae	NA	NA	NA
asv0251	TACGTAGGTGGCAAGCGTTGTCCGGATTTATTGGGTTTAAAGGGTGCGTAGGTTGTGTTGTAAGTCAGTGGTGAAATCCGGCAGCTTAACTGTCGATGTGCCATTGATACTGCAGCACTTGAGTACAGACGAGGTAGGCGGAATTGACGGTGTAGCGGTGAAATGCTTAGATATCGTCAAGAACACCGATAGCGAAGGCAGCTTACTAGACTGTAACTGACACTGATGCACGAAAGTGTGGGGATCAAACAGG	174	0	0	0	0	0	Bacteria	Bacteroidota	Bacteroidia	Cytophagales	Microscillaceae	OLB12	NA
asv0252	TACGTAGGGTGCGAGCGTTAATCGGAATTACTGGGCGTAAAGCGTGCGCAGGCGGCGCTGTAAGACAGATGTGAAATCCCCGGGCTTAACCTGGGAACTGCATTTGTGACTGCAGTGCTAGAGTGTGTCAGAGGGGGGTGGAATTCCACGTGTAGCAGTGAAATGCGTAGAGATGTGGAGGAACACCGATGGCGAAGGCAGCCCCCTGGGATAACACTGACGCTCAGGCACGAAAGCGTGGGGAGCAAACAGG	173	0	0	0	0	0	Bacteria	Proteobacteria	Gammaproteobacteria	Burkholderiales	Burkholderiaceae	Limnobacter	NA
asv0253	TACGTAGGGTGCGAGCGTTAATCGGAATTACTGGGCGTAAAGCGTGCGCAGGCGGATATTTAAGTCAGACGTGAAATCCCCGGGCTTAACCTGGGAATGGCGTTTGAAACTGGATGTCTAGAGTGTGGCAGAGGGGGGTGGAATTCCACGTGTAGCAGTGAAATGCGTAGAGATGTGGAGGAACACCGATGGCGAAGGCAGCCCCCTGGGCTAACACTGACGCTCATGCACGAAAGCGTGGGGAGCAAACAGG	172	0	0	0	0	0	Bacteria	Proteobacteria	Gammaproteobacteria	Burkholderiales	Hydrogenophilaceae	NA	NA
asv0254	TACGTAGGTGGCGAGCGTTGTCCGGAATTACTGGGCGTAAAGGGCGCGTAGGCGGCTTTTTAAGTTAGATGTGAAAACCCGGGGCTTAACTTCGGACGTGCATTTAAAACTGGAGAGCTTGAGTGCAGGAGAGGTAAGTGGAATTCCTAGTGTAGCGGTGAAATGCGTAGATATTAGGAGGAACACCAGTGGCGAAGGCGACTTACTGGACTGTAACTGACGCTGAGGCGCGAAAGCGTGGGGAGCAAACAGG	171	0	0	0	0	0	Bacteria	Firmicutes	Clostridia	Gracilibacteraceae	NA	NA	NA
asv0255	TACGTAGGGGACAAGCGTTGTCCGGATTTACTGGGCGTAAAGGGCACGCAGGCGGTTTTTTAAGTCAGATGTGAAAGGTACCGGCTCAACCGGTGACATGCATTTGAAACTGAAAGACTTGAGTATTGGAGAGGCAAGTGGAATTCCTAGTGTAGCGGTGAAATGCGTAGATATTAGGAGGAACACCGGTGGCGAAGGCGGCTTGCTGGACAAATACTGACGCTGAGGTGCGAAAGCGTGGGGAGCAAACAGG	19	150	0	0	0	0	Bacteria	Firmicutes	Clostridia	Eubacteriales	Eubacteriaceae	Acetobacterium	NA
asv0256	TACGTAGGGGACGAGCGTTGTCCGGAATTACTGGGCGTAAAGGGCGCGCAGGCTGCGTTACAAGTCAGCTGTTAAAATCATGGGCTTACCCCATGAGTGCGGTTGAAACTGTAGTGCTTGAGTACTGTAGAGGCAAGCGGAATTCCCAGTGTAGCGGTGAAATGCGTAGATATTGGGAGGAACACCGGTGGCGTAGGCGGCTTGCTGGACAGTAACTGACGCTGAGGCGCGAAAGCCAGGGGAGCAAACGGG	167	0	0	0	0	0	Bacteria	Synergistota	Synergistia	Synergistales	Synergistaceae	NA	NA
asv0257	TACGTAGGTGGCAAGCGTTGTCCGGATTTATTGGGCGTAAAGCGAGCGCAGGCGGTTTCTTAAGTCTGATGTGAAAGCCCCCGGCTTAACCGGGGAGGGTCATTGGAAACTGGGAGACTTGAGTGCAGAAGAGGAGAGTGGAATTCCATGTGTAGCGGTGAAATGCGTAGATATATGGAGGAACACCAGTGGCGAAGGCGACTCTCTGGTCTGTAACTGACGCTGAGGCTCGAAAGCGTGGGCAGCAAACAGG	0	45	69	52	0	0	Bacteria	Firmicutes	Bacilli	Lactobacillales	Enterococcaceae	Enterococcus	NA
asv0258	TACGTAGGTGGCGAGCGTTGTCCGGATTTACTGGGCGTAAAGGGAGCGTAGGCGGACTTTTAAGTGAGATGTGAAATACCCGGGCTCAACTTGGGTGCTGCATTTCAAACTGGAAGTCTAGAGTGCAGGAGAGGAGAATGGAATTCCTAGTGTAGCGGTGAAATGCGTAGAGATTAGGAAGAACACCAGTGGCGAAGGCGATTCTCTGGACTGTAACTGACGCTGAGGCTCGAAAGCGTGGGGAGCAAACAGG	165	0	0	0	0	0	Bacteria	Firmicutes	Clostridia	Clostridiales	Clostridiaceae	Clostridium sensu stricto 1	NA
asv0259	TACGTAGGTGGCAAGCGTTGTCCGGATTTATTGGGCGTAAAGCGAGCGCAGGCGGTTTCTTAAGTCTGATGTGAAGGCCCCCGGCTTAACCGGGGAGGGTCATTGGAAACTGGGAGACTTGAGTGCAGAAGAGGAGAGTGGAATTCCATGTGTAGCGGTGAAATGCGTAGATATATGGAGGAACACCAGTGGCGAAGGCGACTCTCTGGTCTGTAACTGACGCTGAGGCTCGAAAGCGTGGGGAGCAAACAGG	0	0	0	0	165	0	Bacteria	Firmicutes	Bacilli	Lactobacillales	Enterococcaceae	Enterococcus	NA
asv0260	TACGTAGGGTGCGAGCGTTAATCGGAATTACTGGGCGTAAAGGGTGCGTAGGCGGTTTGCCAAGACAGGCGTGAAAGCCCCGGGCTTAACCTGGGAATTGCGCTTGTGACTTGCAGGCTAGAGTACGGCAGAGGGGGGTGGAATTCCACGTGTAGCAGTGAAATGCGTAGAGATGTGGAGGAACACCGATGGCGAAGGCAGCCCCCTGGGCCTGTACTGACGCTCATGCACGAAAGCGTGGGGAGCAAACAGG	164	0	0	0	0	0	Bacteria	Proteobacteria	Gammaproteobacteria	Burkholderiales	Rhodocyclaceae	Thauera	NA
asv0261	TACGGAGGATGCAAGCGTTATCCGGATTCATTGGGTTTAAAGGGTGCGTAGGCGGGCTATTAAGTCAGTGGTGAAATCCTGAAGCTTAACTGCAGAACTGCCGTTGATACTGATAGTCTTGAGTTTGGTTAAGGTAGGCGGAATGTGTAATGTAGCGGTGAAATGCTTAGATATTACACAGAACACCAATTGCGTAGGCAGCTTACTGAGCCGACACTGACGCTGAGGCACGAAAGCGTGGGGATCAAACAGG	164	0	0	0	0	0	Bacteria	Bacteroidota	Bacteroidia	Bacteroidales	Bacteroidetes vadinHA17	NA	NA
asv0262	TACGTAGGTGGCAAGCGTTGTCCGGATTTATGGGGCGTAAAGCGAGCGCAGGCGGTTTCTTAAGTCTGATGTGAAAGCCCCCGGCTTAACCGGGGAGGGTCATTGGAAACTGGGAGACTTGAGTGCAGAAGAGGAGAGTGGAATTCCATGTGTAGCGGTGAAATGCGTAGATATATGGAGGAACACCAGTGGCGAAGGCGACTCTCTGGTCTGTAACTGACGCTGAGGCTCGAAAGCGTGGGGAGCAAACAGG	0	52	79	33	0	0	Bacteria	Firmicutes	Bacilli	Lactobacillales	Enterococcaceae	Enterococcus	NA
asv0263	CACGTAGGAGACGAGCGTTATCCGGATTTACTGGGCGTAAAGCGCGTGCAGGCGGTTCAGCAAGTTGGATGTGAAAGCTCCCGGCTTAACTGGGAGAGGTCGTTCAAAACTACTGAACTTGAGAGTGGTAGAGGGAGGTGGAATTCCGGGTGTAGTGGTGAAATGCGTAGATATCCGGAGGAACACCAGTGGCGAAAGCGGCCTCCTGGACCATTTCTGACGCTCAGACGCGAAAGCTAGGGTAGCGAACGGG	163	0	0	0	0	0	Bacteria	Chloroflexi	Anaerolineae	Anaerolineales	Anaerolineaceae	Bellilinea	NA
asv0264	TACGTAGGTGGCAAGCGTTGTCCGGATTTATTGGGCGTAAAGCGAGCGGAGGCGGTTTCTTAAGTCTGATGTGAAAGCCCCCGGCTTAGCCGGGGAGGGTCATTGGAAACTGGGAGACTTGAGTGCAGAAGAGGAGAGTGGAATTCCATGTGTAGCGGTGAAATGCGTAGATATATGGAGGAACACCAGTGGCGAAGGCGACTCTCTGGTCTGTAACTGACGCTGAGGCTCGAAAGCGTGGGGAGCAAACAGG	0	61	44	58	0	0	Bacteria	Firmicutes	Bacilli	Lactobacillales	Enterococcaceae	Enterococcus	NA
asv0265	TACGTAGGTGGCAAGCGTTGTCCGGATTTATTGGGCGTAAAGCGAGCGCAGGCGGTTTCTTAAGTCTGATGTGAAAGCCCCCGGCTTAACCGGGGAGGGTCATTGGAAACTGGGAGACTTGAGTGCAGAAGAGGAGAGTGGAATTCCATGTGTAGCGGTGAAATGCGTAGATATATGGAGGAGCACCAGTGGCGAAGGCGACTCTCTGGTCTGTAACTGACGCTGAGGCTCGAAAGCGTGGGGAGCAAACAGG	0	0	0	0	162	0	Bacteria	Firmicutes	Bacilli	Lactobacillales	Enterococcaceae	Enterococcus	NA
asv0266	TACGTAGGTGGCAAGCGTTGTCCGGATTTATTGGGCGGAAAGCGAGCGCAGGCGGTTTCTTAAGTCTGATGTGAAAGCCCCCGGCTTGACCGGGGAGGGTCATTGGAAACTGGGAGACTTGAGTGCAGAAGAGGAGAGTGGAATTCCATGTGTAGCGGTGAAATGCGTAGATATATGGAGGAACACCAGTGGCGAAGGCGACTCTCTGGTCTGTAACTGACGCTGAGGCTCGAAAGCGTGGGGAGCAAACAGG	0	45	75	41	0	0	Bacteria	Firmicutes	Bacilli	Lactobacillales	Enterococcaceae	Enterococcus	NA
asv0267	TACGTAGGTGGCAAGCGTTGTCCGGATTTATTGGGCGTAAAGCGAGCGCAGGCGGTTTCTTAAGTCTGATGTGAAAGCCCCAGGCTTAACCGGGGAGGGTCATTGGAAACTGGGAGACTTGAGTGCAGAAGAGGAGAGTGGAATTCCATGTGTAGCGGTGAAATGCGTAGATATATGGAGGAACACCAGTGGCGAAGGCGACTCTCTGGTCTGTAACTGACGCTGAGGCTCGAAAGCGTGGGGAGCAAACAGG	0	0	0	0	160	0	Bacteria	Firmicutes	Bacilli	Lactobacillales	Enterococcaceae	Enterococcus	NA
asv0268	TACGGAGGATCCGAGCGTTATCCGGATTTATTGGGTTTAAAGGGAGCGTAGGCGGACGCTTAAGTCAGTTGTGAAAGTTTGCGGCTCAACCGTAAAATTGCAGTTGATACTGGGTGTCTTGAGTACAGTAGAGGCAGGCGGAATTCGTGGTGTAGCGGTGAAATGCTTAGATATCACGAAGAACTCCGATTGCGAAGGCAGCCTGCTGGACTGTAACTGACGCTGATGCTCGAAAGTGTGGGTATCAAACAGG	0	0	0	0	0	160	Bacteria	Bacteroidota	Bacteroidia	Bacteroidales	Bacteroidaceae	Bacteroides	uniformis
asv0269	TACGTAGGTGGCGAGCGTTGTCCGGATTTACTGGGCGTAAAGGGAGCGTAGGCGGATTTTTAAGTGAGATGTGAAATACTCGGGCTTAACCTGAGTGCTGCATTTCAAACTGGAAGTCTAGAGTGCAGGAGAGGAGAAGGGAATTCCTAGTGTAGCGGTGAAATGCGTAGAGATTAGGAAGAACACCAGTGGCGAAGGCGCTTCTCTGGACTGTAACTGACGCTGAGGCTCGAAAGCGTGGGGAGCAAACAGG	158	0	0	0	0	0	Bacteria	Firmicutes	Clostridia	Clostridiales	Clostridiaceae	Clostridium sensu stricto 1	NA
asv0270	TACGTAGGTGGCAAGCGTTGTCCGGATTTATTGGGCGTAAAGCGAGCGCAGGCGGTTTCTTAAGTCTGATGTGAAAGCCCCCGGCTTAACCGGGGAGGGTCATTGGAAACTGGGAGACTTGAGTGCAGAAGAGGAGAGTGGAATTCCATGTGTAGCGGTGAAATGCGTAGATATATGGAGGAACACCAGTGGCGAAGGCGACTCTCTGGTCTGTAACTGACGCTTAGGCTCGAAAGCGTGGGGAGCAAACAGG	0	0	98	60	0	0	Bacteria	Firmicutes	Bacilli	Lactobacillales	Enterococcaceae	Enterococcus	NA
asv0271	TACGTAGGTGGCGAGCGTTGTCCGGAATTACTGGGTGTAAAGGGAGCGTAGGCGGGAATGCAAGTTGAATGTCAAATCTATCGGCTCAACCGATAGCCGCGTTCAAAACTGCATTTCTTGAGTGAAGTAGAGGTTGGCGGAATTCCTAGTGTAGCGGTGAAATGCGTAGATATTAGGAGGAACACCAGTGGCGAAGGCGGCCAACTGGGCTTTAACTGACGCTGAGGCTCGAAAGCGTGGGGAGCAAACAGG	0	0	0	0	26	127	Bacteria	Firmicutes	Clostridia	Oscillospirales	Hydrogenoanaerobacterium	NA	NA
asv0272	TACGGAGGATGCAAGCGTTATCCGGATTCAGTGGGTTTAAAGGGTGCGTAGGCGGGCTATTAAGTCAGTGGTGAAATCCTGCAGCTTAACTGCAGAACTGCCGTTGATACTGATAGTCTTGAGTTTGGTTAAGGTAGGCGGAATGTGTAATGTAGCGGTGAAATGCTTAGATATTACACAGAACACCAATTGCGTAGGCAGCTTACTGAGCCGACACTGACGCTGAGGCACGAAAGCGTGGGGATCAAACAGG	151	0	0	0	0	0	Bacteria	Bacteroidota	Bacteroidia	Bacteroidales	Bacteroidetes vadinHA17	NA	NA
asv0273	TACGTAGGTGGCAAGCGTTGTCCGGATTTATTGGGCGTAAAGCGCGCGCAGGCGGTTTCTTAAGTCTGATGTGAAAGCCCACGGCTTAACCGTGGAGGGTCATTGGAAACTGGGAGACTTGAGTGCAGAAGAGGAAAGTGGAATTCCAAGTGTAGCGGTGAAATGCGTAGAGATTTGGAGGAACACCAGTGGCGAAGGCGACTTTCTGGTCTGCAACTGACGCTGAGGCGCGAAAGCATGGGGAGCAAACAGG	0	0	0	0	48	102	Bacteria	Firmicutes	Bacilli	Bacillales	Planococcaceae	Rummeliibacillus	pycnus
asv0274	TACGAAGGGGGCTAGCGTTGCTCGGAATTACTGGGCGTAAAGGGCGCGTAGGCGGATCGTTAAGTCAGAGGTGAAATCCCAGGGCTCAACCCTGGAACTGCCTTTGATACTGGCGATCTTGAGTATGAGAGAGGTATGTGGAACTCCGAGTGTAGAGGTGAAATTCGTAGATATTCGGAAGAACACCAGTGGCGAAGGCGACATACTGGCTCATTACTGACGCTGAGGCGCGAAAGCGTGGGGAGCAAACAGG	122	0	0	26	0	0	Bacteria	Proteobacteria	Alphaproteobacteria	Caulobacterales	Caulobacteraceae	Brevundimonas	NA
asv0275	GACGAACCACACAAACGTTATTCGGAATTACTGGGCTTAAAGGGTGCGTAGGCTGCGCAGTAAGTTGGGTGTGAAATACCTCGGCTCAACCGAGGAACTGCGCCCAAAACTACTGTGCTTGAGGAAGATAGAGGTAAGCGGAACTTACGGTGGAGCGGTGAAATGCGTTGATATCGTAAGGAACACCTGTGGCGAAAGCGGCTTACTGGGTCTTTTCTGACGCTGATGCACGAAAGCTAGGGGAGCAAACGGG	146	0	0	0	0	0	Bacteria	Planctomycetota	Planctomycetes	Pirellulales	Pirellulaceae	NA	NA
asv0276	TACGGAGGTTGCAAGCGTTGTTCGGAATGACTGGGCGTAAAGGGAGCGCAGGCGGCCAAGTCAGTCTGAAGTGAAAGCCCGGGGCTTAACCCCGGAATAGCTTTGGATACTGCCTGGCTTGAGTGTGCGATAGGAAAGCGGAATTCCAGGTGTAGCGGTGAAATGCGTAGATATCTGGAGGAACACCGGTGGCGAAAGCGGCTTTCTGGCGCATAACTGACGCTGAGGCTCGAAAGCGTGGGGAGCGAACGGG	146	0	0	0	0	0	Bacteria	Hydrogenedentes	Hydrogenedentia	Hydrogenedentiales	Hydrogenedensaceae	YC-ZSS-LKJ63	NA
asv0277	TACATAGGGGGCAAGCGTTATCCGGAATTATTGGGCGTAAAGGGTGCGTAGGCGGTAAGTTAAGTTTAAGGTATAAGCTCATGGCTCAACCATGGGAGGCTTTAGAAACTGGCTAACTTGAGTAAGGTAGAGGCAAGTGGAATTCCATGTGTAGCGGTAAAATGCGTAAATATATGGAGGAACACCGGTGGCGAAGGCGGCTTGCTGGGCCTTAACTGACGCTGAGGCACGAAAGCGTGGGGAGCAAACAGG	146	0	0	0	0	0	Bacteria	Firmicutes	Bacilli	Acholeplasmatales	Acholeplasmataceae	Acholeplasma	NA
asv0278	TACGGAGGGTGCAAGCGTTACTCGGAATCACTGGGCGTAAAGAGCACGTAGGCGGCCTTGCAAGTCAGATGTGAAATCCAACGGCTTAACCGTTGAACTGCATTTGAAACTGCAAGGCTAGAGTATGGGAGAGGTAGGTGGAATTCTCGGTGTAGGGGTAAAATCCGTAGAGATCGAGAGGAATACTCATTGCGAAGGCGACCTGCTGGAACATTACTGACGCTGAGGTGCGAAAGCGTGGGGAGCAAACAGG	0	0	0	0	0	145	Bacteria	Campilobacterota	Campylobacteria	Campylobacterales	Helicobacteraceae	Wolinella	succinogenes
asv0279	TACGAAGGGGGCTAGCGTTGTTCGGAATTACTGGGCGTAAAGCGCACGTAGGCGGATATTTAAGTCAGGGGTGAAATCCCGCAGCTCAACTGCGGAACTGCCTTTGATACTGGGTATCTTGAGTATGGAAGAGGTAAGTGGAATTGCGAGTGTAGAGGTGAAATTCGTAGATATTCGCAGGAACACCAGTGGCGAAGGCGGCTTACTGGTCCATTACTGACGCTGAGGTGCGAAAGCGTGGGGAGCAAACAGG	144	0	0	0	0	0	Bacteria	Proteobacteria	Alphaproteobacteria	Rhizobiales	Rhizobiaceae	Allorhizobium-Neorhizobium-Pararhizobium-Rhizobium	NA
asv0280	TACGGAGGATGCAAGCGTTATCCGGATTTATTGGGTTTAAAGGGTGCGTAGGCGGATTGATAAGTCAGCGGTGAAATTTTACGGCTTAACTGTAAACGTGCCGTTGATACTGTTAGTCTGGAGTGTGGTTAAGGTAGGCGGAATGTGTAATGTAGCGGTGAAATGCTTAGATATTACACAGAACACCGATTGCGAAGGCAGCTTACTGGGCCATTACTGACGCTGATGCACGAAAGCGTGGGGAGCAAACAGG	144	0	0	0	0	0	Bacteria	Bacteroidota	Bacteroidia	Bacteroidales	Bacteroidetes vadinHA17	NA	NA
asv0281	TACGTAGGGGGCGAGCGTTGTCCGGATTTACTGGGCGTAAAGGGTGAGTAGGCGGTTGTATAAGTCAGATGTAAAAGGCGTAGGCTCAACTTACGTAAGCATTTGAAACTGTACAACTTGAGTGCAGGAGAGGTAAGTGGAATTCCTAGTGTAGCGGTGAAATGCGTAGATATTAGGAGGAACACCAGTGGCGAAGGCGACTTACTGGACTGTAACTGACGCTGAGTCACGAAAGCGTGGGTAGCAAACAGG	0	0	0	0	45	99	Bacteria	Firmicutes	Clostridia	Peptostreptococcales-Tissierellales	Sedimentibacteraceae	Sedimentibacter	NA
asv0282	TACGAAGGGGGCTAGCGTTGCTCGGAATCACTGGGCGTAAAGCGCACGTAGGTGGGTCGTTAAGTCGGGGGTGAAATCCCAGAGCTCAACTCTGGAACTGCCTTCGATACTGGCGACCTTCGAGTTCGGGAGAGGTGAGTGGAACTGCGAGTGTAGAGGTGAAATTCGTAGATATTCGCAAGAACACCAGTGGCGAAGGCGGCTCACTGGCCCGATACTGACACTGAGGTGCGAAAGCGTGGGGAGCAAACAGG	142	0	0	0	0	0	Bacteria	Proteobacteria	Alphaproteobacteria	Rhizobiales	NA	NA	NA
asv0283	TACGAAGGGGGCTAGCGTTGTTCGGAATCACTGGGCGTAAAGCGCACGTAGGCGGATCTTTAAGTCAGGGGTGAAATCCCGGGGCTCAACCCCGGAACTGCCTTTGATACTGGAGATCTCGAGTTCGGGAGAGGTGAGTGGAACTGCGAGTGTAGAGGTGAAATTCGTAGATATTCGCAAGAACACCAGTGGCGAAGGCGGCTCACTGGCCCGATACTGACGCTGAGGTGCGAAAGCGTGGGGAGCAAACAGG	139	0	0	0	0	0	Bacteria	Proteobacteria	Alphaproteobacteria	Rhizobiales	Beijerinckiaceae	NA	NA
asv0284	CACGTAGGAGGCGAACGTTATCCGGATTTACTGGGCGTAAAGCGCGTGTAGGTGGTTTTGTAAGTAGGGCGTGAAAGCTCCCGGCTCAACTGGGAGAGGCCGTTCTAAACTACAGAGCTAGAGGATGGTAGAGGGAGGTGGAATTCCAGGTGTAGCGGTGGAATGCGCAGATATCTGGAGGAACACCAGTGGCGAAGGCGGCCTCCTGGACCATTCCTGACACTCAGACGCGAAAGCTAGGGTAGCAAACGGG	138	0	0	0	0	0	Bacteria	Chloroflexi	Anaerolineae	Anaerolineales	Anaerolineaceae	NA	NA
asv0285	TACGTAGGTGGCAAGCGTTGTCCGGATTTATTGGGCGTAAAGCGAGCGCAGGCGGTTTCTTAAGTCTGATGTGAAAGCCCCCGGCTTAACCGGGGAGGGTCATTGGAAACTGGGAGACTTGAGTGCAGAAGAGGAGAGTGGAATTCCATGTGTAGCGGTGAAATGCGTAGATATATGGAGGAACACCAGTGGCGAAGGCGACTCTCTGGTCTGTAACTGACGCTGAGGCTCGAAAGCGTGGGCAGCAAACACG	0	33	68	36	0	0	Bacteria	Firmicutes	Bacilli	Lactobacillales	Enterococcaceae	Enterococcus	NA
asv0286	TACGGAGGGGGCTAGCGTTGTTCGGAATTACTGGGCGTAAAGCGCACGTAGGCGGACTGGAAAGTCAGAGGTGAAATCCCAGGGCTCAACCTTGGAACTGCCTTTGAAACTCCCGGTCTTGAGGTCGAGAGAGGTGAGTGGAATTCCGAGTGTAGAGGTGAAATTCGTAGATATTCGGAGGAACACCAGTGGCGAAGGCGGCTCACTGGCTCGATACTGACGCTGAGGTGCGAAAGCGTGGGGAGCAAACAGG	136	0	0	0	0	0	Bacteria	Proteobacteria	Alphaproteobacteria	Rhodobacterales	Rhodobacteraceae	Rhodobacter	NA
asv0287	TACGGAGGGTGCAAGTGTTATTCGGAATCACTGGGCGTAAAGAGCACGTAGGCGGATTGGTAAGTCAGGTGTGAAATCCCGGGGCTCAACTCCGGAACTGCATTTGATACTGCCAGTCTTGAGTGAGGTAGAGGGGAGTGGAATTCCCGGTGTAGAGGTGAAATTCGTAGATATCGGGAGGAACACCAGAGGCGAAGGCGACTCCCTGGGCCTCTACTGACGCTGAGGTGCGAAAGCGTGGGGAGCAAACAGG	136	0	0	0	0	0	Bacteria	SAR324 clade(Marine group B)	NA	NA	NA	NA	NA
asv0288	TACGTAGGGGGCAAGCGTTGTCCGGATTCATTGGGCGTAAAGAGCTCGTAGGCGGTTCAGTAAGTCGGGTGTGAAAGCTCCGAGCTCAACTCGGAGAGGCCACCCGATACTGCTGTGACTTGAGTCCAGTAGAGGAGCGTGGAACTCCTGGTGTAGCGGTGGAATGCGCAGATATCAGGAAGAACACCTGCAGCGAAGGCGGCGCTCTGGGCTGGAACTGACGCTGAGGAGCGAAAGCGTGGGTAGCAAACAGG	136	0	0	0	0	0	Bacteria	Actinobacteriota	Acidimicrobiia	Microtrichales	Microtrichaceae	IMCC26207	NA
asv0289	TACGGAGGGTGCAAGCGTTATCCGGATTTATTGGGTTTAAAGGGTGCGTAGGCGGTTTGATAAGTCAGCGGTGAAATATTTCAGCTTAACTGGAAGGGTGCCGTTGATACTGTCAGGCTTGAATTTAGTTGCTGTGGGTGGAATGTGTGGTGTAGCGGTGAAATGCATAGATATCACACAGAATATCGATTGCGAAGGCAGCTCACAAAGCTAATATTGACGCTGATGCACGAAAGTGTGGGGATCAAACAGG	0	0	0	0	62	74	Bacteria	Bacteroidota	Bacteroidia	Bacteroidales	Rikenellaceae	NA	NA
asv0290	TACATAGGGGGCAAGCGTTGTCCGGAATGACTGGGCGTAAAGGGTGTGTAGGCGGTTTATTAAGTTAGAAGTGTAATACCCAGGGCTTAACTCGGGTGCTGCTTCTAAAACTGGTGAACTTGAGTGTAGGAGAGGATGATGGAATTCCTAGTGTAGCGGTGGAATGCGCAGATATTAGGAGGAACACCAGAGGCGAAAGCGATCATCTGGACTACAACTGACGCTGAGGCACGAAAGCGTGGGGAGCAAACAGG	0	0	0	132	0	0	Bacteria	Firmicutes	Clostridia	Clostridia vadinBB60 group	NA	NA	NA
asv0291	TACGAAGGGAGCTAGCGTTGTTCGGAATTACTGGGCGTAAAGCGCACGTAGGCGGATTTTTAAGTCAGGGGTGAAATCCCAAGGCTCAACCTTGGAACTGCCTTTGATACTGGAAGTCTCGAGATCGGGAGAGGTGAGTGGAATTCCTAGTGTAGAGGTGAAATTCGTAGATATTAGGAAGAACACCAGTGGCGAAGGCGGCTCACTGGCCCGATACTGACGCTGAGGTGCGAAAGCGTGGGGAGCAAACAGG	131	0	0	0	0	0	Bacteria	Proteobacteria	Alphaproteobacteria	Rhizobiales	Hyphomicrobiaceae	NA	NA
asv0292	TACGAAGGGGGCTAGCGTTGTTCGGAATTACTGGGCGTAAAGCGCACGTAGGCGGACATTTAAGTCAGGGGTGAAATCCCAGGGCTCAACCCTGGAACTGCCTTTGATACTGGGTGTCTTGAGTACGAGAGAGGTGAGTGGAATTCCGAGTGTAGAGGTGAAATTCGTAGATATTCGGAAGAACACCAGTGGCGAAGGCGGCTCACTGGCTCGTAACTGACGCTGAGGTGCGAAAGCGTGGGGAGCAAACAGG	0	0	0	0	52	79	Bacteria	Proteobacteria	Alphaproteobacteria	Rhizobiales	Pleomorphomonadaceae	Pleomorphomonas	NA
asv0293	TACAGAGGGTGCAAGCGTTGTTCGGAATTACTGGGCGTAAAGCGCGTGTAGGCGGTTTGATAAGTCGGTCGTGAAATCCCTGGGCTTAACCTAGGAACTGCGATCGAAACTGTCAGACTTGAGTATCGGAGGGGATGGCGGAATTCCCGGTGTAGAGGTGAAATTCGTAGATATCGGGAGGAACACCTGTGGCGAAGGCGGCCATCTGGAAGATTACTGACGCTGAGACGCGAAAGCGTGGGGAGCAAACAGG	130	0	0	0	0	0	Bacteria	Myxococcota	Polyangia	Blfdi19	NA	NA	NA
asv0294	TTCAGAGGTCTCGAGCGTTGTTCGGATTTACTGGGCGTAAAGGGAGCGTAGGCGGACGGGTGTGTCGAATGTGAAAGCCCACAACTCAACTGTGGAATGGCATTCGAAACTACCTGGCTAGAGTACTGGAGAGGAGAGCGGAATTCTTGGTGTAGCGGTGAAATGCGTAGATATCAAGAGGAACACCGGTGGCGAAGGCGGCTCTCTGGACAGATACTGACGCTGAGGCTCTAAAGTTAGGGGAGCAAACAGG	130	0	0	0	0	0	Bacteria	Verrucomicrobiota	Verrucomicrobiae	LD1-PB3	NA	NA	NA
asv0295	TACGTAGGTGGCAAGCGTTGCCCGGATTTATTGGGCGTAAAGCGAGCGCAGGCGGTTTCTTAAGTCTGATGTGAAAGCCCCCGGCTTAACCGGGGAGGGTCATTGGAAACTGGGAGACTTGAGTGCAGAAGAGGAGAGTGGAATTCCATGTGTAGCGGTGAAATGCGTAGATATATGGAGGAACACCAGTGGCGAAGGCGACTCTCTGGTCTGTAACTGACGCTGAGGCTCGAAAGCGTGGGGAGCAAACAGG	0	0	0	0	130	0	Bacteria	Firmicutes	Bacilli	Lactobacillales	Enterococcaceae	Enterococcus	NA
asv0296	TACGTAGGGGGCGAGCGTTGTCCGGAATTACTGGGCGTAAAGGGTGCGTAGGTGGCCTTTTAAGTTGGATGTGAAATACCCGGGCTTAACCTGGGGGGTGCATCTAATACTGGGAGGCTAGAGTGCAGGAGAGGAAAGCGGAATTCCTAGTGTAGCGGTGAAATGCGTAGATATTAGGAGGAACACCAGTGGCGAAGGCGGCTTTCTGGACTGTAACTGACACTGAGGCACGAAAGCGTGGGGAGCAAACAGG	0	0	0	0	27	102	Bacteria	Firmicutes	Clostridia	Christensenellales	Christensenellaceae	NA	NA
asv0297	TACGTAGGGTGCGAGCGTTGTCCGGAATTATTGGGCGTAAAGAGCTTGTAGGCGGTTTGTCGCGTCTGCAGTGAAAATCCGGGGCTCAACCCCGGACTTGCTGTGGGTACGGGCAGACTAGAGTATGGTAGGGGAGACCGGAATTCCTGGTGTAGCGGTGGAATGCGCAGATATCAGGAGGAACACCGATGGCGAAGGCAGGTCTCTGGGCCATAACTGACGCTGAGAAGCGAAAGCATGGGGAGCGAACAGG	128	0	0	0	0	0	Bacteria	Actinobacteriota	Actinobacteria	Micrococcales	Intrasporangiaceae	Tetrasphaera	NA
asv0298	TACGGAGGGTGCAAGCGTTAATCGGAATCACTGGGCGTAAAGCGCGCGTAGGCCGCTTTGTAAGTCGGACGTGAAAGCCCTCGGCTCAACCGGGGAACTGCGTTCGATACTGCGAGGCTTGAGTCCTGGAGAGGGTGGCGGAATTCCGGGTGTAGGAGTGAAATCCGTAGATATCCGGAGGAACACCGGTGGCGAAGGCGGCCACCTGGACAGGTACTGACGCTGAGGCGCGAAAGCGTGGGGAGCAAACAGG	0	0	0	0	15	113	Bacteria	Desulfobacterota	Desulfovibrionia	Desulfovibrionales	Desulfovibrionaceae	Desulfovibrio	NA
asv0299	TACGAAGGGGGCTAGCGTTGTTCGGAATTACTGGGCGTAAAGCGCGCGCAGGCGGTTTTGTAAGTTAGGGGTGAAATCCCCGGGCTCAACCCGGGAATGGCCTTTAAGACTGCAAGGCTAGAGGACGAGAGAGGTGAGTGGAATTCCCAGTGTAGAGGTGAAATTCGTAGATATTGGGAAGAACACCGGTGGCGAAGGCGGCTCACTGGCTCGTTTCTGACGCTGAGGCGCGAAAGCGTGGGGAGCAAACAGG	127	0	0	0	0	0	Bacteria	Proteobacteria	Alphaproteobacteria	Rhizobiales	A0839	NA	NA
asv0300	GACGTAGGGGGCGAGCGTTGTCCGGAATTACTGGGCGTAAAGAGCACGTAGGCGGGTAATTAAGTCAGATGTGAAAGACCGGGGCCCAACCTCGGGGTTGCATCTGAAACTGGTTATCTTGAGGGCAGGAGAGGAAAGTGGAATTCCTGGTGTAGCGGTGAAATGCGTAGAAATCAGGAGGAATACCAGTGGCGAAGGCGGCTTTCTGGACTGACCCTGACGCTGAGGTGCGAAAGCGTGGGTAGCAAACAGG	127	0	0	0	0	0	Bacteria	Firmicutes	Syntrophomonadia	Syntrophomonadales	Syntrophomonadaceae	Syntrophomonas	NA
asv0301	TACGAAGGGTGCAAGCGTTACTCGGAATTACTGGGCGTAAAGCGTGCGTAGGTGGTTCGTTAAGTCTGATGTGAAAGCCCTGGGCTCAACCTGGGAATTGCATTGGATACTGGCGGGCTAGAGTACGGTAGAGGGTGGCGGAATTCCTGGTGTAGCAGTGAAATGCGTAGATATCAGGAGGAACATCCGTGGCGAAGGCGGCCACCTGGACCAGTACTGACACTGAGGCACGAAAGCGTGGGGAGCAAACAGG	127	0	0	0	0	0	Bacteria	Proteobacteria	Gammaproteobacteria	Xanthomonadales	Xanthomonadaceae	Luteimonas	NA
asv0302	TACGTAGGTGGCAAGCGTTGTCCGGATTTATTGGGCGGAAAGCGAGCGCAGGCGGTTTCTTAAGTCTGATGTGAAAGCCCCCGGCTTAACCGGGGAGGGTCATTGGAAACTGGGAGACTTGAGTGCAGAAGAGGAGAGTGGAATTCCATGTGTAGCGGTGAAATGCGTAGATATATGGAGGAACACCAGTGGCGAAGGCGACTCTCTGGTCTGTAACTGACGCTGAGGCTCGAAAGCGTGGGGAGCAAACAGG	0	55	72	0	0	0	Bacteria	Firmicutes	Bacilli	Lactobacillales	Enterococcaceae	Enterococcus	NA
asv0303	TACGTAGGTGGCAAGCGTTGTCCGGATTTATTGGGCGTAAAGCGAGCGCAGGCGGTTTCTTAAGTCTGATGTGAAAGCCCCCGGCTTAACCGGGGAGGGTCATTGGAAACTGGGAGACTTGAGTGCAGAAGAGGAGAGTGGAATTCCATGTGTAGCGGTGAAATGCGTAGATATATGGAGGAACACCAGTGGCGAAGGCGACTCTCTGGTCTGTAACTGACGCTGAGGCCCGAAAGCGTGGGGAGCAAACAGG	0	0	0	0	127	0	Bacteria	Firmicutes	Bacilli	Lactobacillales	Enterococcaceae	Enterococcus	NA
asv0304	TACGTAGGGTGCGAGCGTTAATCGGAATTACTGGGCGTAAAGCGTGCGCAGGCGGTTCTGTAAGACGGATGTGAAATCCCCGGGCTTAACCTGGGAACTGCATTCGTGACTGCAGGGCTAGAGTGTGTCAGAGGGAGGTGGAATTCCGCGTGTAGCAGTGAAATGCGTAGAGATGCGGAGGAACACCGATGGCGAAGGCAGCCTCCTGGGATAACACTGACGCTCATGCACGAAAGCGTGGGGAGCAAACAGG	125	0	0	0	0	0	Bacteria	Proteobacteria	Gammaproteobacteria	Burkholderiales	Burkholderiaceae	Lautropia	NA
asv0305	TACGTAGGTGGCAAGCGTTGTCCGGATTTATTGGGCGTAAAGCGAGCGCAGGCGGTTTCTTAAGTCTGATGTGAAAGCCCCCGGCTTAACCGGGGAGGGTCATTGGAAACTGGGAGACTTGAGTGCAGAAGAGGAGAGTGGAATTCCATGTGTAGCGGTGAAATGCGTAGATATATGGGGGAACACCAGTGGCGAAGGCGACTCTCTGGTCTGTAACTGACGCTGAGGCTCGAAAGCGTGGGGAGCAAACAGG	0	0	0	0	124	0	Bacteria	Firmicutes	Bacilli	Lactobacillales	Enterococcaceae	Enterococcus	NA
asv0306	TACGGAGGATGCGAGCGTTATCCGGATTTATTGGGTTTAAAGGGTGCGTAGGCGGCTTTGTAAGTCAGCGGTGAAATTTTGCAGCTTAACTGTAAGCGTGCCGTTGATACTGTGAGGCTAGTATTTGGTTGCTGTGAGTGGAATGTGTGGTGTAGCGGTGAAATGCATAGATATCACACAGAATATCGATTGCGAAGGCAGCTCACAAAGCCACGATTGACGCTGATGCACGAAAGTGTGGGGATCAAACAGG	123	0	0	0	0	0	Bacteria	Bacteroidota	Bacteroidia	Bacteroidales	Rikenellaceae	DMER64	NA
asv0307	TACGTAGGTGGCAAGCGTTGTCCGGATTTATTGGGCGTAAAGCGAGCGCAGGCGGTTTCTTAAGTCTGATGTGAAAGCCCCCGGCTTAACCGGGGAGGGTCATTGGAAACTGGGAGACTTGAGTGCAGAAGAGGAGAGTGGAATTCCATGTGTAGCGGTGAAATGCGTAGATATATGGAGGAACACCAGTGGCGAAGGCGACTCTCTGGTCCGTAACTGACGCTGAGGCTCGAAAGCGTGGGGAGCAAACAGG	0	0	0	0	123	0	Bacteria	Firmicutes	Bacilli	Lactobacillales	NA	NA	NA
asv0308	TACGTAGGGAGCAAGCGTTGTCCGGATTTACTGGGTGTAAAGGGTGCGTAGGCGGCTCTGCAAGTCAGGCGTGAAATATATGGGCTTAACCCATAGACTGCGTTTGAAACTGTGGAGCTTGAGTGAAGTAGAGGTAGGCGGAATTCCCGGTGTAGCGGTGAAATGCGTAGAGATCGGGAGGAACACCAGTGGCGAAGGCGGCTTACTGGGCTTTAACTGACGCTGAGGCACGAAAGCATGGGTAGCAAACAGG	0	0	0	0	60	63	Bacteria	Firmicutes	Clostridia	Oscillospirales	Ruminococcaceae	Caproiciproducens	NA
asv0309	GACGAAGGTGGCGAGCGTTGTTCGAAATCACTGGGCTTAAAGGGCGCGTAGGCGGATCGGCACGTGTCTTGTGAAATCCCCCGGCTTAACCGGGGAATTGCTTGGCAAACGGCCGGTCTTGAGGCAAGCAGGGGTGCGTGGAACTCTTGGTGGAGCGGTGGAATGCGTAGATATCAAGAGGAACGCCGAAGGTGAAGACAGCGCACTGGGCTTGCCCTGACGCTGAGGCGCGAAAGCGTGGGGAGCAAACAGG	122	0	0	0	0	0	Bacteria	Planctomycetota	Phycisphaerae	MSBL9	KCLunmb-38-53	NA	NA
asv0310	TACGTAGGGGGCAAGCGTTGTCCGGAATTACTGGGCGTAAAGCGCACGCAGGCTGAATTATAAGTCGGTAGTCAAAGGCGGAGGCTCAACTTCCGTTTATCTATCGAAACTGTAAATCTAGAGTATGTGAGAGGGAAGTGGAATTCCCGGTGTAGCGGTGAAATGCGTAGATATCGGGAGGAACACCAGTGGCGAAGGCGGCTTCCTGGCACAATACTGACGCTCATGTGCGAAAGCTAGGGTAGCGAACGGG	0	122	0	0	0	0	Bacteria	Synergistota	Synergistia	Synergistales	Synergistaceae	NA	NA
asv0311	TACGGAGGGAGCTAGCGTTGTTCGGAATTACTGGGCGTAAAGCGCACGTAGGCGGCCTATCAAGTCAGGGGTGAAATCCCGGGGCTCAACCCCGGAACTGCCCTTGAAACTGGTAAGCTAGAATCCTGGAGAGGCGAGTGGAATTCCGAGTGTAGAGGTGGAATTCGTAGATATTCGGAAGAACACCAGTGGCGAAGGCGACTCGCTGGACAGGTATTGACGCTGAGGTGCGAAAGCGTGGGGAGCAAACAGG	120	0	0	0	0	0	Bacteria	Proteobacteria	Alphaproteobacteria	Sphingomonadales	Sphingomonadaceae	Altererythrobacter	NA
asv0312	TACGTAGGTGGCAAGCGTTGTCCGGATTTATTGGGCGGAAAGCGAGCGCAGGCGGTTGCTTAAGTCTGATGTGAAAGCCCCCGGCTTAACCGGGGAGGGTCATTGGAAACTGGGAGACTTGAGTGCAGAAGAGGAGAGTGGAATTCCATGTGTAGCGGTGAAATGCGTAGATATATGGAGGAACACCAGTGGCGAAGGCGACTCTCTGGTCTGTAACTGACGCTGAGGCTCGAAAGCGTGGGGAGCAAACAGG	0	46	37	37	0	0	Bacteria	Firmicutes	Bacilli	Lactobacillales	Enterococcaceae	Enterococcus	NA
asv0313	TACGTAGGGGGCTAGCGTTATCCGGAATTATTGGGCGTAAAGGGCGAGTAGGCGGTTTGTTAAGTCAGGTGTGAAATTTCAGGGCTCAACCCTGAAACTGCGCTTGAAACTGGCAGGCTAGAGGACAGGAGAGGGAAGTGGAATTCCCGGTGTAGCGGTGAAATGCGTAGATATCGGGAGGAACACCAGTGGCGAAGGCGGCTTCCTGGACTGTACCTGACGCTGATGAGCGAAAGCTGGGGGAGCAAACAGG	119	0	0	0	0	0	Bacteria	Firmicutes	D8A-2	NA	NA	NA	NA
asv0314	TACGTAGGTGGCGAGCGTTGTCCGGAATTACTGGGTGTAAAGGGCGTGTAGGCGGGGATGCAAGTCAGATGTGAAATACCGAGGCTTAACCTCGGGGCTGCATCTGAAACTGTGTTTCTTGAGTGTCGGAGAGGAAAGCGGAATTCCCAGTGTAGCGGTGAAATGCGTAGAGATTGGGAGGAACACCAGTGGCGAAGGCGGCTTTCTGGACGACAACTGACGCTGAGGCGCGAAAGCGTGGGGAGCAAACAGG	119	0	0	0	0	0	Bacteria	Firmicutes	Clostridia	Hungateiclostridiaceae	Ruminiclostridium	NA	NA
asv0315	TACGAAGGGGGCTAGCGTTGCTCGGAATCACTGGGCGTAAAGGGTGCGTAGGCGGGTTTTTAAGTCAGAGGTGAAATCCTGGAGCTCAACTCCAGAACTGCCTTTGATACTGAAGATCTTGAGTTCGGGAGAGGTGAGTGGAACTGCGAGTGTAGAGGTGAAATTCGTAGATATTCGCAAGAACACCAGTGGCGAAGGCGGCTCACTGGCCCGATACTGACGCTGAGGCACGAAAGCGTGGGGAGCAAACAGG	119	0	0	0	0	0	Bacteria	Proteobacteria	Alphaproteobacteria	Rhizobiales	Xanthobacteraceae	Bradyrhizobium	NA
asv0316	TACGTAGGTGGCGAGCGTTGTCCGGATTTGTTGGGCGTAAAGCGAGCGCAGGCGGTTTCTTAAGTCTGATGTGAAAGCCCCCGGCTTAACCGGGGAGGGTCATTGGAAACTGGGAGACTTGAGTGCAGAAGAGGAGAGTGGAATTCCATGTGTAGCGGTGAAATGCGTAGATATATGGAGGAACACCAGTGGCGAAGGCGACTCTCTGGTCTGTAACTGACGCTGAGGCTCGAAAGCGTGGGGAGCAAACAGG	0	0	74	45	0	0	Bacteria	Firmicutes	Bacilli	Lactobacillales	Enterococcaceae	Enterococcus	NA
asv0317	TACGTAGGGAGTAAGCGTTGTCCGGATTTATTGGGTGTAAAGGGTGCGTAGGCGGCTTTGCAAGTCAGGCGTGTAATTCAGAGGCTTAACCTCTGAACTGCGCTTGAAACTGCTTGGCTTGAGTGAAGTAGAGGCAGATGGAATTTCCAGTGTAGCGGTAAAATGCATAGATATTGGAAGGAACACCGGTGGCGAAGGCGATCTGCTGGGCTTTAACTGACGCTGAGGCACGAAAGTGTGGGGAGCAAACAGG	0	28	0	91	0	0	Bacteria	Firmicutes	Clostridia	Oscillospirales	Ruminococcaceae	NA	NA
asv0318	TACGTAGGGGGCAAGCGTTATCCGGAATTATTGGGCGTAAAGAGTGCGTAGGTGGTCCTGTAAGCGCGGGGTGAAAGGCAATAGCTCAACTATTGTAAGCCTTGCGAACTGTGGGACTTGAGTGCAGGAGAGGAAAGCGGAATTCCTAGTGTAGCGGTGAAATGCGTAGATATTAGGAGGAACACCAGTGGCGAAGGCGGCTTTCTGGACTGTAACTGACACTGAGGCACGAAAGCGTGGGGAGCAAACAGG	0	0	0	0	33	85	Bacteria	Firmicutes	Clostridia	Peptostreptococcales-Tissierellales	Anaerovoracaceae	Anaerovorax	NA
asv0319	TACGGAGGATGCGAGCGTTATCCGGATTTATTGGGTTTAAAGGGTGCGCAGGCGGAAAGATAAGTCAGTGGTGAAATCCTGCAGCTTAACTGCAGAATTGCCGTTGATACTGTTTTTCTTGAGTGTGGTCAAGGAAGGCGGAATGTGTAATGTAGCGGTAAAATGCTTAGATATTACACAGAACACCAATTGCGAAGGCAGCTTTCTGGGCCGTTACTGACGCTCATGCACGAAAGCGTGGGGAGCAAACAGG	117	0	0	0	0	0	Bacteria	Bacteroidota	Bacteroidia	Bacteroidales	Bacteroidetes vadinHA17	NA	NA
asv0320	TACGTAGGTGGCAAGCGTGGTCCGGATTTATTGGGCGTAAAGCGAGCGCAGGCGGTTTCTTAAGTCTGATGTGAAAGCCCCCGGCTTAACCGGGGAGGGTCATTGGAAACTGGGAGACTTGAGTGCAGAAGAGGAGAGTGGAATTCCATGTGTAGCGGTGAAATGCGTAGATATATGGAGGAACACCAGTGGCGAAGGCGACTCTCTGGTCTGTAACTGACGCTGAGGCTCGAAAGCGTGGGGAGCAAACAGG	0	51	66	0	0	0	Bacteria	Firmicutes	Bacilli	Lactobacillales	Enterococcaceae	Enterococcus	NA
asv0321	TACGTAGGGAACAAGCGTTGTCCGGATTTACTGGGCGTAAAGGGCACGCAGGCGGTTTTTTAAGTCAGATGTGAAAGGTACCGGCTCAACCGGTGACATGCATTTGAAACTGAAAGACTTGAGTATTGGAGAGGCAAGTGGAATTCCTAGTGTAGCGGTGAAATGCGTAGAGATTAGGAGGAACACCAGTGGCGAAGGCGGCTTGCTGGACAAATACTGACGCTGAGGTGCGAAAGCGTGGGGAGCAAACAGG	0	0	0	0	10	107	Bacteria	Firmicutes	Clostridia	Eubacteriales	Eubacteriaceae	Acetobacterium	fimetarium
asv0322	TACGGAGGATGCAAGCGTTATCCGGATTTATTGGGTTTAAAGGGTGCGTAGGCGGATTGATAAGTCAGCGGTGAAACTCACAGGCTCAACCTGTGCCGTGCCGTTGAAACTGTTAATCTTGAATGCGGATGCTGTGGGAGGAATGTGTAGTGTAGCGGTGAAATGCATAGATATTACACAGAACACCGATTGCGAAGGCATCTCACAAAGCCGTGATTGACGCTGAGGCACGAAAGTGTGGGGATCAAACAGG	116	0	0	0	0	0	Bacteria	Bacteroidota	Bacteroidia	Bacteroidales	Rikenellaceae	Rikenellaceae RC9 gut group	NA
asv0323	TACGAAGGGTGCAAGCGTTACTCGGAATTACTGGGCGTAAAGCGTGCGTAGGTGGTTTGTTAAGTCTGATGTGAAAGCCCTGGGCTCAACCTGGGAATTGCATTGGATACTGGCAAGCTAGAGTGCGGCAGAGGGTAGTGGAATTCCTGGTGTAGCAGTGAAATGCGTAGAGATCAGGAGGAACATCCGTGGCGAAGGCGACTGCCTGGGCCAGCACTGACACTGAGGCACGAAAGCGTGGGGAGCAAACAGG	115	0	0	0	0	0	Bacteria	Proteobacteria	Gammaproteobacteria	Xanthomonadales	Xanthomonadaceae	Thermomonas	NA
asv0324	TACGGAGGATCCGAGCGTTATCCGGATTTATTGGGTTTAAAGGGTGCTCAGGCGGGGGATTAAGTCGGCGGTGAAATTTTGCGGCTCAACCGTAAAAGTGCCTTCGAAACTGGTTTCCTTGAGTGTGGATGAGGTAGGCGGAATTTGTGGTGTAGCGGTGAAATGCATAGATATCACGAGGAACTCCGATTGCGCAGGCAGCTTACCAGGCCATAACTGACGCTCAAGCACGAAGGCGTGGGGATCAAACAGG	0	53	0	39	23	0	Bacteria	Bacteroidota	Bacteroidia	Bacteroidales	Dysgonomonadaceae	Proteiniphilum	NA
asv0325	TACGTAGGTGGCAAGCGTTGTCCGGATTTATTTGGCGTAAAGCGAGCGCAGGCGGTTTCTTAAGTCTGATGTGAAAGCCCCCGGCTTAACCGGGGAGGGTCATTGGAAACTGGGAGACTTGAGTGCAGAAGAGGAGAGTGGAATTCCATGTGTAGCGGTGAAATGCGTAGATATATGGAGGAACACCAGTGGCGAAGGCGACTCTCTGGTCTGTAACTGACGCTGAGGCTCGAAAGCGTGGGGAGCAAACAGG	0	0	0	0	115	0	Bacteria	Firmicutes	Bacilli	Lactobacillales	Enterococcaceae	Enterococcus	NA
asv0326	TACGTAGGTGGCAAGCGTTATCCGGATTCACTGGGCGTAAAGCGCGTGCAGGCGGTTTCGTAAGTCGGACGTGAAAGCTCCTGGCTTAACTGGGAGAGGTCGTTCGATACTGCGAGGCTTGAGGTCGGGAGAGGGACGTGGAATTCCCGGTGTAGTGGTGGAATGCGTAGATATCGGGAGGAACACCAGTGGCGAAGGCGACGTCCTGGCCCGCACCTGACGCTGAGACGCGAAAGCGTGGGTAGCGAACGGG	114	0	0	0	0	0	Bacteria	Chloroflexi	Anaerolineae	NA	NA	NA	NA
asv0327	TACGAGGGGTGCAAGCGTTATTCGGAATTATTGGGCGTAAAGGGTGCGTAGGCGGCGTACTAAGTCAACTGTTAAATTCCTCGGCCTAACCGAGACTCTGCAGTAGATACTGGTATGCTAGAGGGTGGAAGAGAGAAGTGGAATTCTCGGAGTAGCGGTAAAATGCGTAGATCTCGAGAGGAACACCAATGGCGAAGGCAGCTTCTTGGTCCACACCTGACGCTGAGGCACGAAAGCGTGGGGAGCAAACAGG	114	0	0	0	0	0	Bacteria	Dependentiae	Babeliae	Babeliales	Vermiphilaceae	NA	NA
asv0328	TACGGAGGGGGCTAGCGTTGTTCGGAATTACTGGGCGTAAAGCGCACGTAGGCGGACCAGAAAGTCAGAGGTGAAAGCCCAGGGCTCAACCTTGGAACTGCCTTTGAAACTCCTGGTCTTGAGGTCGAGAGAGGTGAGTGGAATTCCGAGTGTAGAGGTGAAATTCGTAGATATTCGGAGGAACACCAGTGGCGAAGGCGGCTCACTGGCTCGATACTGACGCTGAGGTGCGAAAGCGTGGGGAGCAAACAGG	114	0	0	0	0	0	Bacteria	Proteobacteria	Alphaproteobacteria	Rhodobacterales	Rhodobacteraceae	Tabrizicola	NA
asv0329	TACGGAGGGTGCGAGCGTTAATCGGAATCACTGGGCGTAAAGCGCACGTAGGCTGTTTGGTAAGTCAGGGGTGAAATCCCGCGGCTCAACCGCGGAATTGCCCTTGATACTGCTGGACTTGAGTCCGGGAGAGGGTGGCGGAATTCCAGGTGTAGGAGTGAAATCCGTAGATATCTGGAGGAACATCAGTGGCGAAGGCGGCCACCTGGACCGGTACTGACGCTGAGGTGCGAAAGCGTGGGGAGCAAACAGG	0	0	0	20	94	0	Bacteria	Desulfobacterota	Desulfovibrionia	Desulfovibrionales	Desulfovibrionaceae	Desulfovibrio	NA
asv0330	TACGTAGGGTGCGAGCGTTAATCGGAATTACTGGGCGTAAAGCGTGCGCAGGCGGTTCGTTAAGTTCGATGTGAAAGCCCCGGGCTCAACCTGGGAACTGCATTGGAAACTGGCGAGCTTGAGTGTGGCAGAGGGGGGTGGAATTCCGCGTGTAGCAGTGAAATGCGTAGAGATGCGGAGGAACACCGATGGCGAAGGCAGCCCCCTGGGCCAACACTGACGCTCAGGCACGAAAGCGTGGGGAGCAAACAGG	113	0	0	0	0	0	Bacteria	Proteobacteria	Gammaproteobacteria	Burkholderiales	SC-I-84	NA	NA
asv0331	TACGTAGGGTGCGAGCGTTAATCGGAATTACTGGGCGTAAAGCGTGCGCAGGCGGATTGTTAAGCAAGACGTGAAATCCCCGGGCTTAACCTGGGAATGGCGTTTTGAACTGGCAGTCTAGAGTGCGTCAGAGGGGGGTGGAATTCCACGTGTAGCAGTGAAATGCGTAGAGATGTGGAGGAACACCGATGGCGAAGGCAGCCCCCTGGGATGACACTGACGCTCATGTACGAAAGCGTGGGTAGCAAACAGG	113	0	0	0	0	0	Bacteria	Proteobacteria	Gammaproteobacteria	Burkholderiales	Hydrogenophilaceae	Thiobacillus	thioparus
asv0332	TACGTAGGGGGCAAGCGTTGTCCGGAATTACTGGGCGTAAAGCGCACGCAGGCTGAATTATAAGTCGGTAGTCAAATACGGAGGCTCAACTTCCGGATATCTATCGATACTGTAAATCTAGAGTATGTGAGAGGGAAGCGGAATTCCCGGTGTAGCGGTGAAATGCGTAGATATCGGGAGGAACACCAGTGGCGAAGGCGGCTTCCTGGCACAATACTGACGCTCATGTGCGAAAGCTAGGGCAGCGAACGGG	0	85	0	28	0	0	Bacteria	Synergistota	Synergistia	Synergistales	Synergistaceae	NA	NA
asv0333	TACGTAGGTGGCAAGCGTTGTCCGGATTTATTGGGCGTAAAGCGAGCGCAGGCGGTTTCTTAAGTCTGATGTGAAAGCCCCCGGCTTAACCGGGGAGGGTCATTGGAAACTGGGAGACTTGAGTGCAGAAGAGGAGAGTGGAATTCCATGTGTAGCGGCGAAATGCGTAGATATATGGAGGAACACCAGTGGCGAAGGCGACTCTCTGGTCTGTAACTGACGCTGAGGCTCGAAAGCGTGGGGAGCAAACAGG	0	0	0	0	113	0	Bacteria	Firmicutes	Bacilli	Lactobacillales	Enterococcaceae	Enterococcus	NA
asv0334	TACGGAGGGTGCAAGCGTTAATCGGAATTACTGGGCGTAAAGCGCACGTAGGCGGCTTATTAAGTCGGTTGTGAAAGCCCCGGGCTTAACCTGGGAATTGCTTCCGATACTGGTAAGCTAGAGTACAAGAGAGGGTGGTGGAATTTCTAGTGTAGCGGTGAAATGCGTAGATATTAGAAGGAACATCAGTGGCGAAGGCGACCGCCTGGCTTGATACTGACGCTGAGGTGCGAAAGCGTGGGGAGCAAACAGG	112	0	0	0	0	0	Bacteria	Proteobacteria	Gammaproteobacteria	Cellvibrionales	Spongiibacteraceae	BD1-7 clade	NA
asv0335	TACGTAGGTGGCAAGCGTTGTCCGGATTTATTGGGCGTAAAGCGAGCGCAGGCGGTTTCTTAAGTCTGATGTGAAAGCCCCCGGCTTAACCGGGGAGGGTCATTGGAAACTGGGAGACTTGAGTGCAGAAGAGGAGAGTGGAATTCCATGTGTAGCGGTGAAATGCGTAGATATATGGAGGAACACCAGTGGCGAAGGCGACTCTCTGGTCTGTAACTGACGCTGGGGCTCGAAAGCGTGGGGAGCAAACAGG	0	0	0	0	111	0	Bacteria	Firmicutes	Bacilli	Lactobacillales	Enterococcaceae	Enterococcus	NA
asv0336	TACAGAGGGTGCAAGCGTTAATCGGAATTACTGGGCGTAAAGCGTGCGTAGGCGGTTTCGTAAGTCGGATGTGAAAGCCCCGGGCTCAACCTGGGAATTGCATTCGAGACTGCGAAGCTGGAGTGCGGAAGAGGGAAGTGGAATTTCCGGTGTAGCGGTGAAATGCGTAGATATCGGAAGGAACATCAGTGGCGAAAGCGACTTCCTGGTCCAGCACTGACGCTCAGGCACGAAAGCGTGGGGAGCAAACAGG	110	0	0	0	0	0	Bacteria	Proteobacteria	Gammaproteobacteria	PLTA13	NA	NA	NA
asv0337	TACGTAGGGTGCGAGCGTTAATCGGAATTACTGGGCGTAAAGGGTGCGCAGGCGGCCATGCAAGTCAGATGTGAAAGCCCCGGGCTTAACCTGGGAATTGCGTTTGAAACTGCAAGGCTAGAGTGCAACAGAGGGGAGTGGAATTCCATGTGTAGCAGTGAAATGCGTAGAGATGTGGAAGAACACCGATGGCGAAGGCAGCTCCCTGGGTTGACACTGACGCTCATGCACGAAAGCGTGGGGAGCAAACAGG	110	0	0	0	0	0	Bacteria	Proteobacteria	Gammaproteobacteria	Burkholderiales	Nitrosomonadaceae	Nitrosomonas	NA
asv0338	TACGTAGGTGGCAAGCGTTGTCCGGATTTATTGGGCGTAAAGCGAGCGCAGGCGGTTTCTTAGGTCTGATGTGAAAGCCCCCGGCTTAACCGGGGAGGGTCATTGGGAACTGGGAGACTTGAGTGCAGAAGAGGAGAGTGGAATTCCATGTGTAGCGGTGAAATGCGTAGATATATGGAGGAACACCAGTGGCGAAGGCGACTCTCTGGTCTGTAACTGACGCTGAGGCTCGAAAGCGTGGGCAGCAAACAGG	0	37	46	27	0	0	Bacteria	Firmicutes	Bacilli	Lactobacillales	Enterococcaceae	Enterococcus	NA
asv0339	TACGTAGGTGGCAAGCGTTGTCCGGATTTATTGGGCGTAAAGCGAGCGCAGGCGGTTTCTTAAGTCTGATGTGAAAGCCCCCGGCTTAACCGGGGAGGGTCATTGGAAACTGGGAGACTTGAGTGCAGAAGAGGAGAGTGGAATTCCATGTGTAGCGGTGAAATGCGTAGATATATGGAGGGACACCAGTGGCGAAGGCGACTCTCTGGTCTGTAACTGACGCTGAGGCTCGAAAGCGTGGGGAGCAAACAGG	0	0	0	0	110	0	Bacteria	Firmicutes	Bacilli	Lactobacillales	Enterococcaceae	Enterococcus	NA
asv0340	TACGGAGGATGCAAGCGTTATCCGGATTCATTGGGTTTAAAGGGTGCGTAGGGGGGCTATTAAGTCAGTGGTGAAATCCTGCAGCTTAACTGCAGAACTGCCGTTGATACTGATAGTCTTGAGTTTGGTTAAGGTAGGCGGAATGTGTAATGTAGCGGTGAAATGCTTAGATATTACACAGAACACCAATTGCGTAGGCAGCTTACTGAGCCGACACTGACGCTGAGGCACGAAAGCGTGGGGATCAAACAGG	107	0	0	0	0	0	Bacteria	Bacteroidota	Bacteroidia	Bacteroidales	Bacteroidetes vadinHA17	NA	NA
asv0341	TACGTAGGTGGCAAGCGTTATCCGGATTTACTGGGTGTAAAGGGCGTGTAGGCGGGAAAGCAAGTCAGATGTGAAAACTATGGGCTCAACCCATAGCCTGCATTTGAAACTGTTTTTCTTGAGTGTCGGAGAGGTAATCGGAATTCCGTGTGTAGCGGTGAAATGCGTAGATATACGGAGGAACACCAGTGGCGAAGGCGGATTACTGGACGATAACTGACGCTGAGGCGCGAAAGCGTGGGGAGCAAACAGG	0	0	0	14	48	45	Bacteria	Firmicutes	Clostridia	Oscillospirales	Oscillospiraceae	NA	NA
asv0342	TACGAAGGGTGCAAGCGTTACTCGGAATTACTGGGCGTAAAGCGTGCGTAGGTGGTTGTTTAAGTCTGTCGTGAAAGCCCTGGGCTCAACCTGGGAACTGCGATGGAAACTGGGCGACTAGAGTGTGGTAGAGGGTAGCGGAATTCCTGGTGTAGCAGTGAAATGCGTAGATATCAGGAGGAACATCCATGGCGAAGGCAGCTACCTGGGCCAACACTGACACTGAGGCACGAAAGCGTGGGGAGCAAACAGG	106	0	0	0	0	0	Bacteria	Proteobacteria	Gammaproteobacteria	Xanthomonadales	Xanthomonadaceae	Stenotrophomonas	koreensis
asv0343	TACGTAGGGTGCAAGCGTTAATCGGAATTACTGGGCGTAAAGCGTGCGCAGGCGGTTATGTAAGACAGAGGTGAAATCCCCGGGCTCAACCTGGGAACTGCCTTTGTGACTGCATAGCTGGAGTGCGGCAGAGGGGGATGGAATTCCGCGTGTAGCAGTGAAATGCGTAGATATGCGGAGGAACACCGATGGCGAAGGCAATCCCCTGGGCCTGCACTGACGCTCATGCACGAAAGCGTGGGGAGCAAACAGG	106	0	0	0	0	0	Bacteria	Proteobacteria	Gammaproteobacteria	Burkholderiales	Comamonadaceae	NA	NA
asv0344	TACGAAGGGTGCAAGCGTTACTCGGAATTACTGGGCGTAAAGCGTGCGTAGGCGGTTTGTTAAGTCTGCTGTGAAAGCCCTGGGCTCAACCTGGGAACTGCAGTGGATACTGGCGAGCTAGAGTGTGTCAGAGGATGGTGGAATTCCCGGTGTAGCGGTGAAATGCGTAGAGATCGGGAGGAACACCAGTGGCGAAGGCGGCCATCTGGGACAACACTGACGCTGAGGCACGAAAGCGTGGGGAGCAAACAGG	105	0	0	0	0	0	Bacteria	Proteobacteria	Gammaproteobacteria	Xanthomonadales	Rhodanobacteraceae	Dokdonella	NA
asv0345	TACGTAGGTGGCAAGCGTTGTCCGGAATTACTGGGTGTAAAGGGAGCGCAGGCGGAACTGCAAGTTGGGTGTTTAATCTACGGGCTCAACCCGTATCAGCATTCAAAACTGTGGTTCTTGAGTAATGCAGAGGTAGGCGGAATTCCCGGTGTAGCGGTGGAATGCGTAGATATCGGGAGGAACACCAGTGGCGAAGGCGGCCTACTGGGCATCAACTGACGCTGAGGCTCGAAAGCATGGGTAGCAAACAGG	0	105	0	0	0	0	Bacteria	Firmicutes	Clostridia	Oscillospirales	Ruminococcaceae	Anaerofilum	NA
asv0346	TACGGAGGGTGCAAGCGTTGCTCGGAATTACTGGGCGTAAAGGGCGTGTAGGCGGTTTCGTATGTCTGGCGTGAAAGCCCCGGGCTCACCTCGGGAAGTGCGTCGGAAACTGCGAGACTAGAGTCCCGGAGAGGGAGGTGGAATTCCAGGTGTAGCGGTGAAATGCGTAGATATCTGGAAGAACACCGGTGGCGAAAGCGGCCTCCTGGACGGTGACTGACGCTGAGACGCGAAAGCGTGGGGAGCAAACAGG	104	0	0	0	0	0	Bacteria	Desulfobacterota	NA	NA	NA	NA	NA
asv0347	TACGTAGGGTGCAAGCGTTAATCGGAATTACTGGGCGTAAAGCGTGCGCAGGCGGTTATGTAAGACAGAGGTGAAATCCCCGGGCTCAACCTGGGAACTGCCTTTGTGACTGCATAGCTGGAGTACGGCAGAGGGGGATGGAATTCCGCGTGTAGCAGTGAAATGCGTAGATATGCGGAGGAACACCGATGGCGAAGGCAATCCCCTGGGCCTGTACTGACGCTCATGCACGAAAGCGTGGGGAGCAAACAGG	104	0	0	0	0	0	Bacteria	Proteobacteria	Gammaproteobacteria	Burkholderiales	Comamonadaceae	NA	NA
asv0348	TACGTAGGTGGCAAGCGTTGTCCGGATTTACTGGGTGTAAAGGGCGTGCAGCCGGGAAGGCAAGTCAGATGTGAAATCTGGGGGCTCAACCTCCAAACTGCATTTGAAACTGCTTTTCTTGAGTATCGGAGAGGTAATCGGAATTCCTTGTGTAGCGGTGAAATGCGTAGATATAAGGAAGAACACCAGTGGCGAAGGCGGATTACTGGACGACAACTGACGGTGAGGCGCGAAAGCGTGGGGAGCAAACAGG	0	0	0	0	0	104	Bacteria	Firmicutes	Clostridia	Oscillospirales	Oscillospiraceae	Oscillibacter	NA
asv0349	TACGTATGGGGCGAGCGTTGTTCGGAATTATTGGGCGTAAAGGGCGTCTAGGCGGGAGATTAAGTTAGATGTGAAAGCCATGGGCTCAACCCATGAATAGCATCTAAGACTGGTTTTCTTGAGTTCGGGAGAGGAGAGCGGAATTCCTGGTGTAGCGGTGAAATGCGTAGATATCAGGAAGAACACCGGTGGCGAAGGCGGCTCTCTGGCCTAGGACTGACGCTGAAGCGCGAAAGCGTGGGGAGCAAACAGG	103	0	0	0	0	0	Bacteria	Spirochaetota	Leptospirae	Leptospirales	Leptospiraceae	RBG-16-49-21	NA
asv0350	TACGTAGGTGGCGAGCGTTGTCCGGAATCACTGGGCGTAAAGGGCGCGTAGGCGGTTAATTAAGTCAGGTGTGTAAACCGCAGGCTTAACCTGAGGATTGCACCTGATACTGGATAACTTGAGTGCAGGAGAGGGCAGTGGAATTCCTAGTGTAGCGGTGAAATGCGTAGATATTAGGAGGAACACCAGTGGCGAAGGCGGCTGCCTGGACTGCAACTGACGCTGAGGCGCGAAAGCGTGGGGAGCAAACAGG	103	0	0	0	0	0	Bacteria	Firmicutes	NA	NA	NA	NA	NA
asv0351	TACGTAGGGGACGAGCGTTGTCCGGAATTACTGGGCGTAAAGGGCGCGCAGGCTGCGCGTCGAGTCGGCTGTTAAAGATCCGGGCTTAACCCGGTGAAGCGGTCGAGACCGACGAGCTGGAGTGCTGCAGAGGCAAGTGGAATTCCCGGTGTAGCGGTGAAATGCGTAGATATCGGGAAGAACACCGGTGGCGAAGGCGACTTGCTGGGCAGCAACTGACGCTGAGGCGCGAAAGCCAGGGGAGCAAACGGG	102	0	0	0	0	0	Bacteria	Synergistota	Synergistia	Synergistales	Synergistaceae	Syner-01	NA
asv0352	TACGTAGGGTGCGAGCGTTAATCGGAATTACTGGGCGTAAAGCGTGCGCAGGCGGTTTTGCAAGACCGATGTGAAATCCCCGGGCTTAACCTGGGAACTGCATTGGTGACTGCAAGGCTAGAGTGTGTCAGAGGGAGGTGGAATTCCGCGTGTAGCAGTGAAATGCGTAGATATGCGGAGGAACACCGATGGCGAAGGCAGCCTCCTGGGATAACACTGACGCTCATGCACGAAAGCGTGGGGAGCAAACAGG	102	0	0	0	0	0	Bacteria	Proteobacteria	Gammaproteobacteria	Burkholderiales	Burkholderiaceae	Lautropia	NA
asv0353	TACGTAGGTGGCAAGCGTTGTCCGGATTTATTGGGCGTAAAGCGAGCGCAGGCGGTTTCTTAAGTCTGATGTGAAAGCCCCCGGCTTAACCGGGGAGGGTCATTGGAAACTGGGAGACTTGAGTGCAGAAGAGGAGAGTGGAATTCCATGTGTAGCGGTGAAATGCGTAGATATATGGAGGAACACCAGTGGCGAAGGCGACTCTCTGGTCTGTAACTGGCGCTGAGGCTCGAAAGCGTGGGGAGCAAACAGG	0	0	0	0	102	0	Bacteria	Firmicutes	Bacilli	Lactobacillales	Enterococcaceae	NA	NA
asv0354	TACGAAGGGGACTAGCGTTGTTCGGAATCACTGGGCGTAAAGCGCACGTAGGCGGATTTGTAAGTCAGGGGTGAAATCCCGGGGCTCAACCTCGGAACTGCCTTTGATACTGCGAATCTCGAGTCCGATAGAGGTGGGTGGAATTCCTAGTGTAGAGGTGAAATTCGTAGATATTAGGAAGAACACCGGTGGCGAAGGCGGCCCACTGGATCGGTACTGACGCTGAGGTGCGAAAGCGTGGGGAGCAAACAGG	101	0	0	0	0	0	Bacteria	Proteobacteria	Alphaproteobacteria	Rhizobiales	Hyphomicrobiaceae	Hyphomicrobium	NA
asv0355	TACGTATGGGGCGAGCGTTGTTCGGATTTATTGGGCGTAAAGGGCGTGTAGGCGGGGGACTAAGTCAGGTGTGAAATCCATGAGCTTAACTCATGAACTGCACTTGATACTGGTTCTCTTGAGTTTGGAAGAGGAGAGCGGAATTCCCGGTGTAGCGGTGAAATGCGTAGATATCGGGAGGAACACCAGTGGCGCAGGCGGCTCTCTGGTCCAAAACTGACGCTAAGGCGCGAAAGCGTGGGGAGCAAACAGG	101	0	0	0	0	0	Bacteria	Spirochaetota	Leptospirae	Leptospirales	Leptospiraceae	NA	NA
asv0356	TACGAAGGGGGCTAGCGTTGCTCGGAATCACTGGGCGTAAAGGGTGCGTAGGCGGGTCTTTAAGTCAGAGGTGAAAGCCTGGAGCTCAACTCCAGAACTGCCTTTGATACTGAGGATCTTGAGTTCGGGAGAGGTGAGTGGAACTGCGAGTGTAGAGGTGAAATTCGTAGATATTCGCAAGAACACCAGTGGCGAAGGCGGCTCACTGGCCCGATACTGACGCTGAGGCACGAAAGCGTGGGGAGCAAACAGG	101	0	0	0	0	0	Bacteria	Proteobacteria	Alphaproteobacteria	Rhizobiales	Xanthobacteraceae	Afipia	clevelandensis
asv0357	TACGTAGGTGGCAAGCGTTGTCCGGATTTATTGGGCGTAAAGCGAGCGCAGGCGGTTTCTTAAGTCTGATGTGAAAGCCCCCGGCTTAACCGGGGAGGGTCATTGGAAACTGGGAGACTTGAGTGCAGAAGAGGAGAGTGGAATTCCATGTGTAGCGGTGAAATGCGTAGATATATGGAGGAACACCAGTGGCGAAGGCGACTCTCTGGTCTGTAACTGACGCTGAGGCTCGGAAGCGTGGGGAGCAAACAGG	0	0	0	0	101	0	Bacteria	Firmicutes	Bacilli	Lactobacillales	Enterococcaceae	Enterococcus	NA
asv0358	TACGAAGGGTGCAAGCGTTACTCGGAATTACTGGGCGTAAAGCGTGCGTAGGTGGTTGATTAAGTCTGTCGTGAAAGCCCTGGGCTCAACCTGGGAATTGCGATGGAAACTGGTTGACTAGAGTGTGGCAGAGGGTAGTGGAATTCCTGGTGTAGCAGTGAAATGCGTAGAGATCAGGAGGAACATCCGTGGCGAAGGCGACTGCCTGGGCCAACACTGACACTGAGGCACGAAAGCGTGGGGAGCAAACAGG	100	0	0	0	0	0	Bacteria	Proteobacteria	Gammaproteobacteria	Xanthomonadales	Xanthomonadaceae	Stenotrophomonas	daejeonensis
asv0359	TACGAACTGTGCGAACGTTATTCGGAATCACTGGGCTTACAGGGTGCGTAGGCGGTTCGACAAGTCAGATGTGAAATCCCACAGCTCAACTGTGGAACTGCGTTTGAAACTGTCTTACTTGAGGAATCTAGAGGTATGCGGAACTTCCGGTGGAGCGGTGAAATGTGTTGATATCGGAAGGAACACCAGAGGCGAAGGCGGCATACTGGGGATTATCTGACGCTGAGGCACGAAAGCCAGGGGAGCAAACGGG	100	0	0	0	0	0	Bacteria	Planctomycetota	Planctomycetes	Planctomycetales	Rubinisphaeraceae	Planctomicrobium	NA
asv0360	TACGGAGGATCCGAGCGTTATCCGGATTTATTGGGTTTAAAGGGTGCGTAGGCGGGATAATAAGTCAGTGGTGAAAGTTTGCAGCTTAACTGTAAAATTGCCGTTGAAACTGTTATTCTTGAGAGTAGATAAGGTAGGCGGAATGTGTTGTGTAGCGGTGAAATGCATAGATATAACACAGAACCCCGATTGCGAAGGCAGCTTACCGGGCTACATCTGACGCTGATGCACGAAAGCGTGGGGATCAAACAGG	0	0	0	32	44	24	Bacteria	Bacteroidota	Bacteroidia	Bacteroidales	Paludibacteraceae	NA	NA
asv0361	TACGTAGGTGGCAAGCGTTGTCCGGAATTACTGGGTGTAAAGGGAGCGTAGGCGGGAATGCAAGTTGAATGTTTAAACTATCGGCTCAACTGATAATCGCGTTCAAAACTGCATTTCTTGAGTGGAGTAGAGGCAGGCGGAATTCCTAGTGTAGCGGTGAAATGCGTAGATATTAGGAGGAACACCAGTGGCGAAGGCGGCCTGCTGGGCTCTAACTGACGCTGAGGCTCGAAAGCGTGGGTAGCAAACAGG	0	0	0	0	0	100	Bacteria	Firmicutes	Clostridia	Oscillospirales	Ruminococcaceae	Harryflintia	acetispora
asv0362	TACGGAGACTGCGAGCGTTACTCGGATTCACTGGGCGTAAAGGGTGCGCAGGCGGTGATGTATGTCAGGTGTGAAATCCCGGGGCTTAACTCCGGAAGTGCGCCTGAAACTGCATTACTAGAGGCTTGGAGGGGACAGCAGAATTTCTGGTGTAGCGGTGAAATGCGTAGATATCAGAAGGAATACCAATGGCGAAGGCAGCTGTCTGGACAAGATCTGACGCTCATGCACGAAAGCGTGGGGAGCAAAAGGG	99	0	0	0	0	0	Bacteria	Verrucomicrobiota	Verrucomicrobiae	Opitutales	Puniceicoccaceae	Puniceicoccus	NA
asv0363	TACGGGGGGTGCAAGCGTTGTTCGGAATTATTGGGCGTAAAGAGCGTGTAGGCGGCTTGGTAAGTCAGATGTGAAAGCCCCGGGCTTAACCCGGGAAGTGCATTTGAAACTGCCTGGCTAGAGTAGGGGAGAGGGAAGTGGAATTCCTGGTGTAGAGGTGAAATTCGTAGATATCAGGAGGAACACCGGTGGCGAAGGCGACTTCCTGGCCCTATACTGACGCTGAGACGCGAGAGCGTGGGTAGCAAACAGG	99	0	0	0	0	0	Bacteria	Desulfobacterota	Syntrophia	Syntrophales	Syntrophaceae	Syntrophus	NA
asv0364	TACAGAGGGTGCAAGCGTTGTCCGGAATCACTGGGCGTAAAGGGCGCGTAGGCGGCCTGGTAAGTCGGGGGTGAAACGCTGCGGCTCAACCGCAGCACTGCCTTCGAGACTGTCAGGCTTGAGCACGGTAGAGGCAGGTGGAATTCCCGGTGTAGCGGTGGAATGCGTAGAGATCGGGAAGAACATCGGTGGCGAAGGCGGCCTGCTGGGCCGTTGCTGACGCTGAGGCGCGACAGCGTGGGGAGCAAACAGG	99	0	0	0	0	0	Bacteria	Gemmatimonadota	Gemmatimonadetes	Gemmatimonadales	Gemmatimonadaceae	NA	NA
asv0365	TACGTAGGTGGCGAGCGTTGTCCGGATTTATTGGGCGTAAAGCGAGCGGAGGCGGTTTCTTAAGTCTGATGTGAAAGCCCCCGGCTTAACCGGGGAGGGTCATTGGAAACTGGGAGACTTGAGTGCAGAAGAGGAGAGTGGAATTCCATGTGTAGCGGTGAAATGCGTAGATATATGGAGGAACACCAGTGGCGAAGGCGACTCTCTGGTCTGTAACTGACGCTGAGGCTCGAAAGCGTGGGGAGCAAACAGG	0	0	60	39	0	0	Bacteria	Firmicutes	Bacilli	Lactobacillales	NA	NA	NA
asv0366	TACGTAGGGAGCGAGCGTTGTCCGGAATCATTGGGCGTAAAGAGCATGTAGGTGGATCAATAAGTCTGCTGTGAAAGTCGAAGGCTCAACCTTCGAAAGCCGGTGGATACTGTTGATCTAGAGTACGGAAGAGGCGAGTGGAATTCCTGGTGTAGCGGTGGAATGCGCAGATATCAGGAGGAACACCAATAGCGAAGGCAGCTCGCTGGGACGTTACTGACACTGAGATGCGAAAGCGTGGGGAGCAAACAGG	98	0	0	0	0	0	Bacteria	Actinobacteriota	Thermoleophilia	Solirubrobacterales	67-14	NA	NA
asv0367	TACGAAGGGGGCTAGCGTTGTTCGGAATCACTGGGCGTAAAGCGCACGTAGGCGGACTTTCAAGTCAGGGGTGAAATCCCGGGGCTCAACCTCGGAACTGCCTTTGATACTGTTGGTCTCGAATCCGGTAGAGGTGGGTGGAATTCCTAGTGTAGAGGTGAAATTCGTAGATATTAGGAAGAACACCGGTGGCGAAGGCGGCCCACTGGACCGGTATTGACGCTGAGGTGCGAAAGCGTGGGGAGCAAACAGG	98	0	0	0	0	0	Bacteria	Proteobacteria	Alphaproteobacteria	Rhizobiales	Hyphomicrobiaceae	Pedomicrobium	NA
asv0368	TACGGGGGGTGCGAGCGTTGTTCGGAATCATTGGGCGTAAAGCGCGCGCAGGCGGCTTGGTGAGTCAGATGTGAAAGCCCTGGGCTTAACCCAGGAAGTGCATTTGATACTGCCTCGCTAGAGTACGGGAGAGGAAAGTGGAATTCCTGGTGTAGAGGTGAAATTCGTAGATATCAGGAGGAACACCGGTGGCGAAGGCGACTTTCTGGCCCGATACTGACGCTCAGGCGCGAAAGCGTGGGGAGCAAACAGG	97	0	0	0	0	0	Bacteria	Desulfobacterota	Syntrophia	Syntrophales	NA	NA	NA
asv0369	TACGTAGGTGGCAAGCGTTGTCCGGATTGATTGGGCGTAAAGCGAGGGCAGGCGGTTTCTTAAGTCTGATGTGAAAGCCCCCGGCTTAACCGGGGAGGGTCATTGGAAACTGGGAGACTTGAGTGCAGAAGAGGAGAGTGGAATTCCATGTGTAGCGGTGAAATGCGCAGATATATGGAGGAACACCAGTGGCGAAGGCGACTCTCTGGTCTGTAACTGACGCTGAGGCTCGAAAGCGTGGGGAGCAAACAGG	0	28	45	24	0	0	Bacteria	Firmicutes	Bacilli	Lactobacillales	Carnobacteriaceae	Isobaculum	NA
asv0370	TACGTAGGGGGCGAGCGTTGTCCGGAATGATTGGGCGTAAAGGGCGCGTAGGCGGCCGTGCAAGTCTGAAGTGGAAGTCCATTTTTCAAGGGTGGAATTGCTTTGGAAACTGCGCGGCTGGAGTGCAGGAGAGGTTATCGGAATTCCCGGTGTAGCGGTGAAATGCGTAGAGATCGGGAGGAACACCAGTGGCGAAGGCGGGTAACTGGACTGCAACTGACGCTGAGGCGCGAAAGTGTGGGGAGCAAACAGG	96	0	0	0	0	0	Bacteria	Firmicutes	Clostridia	Christensenellales	Christensenellaceae	Christensenellaceae R-7 group	NA
asv0371	TACGTAGGGGACGAGCGTTGTCCGGAATTACTGGGCGTAAAGGGCGCGCAGGCTGCGTTACAAGTCAGCTGTTAAAATCATGGGCTTACCCCATGAGTGCGGTTGAAACTGTAGTGCTCGAGTACTGTAGAGGCAAGCGGAATTCCCAGTGTAGCGGTGAAATGCGTAGATATTGGGAGGAACACCGGTGGCGTAGGCGGCTTGCTGGACAGTAACTGACGCTGAGGCGCGAAAGCCAGGGGAGCAAACGGG	96	0	0	0	0	0	Bacteria	Synergistota	Synergistia	Synergistales	Synergistaceae	NA	NA
asv0372	TACGTAGGGGGCTAGCGTTATCCGGAATTACTGGGCGTAAAGGGTGCGTAGGTGGTTTCTTAAGTCAGAAGTGAAAGGCTACGGCTCAACCGTAGTAAGCTTTTGAAACTAAGAGACTTGAGTGCAGGAGAGGAGAGTAGAATTCCTAGTGTAGCGGTGAAATGCGTAGATATTAGGAGGAATACCAGTTGCGAAGGCGGCTCTCTGGACTGTAACTGACACTGAGGCACGAAAGCGTGGGGAGCAAACAGG	0	0	0	0	77	19	Bacteria	Firmicutes	Clostridia	Peptostreptococcales-Tissierellales	Peptostreptococcaceae	Romboutsia	lituseburensis
asv0373	TACGAAGGGGGCTAGCGTTGCTCGGAATTACTGGGCGTAAAGGGCGCGTAGGCGGATCGTTAAGTCAGGGGTGAAATCCCGGGGCTCAACCTCGGAATTGCCCTTGATACTGGCGATCTTGAGTATGAGAGAGGTATGTGGAACTCCGAGTGTAGAGGTGAAATTCGTAGATATTCGGAAGAACACCAGTGGCGAAGGCGACATACTGGCTCATTACTGACGCTGAGGCGCGAAAGCGTGGGGAGCAAACAGG	95	0	0	0	0	0	Bacteria	Proteobacteria	Alphaproteobacteria	Caulobacterales	Caulobacteraceae	Brevundimonas	NA
asv0374	TACGTAGGTGGCAAGCGTTGTCCGGATTTATTGGGCGTAAAGCGAGCGCAGGCGGTTTCTTAAGTCTGATGTGAAAGCCCCCGGCTTAACCGGGGAGGGTCATTGGAAACTGGGAGACTTGAGTGCAGAAGAGGAGAGTGGAATTCCATGTGTAGCGGTGAAATGCGTAGATATATGGAGGAACACCAGTGGCGAAGGCGACTCTCTGGTCTGTAACTGACGCTGTGGCTCGAAAGCGTGGGGAGCAAACAGG	0	0	0	0	95	0	Bacteria	Firmicutes	Bacilli	Lactobacillales	Enterococcaceae	Enterococcus	NA
asv0375	TACGTAGGTGACAAGCGTTATCCGGAATTACTGGGCGTAAAGCGCACGCAGGCGGCGCATTAAGTCTGGCGTGAAATCTCCCGGCTTAACTGGGAGGGGTCGTTGGAAACTGATGTGCTTGAGGCGGTGAGAGGGGTGTAGAATTCCCGGTGTAGTGGTGGAATGCGTAGATATCGGGAGGAATACCAGTGGCGAAAGCGGCACCCTGGCACTAGCCTGACGCTCATGTGCGAAGGCGTGGGGAGCGAACGGG	94	0	0	0	0	0	Bacteria	Chloroflexi	Anaerolineae	Caldilineales	Caldilineaceae	NA	NA
asv0376	TACGTAGGTGGCGAGCGTTGTCCGGAATTACTGGGCGTAAAGGGCGCGTAGGCGGCTAATCAAGTCAGATGTGAAAACCCTAGGCTTAACCTGGGGGTTGCATTTGAAACTGATTAGCTCGAGTGTCGGAGAGGAAAGCGGAATTCCTAGTGTAGCGGTGAAATGCGTAGATATTAGGAGGAACACCAGTGGCGAAGGCGGCTTTCTGGACGATAACTGACGCTGAGGCGCGAAAGCGTGGGGAGCAAACAGG	94	0	0	0	0	0	Bacteria	Firmicutes	Clostridia	Gracilibacteraceae	Lutispora	NA	NA
asv0377	TACGGAGGGTGCAAGCGTTATCCGGATTTATTGGGTTTAAAGGGTCCGCAGGCGGACTTATAAGTCAGGGGTGAAATCCGGCAGCTTAACTGTCGAACTGCCTTTGAAACTGTAGGTCTTGAGTAAGAATGAAGCAGCTGGAATGTGTGGTGTAGCGGTGAAATGCATAGATATCACACAGAACACCGATAGCGAAGGCAGGTTGCTAATTCTCAACTGACGCTGAGGGACGAAAGCGTGGGGAGCGAACAGG	93	0	0	0	0	0	Bacteria	Bacteroidota	Bacteroidia	Flavobacteriales	Weeksellaceae	Moheibacter	NA
asv0378	TACGTAGGGCGCGAGCGTTGTCCGGAATTATTGGGCGTAAAGAGCTCGTAGGCGGCTTGTCGCGTCTGCTGTGAAAACGCGGGGCTTAACTCCGCGCGTGCAGTGGGTACGGGCAGGCTAGAGTGTGGTAGGGGTGACTGGAATTCCTGGTGTAGCGGTGGAATGCGCAGATATCAGGAGGAACACCGATGGCGAAGGCAGGTCACTGGGCCATTACTGACGCTGAGGAGCGAAAGCATGGGGAGCGAACAGG	93	0	0	0	0	0	Bacteria	Actinobacteriota	Actinobacteria	Actinomycetales	Actinomycetaceae	NA	NA
asv0379	TACGGAGGGTGCAAGCGTTATCCGGAATCATTGGGTTTAAAGGGTCCGCAGGCGGGGAAATAAGTCAGAGGTGAAATCCGGCAGCTCAACTGTCGCACTGCCTTTGATACTGTTTTTCTTGAATTTTAGTGGAGTGGGCGGAATATGTCATGTAGCGGTGAAATGCTTAGATATGACGTGGAACACCGATCGCGAAGGCAGCTCACTAACTATGAATTGACGCTCATGGACGAAAGCGTGGGTAGCAAACAGG	93	0	0	0	0	0	Bacteria	Bacteroidota	Bacteroidia	Flavobacteriales	Crocinitomicaceae	Fluviicola	NA
asv0380	TACGTAGGGTGCAAGCGTTAATCGGAATTACTGGGCGTAAAGCGTGCGCAGGCGGTTTCGTAAGACAGATGTGAAAGCCCCGGGCTCAACCTGGGAAGTGCATTTGTGACTGCGAGACTAGAGTGTGTCAGAGGGAGGTAGAATTCCACGTGTAGCAGTGAAATGCGTAGAGATGTGGAGGAATACCGATGGCGAAGGCAGCCTCCTGGGATAACACTGACGCTCATGCACGAAAGCGTGGGGAGCAAACAGG	92	0	0	0	0	0	Bacteria	Proteobacteria	Gammaproteobacteria	Burkholderiales	NA	NA	NA
asv0381	TACGAACTGTGCAAACGTTATTCGGAATCACTGGGCTTAAAGGGTGCGTAGGCGGCCAGATAAGTAGGGTGTGAAAGCCTCCGGCTTAACCGGAGAATGGCGCTCTAAACTGTCTGGCTGGAGTGAGATAGGGGTGTGCGGAACTTCCGGTGGAGCGGTGAAATGTGTTGATATCGGAAGGAACGCCGGTGGCGAAAGCGGCACACTGGATCTCAACTGACGCTGAGGCACGAAAGCCAGGGGAGCAAACGGG	92	0	0	0	0	0	Bacteria	Planctomycetota	Planctomycetes	Planctomycetales	NA	NA	NA
asv0382	TACATAGGTGGCAAGCGTTGTCCGGATTTATTGGGCGTAAAGCGAGCGCAGGCGGTTTCTTAAGTCTGATGTGAAAGCCCCCGGCTTAACCGGGGAGGGTCATTGGAAACTGGGAGACTTGAGTGCAGAAGAGGAGAGTGGAATTCCATGTGTAGCGGTGAAATGCGTAGATATATGGAGGAACACCAGTGGCGAAGGCGACTCTCTGGTCTGTAACTGACGCTGAGGCTCGAAAGCGTGGGGAGCAAACAGG	0	0	0	0	92	0	Bacteria	Firmicutes	Bacilli	Lactobacillales	Enterococcaceae	Enterococcus	NA
asv0383	TACGTATGGGGCGAGCGTTGTTCGGAATTATTGGGCATAAAGGGCGTCTAGGCGGGGGATTAAGTTAGTTGTGAAAGCTATGGGCTCAACCCATAAATAGCAATTAAAACTGGTTCTCTTGAGTTCGGGAGAGGAGAGCGGAATTCCAGGTGTAGCGGTGAAATGCGTAGATATCTGGAGGAACACCAGTGGCGAAGGCGGCTCTCTGGCCTAGAACTGACGCTGAAGCGCGAAAGCGTGGGGAGCAAACAGG	91	0	0	0	0	0	Bacteria	Spirochaetota	Leptospirae	Leptospirales	Leptospiraceae	RBG-16-49-21	NA
asv0384	TACGGAGGATCCAAGCGTTATCCGGATTTATTGGGTTTAAAGGGTGCGTAGGCGGCCTATCAAGTCAGAGGTGAAAGACGGTAGCTCAACTATCGCAGTGCCTTTGAAACTGGTGGGCTTGAATGTACTTGAGGTGGGCGGAATGTGACAAGTAGCGGTGAAATGCATAGATATGTCACAGAACCCCGATTGCGAAGGCAGCTCACTAAGGTATGATTGACGCTGATGCACGAAAGCGTGGGGATCAAACAGG	91	0	0	0	0	0	Bacteria	Bacteroidota	Bacteroidia	Sphingobacteriales	Sphingobacteriaceae	Pedobacter	NA
asv0385	TACGTAGGGGGCTAGCGTTGTCCGGAATTACTGGGTGTAAAGGGTGTGCAGGCTTCCTTTTAAGTTGATTGTGAAATCCATGAGGCTCAACCTCTGAATTGCAGTCAATACTGGAAGGATAGAGGATATGGGAGGGAAGTGGAATTCCCGGTGTAGCGGTGAAATGCGTAGATATCGGGAGGAACACCAGCGGTGAAGACGGCTTCCTAACATATTCCTGACGCTCATACACGAAAGCTAAGGGAGCAAACAGG	91	0	0	0	0	0	Bacteria	Caldisericota	Caldisericia	Caldisericales	WCHB1-02	NA	NA
asv0386	TACGTAGGTGGCAAGCGTTGTCCGGAATTATTGGGCGTAAAGGGCGTGTAGGTGGATTCTTAAGTCGTGTGTTTAAGTGCGGTGCTCAACACCGTATGGGCGCAGGAAACTGGGAATCTTGAGTGCAGGAGAGGAAAGTGGAATTCCCAGTGTAGCGGTGAAATGCGTAGATATTGGGAGGAACACCAGTGGCGAAGGCGACTTTCTGGACTGTGTCTGACACTGAGGCGCGAAAGCCAGGGGAGCGAACGGG	0	0	0	91	0	0	Bacteria	Firmicutes	Negativicutes	Veillonellales-Selenomonadales	Sporomusaceae	Sporomusa	paucivorans
asv0387	TACGTAGGGGGCGAGCGTTGTCCGGATTTACTGGGCGTAAAGGGTGAGTAGGCGGTTATATAAGTCAGATGTAAAAGGCACAGGCTTAACTTGTGTAAGCATTTGAAACTGTATAACTTGAGTGCAGGAGAGGTAAGTGGAATTCCTAGTGTAGCGGTGAAATGCGTAGATATTAGGAGGAACACCAGTGGCGAAGGCGACTTACTGGACTGTAACTGACGCTGAGTCACGAAAGCGTGGGTAGCAAACAGG	0	56	0	0	0	35	Bacteria	Firmicutes	Clostridia	Peptostreptococcales-Tissierellales	Sedimentibacteraceae	Sedimentibacter	NA
asv0388	TACGAAGGGGGCTAGCGTTGCTCGGAATCACTGGGCGTAAAGCGCACGTAGGCGGGTTCTTAAGTCAGAGGTGAAATCCTGGAGCTCAACTCCAGAACTGCCTTTGATACTGGGAGTCTAGAGTTCGGGAGAGGTGAGTGGAACTGCGAGTGTAGAGGTGAAATTCGTAGATATTCGCAAGAACACCAGTGGCGAAGGCGGCTCACTGGCCCGATACTGACGCTGAGGTGCGAAAGCGTGGGGAGCAAACAGG	90	0	0	0	0	0	Bacteria	Proteobacteria	Alphaproteobacteria	Rhizobiales	Xanthobacteraceae	NA	NA
asv0389	TACGTAGGGTGCAAGCGTTAATCGGAATTACTGGGCGTAAAGCGTGCGCAGGCGGTTTTGTAAGACAGAGGTGAAATCCCCGGGCTCAACCTGGGAACTGCCTTTGTGACTGCAAAGCTGGAGTGCGGCAGAGGGGGATGGAATTCCGCGTGTAGCAGTGAAATGCGTAGATATGCGGAGGAACACCGATGGCGAAGGCAATCCCCTGGGCCTGCACTGACGCTCATGCACGAAAGCGTGGGGAGCAAACAGG	90	0	0	0	0	0	Bacteria	Proteobacteria	Gammaproteobacteria	Burkholderiales	Comamonadaceae	Extensimonas	NA
asv0390	CACGTAGGCACCAAGCGTTGTCCGGATTTATTGGGCGTAAAGAGCTCGTAGGCGGTTCGGTAAGTCGGGTGTGAAAACTTTGGGCTTAACCCAAAGCCTGCATCCGATACTGCTGTGACTAGAGTTCGGTAGGGGAGCGGGGAATTCCTAGTGTAGCGGTGAAATGCGCAGATATTAGGAGGAACACCGGTGGCGAAGGCGCCGCTCTGGGCCGATACTGACGCTGAGGAGCGAAAGCGTGGGTAGCAAACAGG	90	0	0	0	0	0	Bacteria	Actinobacteriota	Acidimicrobiia	Microtrichales	Ilumatobacteraceae	CL500-29 marine group	NA
asv0391	TACGGAAGGTGCGAGCGTTAATCGGAATTACTGGGCGTAAAGCGCACGTAGGTGGCTTGGTAAGTCGGATGTGAAAGCCCCGGGCTCAACCTGGGAACTGCATTCGATACTGCCGAGCTAGAGTACGAAAGAGGGGGGTGGAATTCCAGGTGTAGCGGTGAAATGCGTAGAGATCTGGAGGAACACCAGTGGCGAAGGCGGCCCCCTGGTTCGATACTGACGCTGAGGTGCGAAAGCGTGGGGAGCAAACAGG	90	0	0	0	0	0	Bacteria	Proteobacteria	Gammaproteobacteria	Cellvibrionales	Spongiibacteraceae	BD1-7 clade	NA
asv0392	TACGTAGGTCCCGAGCGTTGTCCGGATTTATTGGGCGTAAAGCGAGCGCAGGCGGTTTTATAAGTCTGAAGTTAAAGGCTGTGGCTCAACCATAGTTTGCTTTGGAAACTGTAGAACTTGAGTGCAGAAGGGGAGAGTGGAATTCCATGTGTAGCGGTGAAATGCGTAGATATATGGAGGAACACCGGTGGCGAAAGCGGCTCTCTGGTCTGTAACTGACGCTGAGGCTCGAAAGCGTGGGGAGCAAACAGG	0	90	0	0	0	0	Bacteria	Firmicutes	Bacilli	Lactobacillales	Streptococcaceae	Streptococcus	NA
asv0393	TACGGAGGGTGCAAGCGTTATCCGGATTTATTGGGTTTAAAGGGTGCGTAGGCGGTACGTTAAGTCAGTGGTGAAATTTTTCGGCTCAACCGGAACATTGCCGTTGATACTGGCGTGCTAGAATATGGTTGCTGTGAGTAGAATGTGTGGTGTAGCGGTGAAATGCATAGATATCACACAGAATACCGATTGCGAAGGCATCTCACAAAGCCATTATTGACGCTGAGGCACGAAAGTGTGGGGATCAAACAGG	0	90	0	0	0	0	Bacteria	Bacteroidota	Bacteroidia	Bacteroidales	Rikenellaceae	NA	NA
asv0394	CACGTAGGAGGCGAACGTTATCCGGATTTACTGGGCGTAAAGCGCGTGTAGGTGGTTTGGTAAGTAGGGCGTGAAAGCTCCTGGCTCAACTGGGAGAGGCCGTTCTAAACTGCCGAACTAGAGGATGGTAGAGGGAGGTGGAATTCCGGGTGTAGCGGTGGAATGCGCAGATATCCGGAGGAACACCAGTGGCGAAAGCGGCCTCCTGGACCATTCCTGACACTCAGACGCGAAAGCTAGGGTAGCAAACGGG	89	0	0	0	0	0	Bacteria	Chloroflexi	Anaerolineae	Anaerolineales	Anaerolineaceae	Longilinea	NA
asv0395	CACGTACTGTGCGAACGTTATTCGGAATCACTGGGCTTAAAGGGTGCGTAGGCGGCAATCCAAGTCAGATGTGAAATGCCTGAGCTTAACTGAGGCACTGCGTTTGAAACTGGATTGCTTGAGTATTTCAGGGGTGTGCGGAACTGCCAGTGGAGCGGTGAAATGTGTTGATATTGGCAGGAACACCGGAGGCGAAAGCGGCACACTGGGGAATAACTGACGCTGAGGCACGAAAGCCAGGGTAGCGAACGGG	89	0	0	0	0	0	Bacteria	Planctomycetota	Planctomycetes	Planctomycetales	Rubinisphaeraceae	NA	NA
asv0396	TACGAAGGGGGCTAGCGTTGTTCGGAATTACTGGGCGTAAAGCGCACGTAGGCGGGCTATTAAGTCAGGGGTGAAATCCCGGAGCTCAACTCCGGAACTGCCTTTGATACTGGTAGTCTAGAGATCGGAAGAGGTTAGTGGAATTCCCAGTGTAGAGGTGAAATTCGTAGATATTGGGAAGAACACCAGTGGCGAAGGCGGCTAACTGGTCCGATACTGACGCTGAGGTGCGAAAGCGTGGGGAGCAAACAGG	89	0	0	0	0	0	Bacteria	Proteobacteria	Alphaproteobacteria	Rhizobiales	Rhizobiales Incertae Sedis	NA	NA
asv0397	TACGTAGGGGGCAAGCGTTATCCGGAATTACTGGGCGTAAAGGGTGCGTAGGTGGTTTATCAAGTCAGGGGTGAAAGGCTACGGCTCAACCGTAGTGAGCCTCTGAAACTGGTGAACTTGAGTGTAGGAGAGGAAAGTGGAATTCCCAGTGTAGCGGTGAAATGCGTAGATATTGGGAGGAACACCAGTGGCGAAGGCGACTTTCTGGACTACAACTGACGCTGAGGCACGAAAGCGTGGGGAGCAAACAGG	0	0	0	89	0	0	Bacteria	Firmicutes	Clostridia	Peptostreptococcales-Tissierellales	Peptostreptococcaceae	Acetoanaerobium	NA
asv0398	TACGGGGGGTGCAAGCGTTGTTCGGAATCATTGGGCGTAAAGAGCGTGTAGGCGGCTGGACAAGTCAGATGTGAAATCCCTGGGCTTAACCCAGGAAGTGCATTTGAAACTGTCTAGCTGGAGTAAGGGAGAGGAAAGTGGAATTCCTGGTGTAGAGGTGAAATTCGTAGATATCAGGAGGAACACCGGTGGCGAAGGCGACTTTCTGGCCCTATACTGACGCTGAGACGCGAAAGCGTGGGTAGCAAACAGG	88	0	0	0	0	0	Bacteria	Desulfobacterota	Syntrophia	Syntrophales	Smithellaceae	Smithella	NA
asv0399	TACGGGGGGTGCAAGCGTTAATCGGAATCACTGGGCGTAAAGGGTGCGTAGGCGGTGCATTAGGTCTGTCGTGAAATCCCCGGGCTCAACCTGGGAATGGCGGTGGAAACCGGTGTACTAGAGTATGGGAGAGGGTGGTGGAATTCCAGGTGTAGCGGTGAAATGCGTAGAGATCTGGAGGAACATCAGTGGCGAAGGCGGCCACCTGGCCCAATACTGACGCTGAGGCACGAAAGCGTGGGGAGCAAACAGG	0	19	0	34	0	35	Bacteria	Proteobacteria	Gammaproteobacteria	Acidithiobacillales	Acidithiobacillaceae	Acidithiobacillus	NA
asv0400	TACGGAGGGTGCGAGCGTTATCCGGAATTACTGGGTTTAAAGGGTGCGTAGGCGGCTTTGTAAGTCAGGAGTGAAAGTTTGCGGCTCAACCGTAAAATTGCTTCTGATACTGCATGGCTAGAATTAGGATGAGGTCAGCGGAATGTGGCATGTAGCGGTGAAATGCATAGATATGCCATAGAACACCAATTGCGAAGGCAGCTGGCTAGACCTATATTGACGCTGAGGCACGAAAGCGTGGGGAGCGAACAGG	87	0	0	0	0	0	Bacteria	Bacteroidota	Bacteroidia	Chitinophagales	Saprospiraceae	NA	NA
asv0401	GACGGAGGAGGCAAGCGTTGTCCGGAATTATTGGGCGTAAAGAGCGCGTAGGTGGTTTTTCAAGTCATGTGTGAAAACTTCAGGCTCAACTTGAAGATTGCACATGAAACTGGATAACTTGAGTACAGCAGAGGAAAGTGGAATTCCTGGTGTAGCGGTGAAATGCGCAGATATCAGGAGGAACACCGGTGGCGAAGGCGGCTTTCTGGGCTGTCACTGACGCTGAGGCGCGAAAGCCAGGGGAGCAAACAGG	86	0	0	0	0	0	Bacteria	Actinobacteriota	WCHB1-81	NA	NA	NA	NA
asv0402	TACGGAGGATCCGAGCGTTATCCGGATTTACTGGGTTTAAAGGGTGCGTAGGCGGGCGCCTAAGTCAGCGGTGAAATGCAGCGGCTCAACCGTTGAACTGCCGTTGAAACTGGGCGCCTTGGATGCGGTCGAGGCCGGCGGAATGCGTGGTGTAGCGGTGAAATGCTTAGATATCACGCAGAACGCCAATTGCGAAGGCAGCTGGCCGGGCCGCAATCGACGCTGAGGCACGAAAGCGTGGGGATCAAACAGG	86	0	0	0	0	0	Bacteria	Bacteroidota	Bacteroidia	Bacteroidales	Williamwhitmaniaceae	Blvii28 wastewater-sludge group	NA
asv0403	TACGTAGGTGGCAAGCGTTGTCCAGATTTATTGGGCGTAAAGCGAGCGCAGGCGGTTTCTTAAGTCTGATGTGAAAGCCCCCGGCTTAACCGGGGAGGGTCATTGGAAACTGGGAGACTTGAGTGCAGAAGAGGAGAGTGGAATTCCATGTGTAGCGGTGAAATGCGTAGATATATGGAGGAACACCAGTGGCGAAGGCGACTCTCTGGTCTGTAACTGACGCTGAGGCTCGAAAGCGTGGGGAGCAAACAGG	0	0	0	0	86	0	Bacteria	Firmicutes	Bacilli	Lactobacillales	Enterococcaceae	Enterococcus	NA
asv0404	TACGAGAGGCCCAAACGTTATTCGGATTTACTGGGCTTAAAGAGTTCGTAGGCGGTTCGGTAAGTGGGGTGTGAAATCCCTCGGCTCAACCGAGGAATTGCGCTCCAAACTGCCGGGCTCGAGGGAGATAGAGGTGAGCGGAACTGATGGTGGAGCGGTGAAATGCGTTGATATCATCAGGAACACCAGAGGCGAAGGCGGCTCACTGGGTCTCTTCTGACGCTGAGGAACGAAAGCTAGGGGAGCAAACGGG	85	0	0	0	0	0	Bacteria	Planctomycetota	Planctomycetes	Pirellulales	Pirellulaceae	Pirellula	NA
asv0405	TACGGGGGGTGCAAGCGTTGTTCGGAATTATTGGGCGTAAAGAGCGTGTAGGCGGTTGGACAAGTCAGATGTGAAAGCCCTGGGCTTAACTCAGGAAGTGCATTTGAAACTGTTCAGCTGGAGTAAGGGAGAGGAAAGTGGAATTCCTGGTGTAGAGGTGAAATTCGTAGATATCAGGAGGAACACCGGTGGCGAAGGCGACTTTCTGGCCCTATACTGACGCTGAGACGCGAGAGCGTGGGTAGCAAACAGG	73	0	0	0	12	0	Bacteria	Desulfobacterota	Syntrophia	Syntrophales	Smithellaceae	Smithella	NA
asv0406	TACGTAGGTGGCAAGCGTTATCCGGATTTACTGGGTGTAAAGGGCGTGTAGGCGGGACTGCAAGTCAGATGTGAAATTCCAGGGCTCAACCCTGGACCTGCATTTGAAACTGTGGTTCTTGAGTGATGGAGAGGCAGGCGGAATTCCCTGTGTAGCGGTGAAATGCGTAGATATAGGGAGGAACACCAGTGGCGAAGGCGGCCTGCTGGACATTAACTGACGCTGAGGCGCGAAAGCGTGGGGAGCAAACAGG	0	11	11	37	26	0	Bacteria	Firmicutes	Clostridia	Oscillospirales	Oscillospiraceae	Intestinimonas	NA
asv0407	TACGTAGGTGGCAAGCGTTGTCCGGATTTATTGGGCGTAAAGCGAGCGCAGGCGGTTTCTTAAGTCTGATGTGAAAGCCCCCGGCTTAACCGGGGAGGGTCATTGGAAACTGGGAGACCTGAGTGCAGAAGAGGAGAGTGGAATTCCATGTGTAGCGGTGAAATGCGTAGATATATGGAGGAACACCAGTGGCGAAGGCGACTCTCTGGTCTGTAACTGACGCTGAGGCTCGAAAGCGTGGGGAGCAAACAGG	0	0	0	0	85	0	Bacteria	Firmicutes	Bacilli	Lactobacillales	Enterococcaceae	Enterococcus	NA
asv0408	GACGAACCGTCCGAACGTTATTCGGTATCACTGGGCTTAAAGAGTTCGTAGGCGGCCTGACAGGTGAGGTGTGAAATCCCTCGGCTCAACCGAGGAATTGCGCTTCAAACCGTCAGGCTTGAGGGAGATAGAGGTGAGCGGAACAGATGGTGGAGCGGTGAAATGCGTTGATATCATCTGGAACACCGGTGGCGAAAGCGGCTCACTGGATCTTTTCTGACGCTGAGGAACGAAAGCTAGGGTAGCGAACGGG	84	0	0	0	0	0	Bacteria	Planctomycetota	Planctomycetes	Pirellulales	Pirellulaceae	Pirellula	NA
asv0409	TACGGAGGGTGCAAGCGTTAATCGGAATCACTGGGCGTAAAGCGCACGTAGGCGGCCCGCTAAGTCAGATGTGAAACCCCTGGGCTCAACCTGGGAATGGCATTTGATACTGGCAAGCTCGAGTCCGAGAGAGGGGGGTGGAATTCCAGGTGTAGCGGTGAAATGCGTAGATATCTGGAGGAACACCGGTGGCGAAGGCGGCCCCCTGGCTCGTGACTGACGCTGAGGTGCGAAAGCGTGGGTAGCAAACAGG	84	0	0	0	0	0	Bacteria	Proteobacteria	Gammaproteobacteria	Run-SP154	NA	NA	NA
asv0410	TACGAAGGGGGCTAGCGTTGCTCGGAATTACTGGGCGTAAAGGGAGCGTAGGCGGATAGTTTAGTCAGAGGTGAAAGCCCAGGGCTCAACCTTGGAATTGCCTTTGATACTGGCTATCTTGAGTATGGAAGAGGTATGTGGAACTCCGAGTGTAGAGGTGAAATTCGTAGATATTCGGAAGAACACCAGTGGCGAAGGCGACATACTGGTCCATTACTGACGCTGAGGCTCGAAAGCGTGGGGAGCAAACAGG	84	0	0	0	0	0	Bacteria	Proteobacteria	Alphaproteobacteria	Caulobacterales	Caulobacteraceae	Caulobacter	NA
asv0411	TACGAAGGACCCAAGCGTTATCCGGATTTATTGGGTTTAAAGGGTGCGTAGGCGGATTAGTAAGTCAGTGGTGAAAGCCCATCGCTCAACGGTGGAACTGCCATTGATACTGCTAGTCTTGAGTATGGTTGAGGTGGGCGGAATGTGTCATGTAGCGGTGAAATGCTTAGATATGACACAGAACACCAATTGCGAAGGCAGCTCGCTAAGCCATAACTGACGCTGAGGCACGAAAGCGTGGGGAGCAAACAGG	83	0	0	0	0	0	Bacteria	Bacteroidota	Bacteroidia	Sphingobacteriales	AKYH767	NA	NA
asv0412	TACGTAGGGTGCAAGCGTTAATCGGAATTACTGGGCGTAAAGCGTGCGCAGGCGGTGATGTAAGACAGAGGTGAAATCCCCGGGCTCAACCTGGGAACTGCCTTTGTGACTGCATCGCTGGAGTGCGGCAGAGGGGGATGGAATTCCGCGTGTAGCAGTGAAATGCGTAGATATGCGGAGGAACACCGATGGCGAAGGCAATCCCCTGGGCCTGCACTGACGCTCATGCACGAAAGCGTGGGGAGCAAACAGG	83	0	0	0	0	0	Bacteria	Proteobacteria	Gammaproteobacteria	Burkholderiales	Comamonadaceae	Ottowia	NA
asv0413	CACGTAGGCACCAAGCGTTGTCCGGATTTATTGGGCGTAAAGAGCTCGTAGGCGGTTCGGTAAGTCGGGTGTGAAAACTTTGGGCTCAACCCAAAGCCTGCATCTGATACTGCTGTGACTAGAGTTCGGTAGGGGAGCGGGGAATTCCTAGTGTAGCGGTGAAATGCGCAGATATTAGGAGGAACACCGGTGGCGAAGGCGCCGCTCTGGGCCGATACTGACGCTGAGGAGCGAAAGCGTGGGTAGCAAACAGG	83	0	0	0	0	0	Bacteria	Actinobacteriota	Acidimicrobiia	Microtrichales	Ilumatobacteraceae	CL500-29 marine group	NA
asv0414	TACGGAGGGTGCAAGCGTTGTTCGGAATTATTGGGCGTAAAGCGCGTGTAGGCGGTCTTTTAAGTCTGATGTGAAAGCCCCGGGCTCAACCTGGGAAGTGCATTGGAAACTGGGAGGCTTGAGTACGGGAGAGGAGAGTGGAATTCCTAGTGTAGGAGTGAAATCCGTAGATATTAGGAGGAACACCGGTGCCGAAGGCGGCTCTCTGGACCGATACTGACGCTGAGACGCGAAAGCGTGGGTAGCAAACAGG	0	0	0	0	83	0	Bacteria	Desulfobacterota	Desulfuromonadia	Geobacterales	Geobacteraceae	Geobacter	NA
asv0415	TACGAAGGGTGCAAGCGTTACTCGGAATTACTGGGCGTAAAGCGTGCGTAGGTGGTTGTTTAAGTCTGTCGTGAAAGCCCTGGGCTCAACCTGGGAATTGCGATGGATACTGGGCGACTAGAATGTGGTAGAGGGTGGCGGAATTCCCGGTGTAGCAGTGAAATGCGTAGAGATCGGGAGGAACATCCGTGGCGAAGGCGGCCACCTGGACCAACATTGACACTGAGGCACGAAAGCGTGGGGAGCAAACAGG	82	0	0	0	0	0	Bacteria	Proteobacteria	Gammaproteobacteria	Xanthomonadales	Xanthomonadaceae	Pseudoxanthomonas	NA
asv0416	TACGAAGGGGGCTAGCGTTGTTCGGAATTACTGGGCGTAAAGCGCACGTAGGCGGACTGTCAAGTCAGGGGTGAAATCCCGGGGCTCAACCTCGGAACTGCCTTTGATACTGTCAGTCTTGAGTCCGGAAGAGGTGGGTGGAATTCCTAGTGTAGAGGTGAAATTCGCAGATATTAGGAAGAACACCAGTGGCGAAGGCGGCCCACTGGTCCGGAACTGACGCTGAGGTGCGAAAGCGTGGGGAGCAAACAGG	82	0	0	0	0	0	Bacteria	Proteobacteria	Alphaproteobacteria	Rhizobiales	Hyphomicrobiaceae	Pedomicrobium	NA
asv0417	TACGGAGGATGCAAGCGTTATCCGGATTTATTGGGTTTAAAGGGTGCGCAGGCGGAAAATTAAGTCAGTGATGAAAGCCTACAGCTTAACTGTAGAATTGTTATTGATACTGGTTTTCTTGAATACAGTTGAGGCAGGCGGAATGTGTAATGTAGCGGTGAAATGCTTAGATATTACACAGAACACCGATTGCGAAGGCAGCTTGCTAAACTGTCATTGACGCTTAGGCACGAAAGCGTGGGGATCAAACAGG	82	0	0	0	0	0	Bacteria	Bacteroidota	Bacteroidia	Bacteroidales	NA	NA	NA
asv0418	TACGTAGGGTGCGAGCGTTAATCGGAATTACTGGGCGTAAAGCGTGCGCAGGCGGTTTTTTAAGACAGGCGTGAAATCCCCGGGCTTAACCTGGGAACTGCGCTTGTGACTGGAAGGCTAGAGTACGGCAGAGGGGGGTGGAATTCCACGTGTAGCAGTGAAATGCGTAGAGATGTGGAGGAACACCGATGGCGAAGGCAGCCCCCTGGGCCGATACTGACGCTCATGCACGAAAGCGTGGGGAGCAAACAGG	0	0	0	82	0	0	Bacteria	Proteobacteria	Gammaproteobacteria	Burkholderiales	Rhodocyclaceae	Dechlorobacter	NA
asv0419	TACGGAGGATCCGAGCGTTATCCGGATTTATTGGGTTTAAAGGGTGCGCAGGCGGGAGATTAAGTCGGCGGTGAAATTTTGCAGCTCAACTGTAAAAGTGCCTTCGAAACTGGTTTTCTTGAGTGTAGATGAAGTAGGCGGAATTTGTGGTGTAGCGGTGAAATGCATAGATATCACGAGGAACTCCGATTGCGCAGGCAGCTTACTAAGCTACAACTGACGCTCATGCACGAAGGCGTGGGGATCAAACAGG	0	0	0	0	42	40	Bacteria	Bacteroidota	Bacteroidia	Bacteroidales	Dysgonomonadaceae	Proteiniphilum	NA
asv0420	TACGTAGGGAGCGAGCGTTGTCCGGAATTACTGGGCGTAAAGGGCGTGTAGGCGGCGATGCAAGTCTCATGTGAAAGCCCCGGGCTCAACCCGGGAAGAGCATGGGAAACTGTGTGGCTTGAGTGAGGTAGAGGATCGTGGAATTCCTAGTGTAGCGGTAAAATGCATAGATATTAGGAGGAACACCGGTGGCGAAGGCGACGGTCTGGGCCTTAACTGACGCTGAGGCGCGAAAGCGTGGGTAGCAAACAGG	81	0	0	0	0	0	Bacteria	Firmicutes	NA	NA	NA	NA	NA
asv0421	TACGTAGGTGGCGAGCGTTGTCCGGAATTACTGGGCGTAAAGGGCGCGTAGGCGGCCTGATAAGTCAGATGTGAAACCCCCAGGCTCAACTTGGGGCATGCATTTGAAACTGTCGGGCTCGAGTGTCGGAGAGGGAAGCGGAATTCCTAGTGTAGCGGTGAAATGCGTAGATATTAGGAGGAACACCAGTGGCGAAGGCGGCTTTCTGGACGATAACTGACGCTGAGGCGCGAAAGCGTGGGGAGCAAACAGG	81	0	0	0	0	0	Bacteria	Firmicutes	Clostridia	Gracilibacteraceae	Lutispora	NA	NA
asv0422	CACGTAAGCCTCTAGCGTTGTTCGGAATTATTGGGCGTAAAGGGTATGTAGGCGGCGCTGAAAGCTTGGTGTGAAAGGCAGAGGCTTAACCTCTGAATTGCATTGAGAACTGCGGTGCTAGAATTACTGAAGGGCAGCCAGAATTCCAGGTGTAGGGGTGAAATCTGTAGATATCTGGAAGAATACCAATGGCGAAGGCAGGCTGCCGGCAGATGATTGACGCTGAGGTACGAAAGTGCGGGGAGCAAACAGG	81	0	0	0	0	0	Bacteria	Spirochaetota	Spirochaetia	Spirochaetales	Spirochaetaceae	Treponema	NA
asv0423	TACGGAGGGGGCTAGCGTTGTTCGGAATTACTGGGCGTAAAGCGCACGTAGGCGGGCTGTTAAGTCAGAGGTGAAATCCCGGGGCTCAACCTCGGAATTGCCTTTGATACTGGCAGCCTTGAGTTCGAGAGAGGTGAGTGGAATTCCGAGTGTAGAGGTGAAATTCGTAGATATTCGGAGGAACACCAGTGGCGAAGGCGGCTCACTGGCTCGATACTGACGCTGAGGTGCGAAAGCGTGGGGAGCAAACAGG	81	0	0	0	0	0	Bacteria	Proteobacteria	Alphaproteobacteria	NA	NA	NA	NA
asv0424	TACGGAGGGTGCGAGCGTTAATCGGAATTACTGGGCGTAAAGCGTGCGTAGGCGGTCCGGTCAGTCAGCCGTGAAAGCCCCGGGCTCAACCTGGGAACGGCGGTTGAGACGGCCGGACTGGAGTGGGCTAGAGGATCGTGGAATTCCGGGTGTAGCGGTGAAATGCGTAGAGATCCGGAGGAACACCGATGGCGAAGGCAGCGGTCTGGGGCCACACTGACGCTGAGGCACGAAAGCGTGGGGAGCAAACAGG	81	0	0	0	0	0	Bacteria	Proteobacteria	Gammaproteobacteria	Competibacterales	Competibacteraceae	Candidatus Competibacter	NA
asv0425	TACGGAGGATCCTAGTGTTATCCGGATTTATTGGGTTTAAAGGGAGCGTAGGCGGGAGGTCAAGTCAGCTGTGAAATGTATCTGCTTAACGGGTACACTGCAGTTGAAACTGGTTTTCTTGAGTGCGTAAGAGGCAGGCGGAATTCGTTGTGTAGCGGTGAAATGCTTAGATATGACGAGGAACTCCTATTGCGAAGGCAGCTTGCTGGGTCGTTACTGACGCTGATGCTCGAAGGTGCGGGGATCAAACAGG	76	0	0	0	2	2	Bacteria	Bacteroidota	Bacteroidia	Bacteroidales	Bacteroidales UCG-001	NA	NA
asv0426	TACGGAGGATCCGAGCGTTATCCGGATTTATTGGGTTTAAAGGGTGCGTAGGCGGACTTATAAGTCAGCGGTGAAATTTTGCAGCTTAACTGCAAACGTGCCGTTGAAACTGTAGGTCTTGAGTGTAGATAAGGTAGGCGGAATGTGTTGTGTAGCGGTGAAATGCATAGATATGACACAGAACCCCGATTGCGAAGGCAGCTTACCGGGTTACCACTGACGCTGATGCACGAAAGCGTGGGGATCAAACAGG	0	0	0	69	11	0	Bacteria	Bacteroidota	Bacteroidia	Bacteroidales	Paludibacteraceae	NA	NA
asv0427	TACGTAGGGGGCAAGCGTTATCCGGAATTACTGGGTGTAAAGGGAGCGTAGGCGGCATGGTAAGTTAGATGTGAAAGCCCGGGGCTTAACCCCGTGGATTGCATTTAAAACTATCAAGCTAGAGTACAGGAGAGGAAAGCGGAATTCCTAGTGTAGCGGTGAAATGCGTAGATATTAGGAAGAACACCAGTGGCGAAGGCGGCTTTCTGGACTGAAACTGACGCTGATGCTCGAAAGCGTGGGGAGCGAACAGG	0	0	0	0	0	80	Bacteria	Firmicutes	Clostridia	Lachnospirales	Lachnospiraceae	Anaerostignum	NA
asv0428	CACGTAGGGGGCAAGCGTTGTCCGGATTTATTGGGCGTAAAGAGCTCGTAGGTGGCTAAGTAAGTCGGGTGTCAAATCCCCAGGCTCAACCTGGGTCTCCACTCGATACTGCTTTGGCTAGAGTCCGGTAGGGGAGCGTGGAATTCCTGGTGTAGCGGTGAAATGCGCAGATATCAGGAGGAACACCAGCGGCGAAGGCGGCGCTCTGGGCCGGTACTGACACTGAGGAGCGAAAGCGTGGGTAGCAAACAGG	79	0	0	0	0	0	Bacteria	Actinobacteriota	Acidimicrobiia	Microtrichales	Iamiaceae	Iamia	NA
asv0429	TACGGAGGGAGCTAGCGTTGTTCGGAATTACTGGGCGTAAAGCGCGCGTAGGCGGTCCATCAAGTCAGAGGTGAAAGCCCGGGGCTCAACCCCGGAACTGCCTTTGAAACTGGCGGACTAGAATCTTGGAGAGGCGAGTGGAATTCCGAGTGTAGAGGTGAAATTCGTAGATATTCGGAAGAACACCAGTGGCGAAGGCGACTCGCTGGACAAGTATTGACGCTGAGGTGCGAAAGCGTGGGGAGCAAACAGG	79	0	0	0	0	0	Bacteria	Proteobacteria	Alphaproteobacteria	Sphingomonadales	Sphingomonadaceae	NA	NA
asv0430	TACGTAGGTGGCAAGCGTTGTCCGGATTTATTGGGCGTAAAGCGAGCGCAGGCGGTTTCTTAAGTCTGATGTGAAAGCCCCCGGCTTAACCGGGGAGGGTCATTGGAAACTGGGAGACTTGAGTGCAGAAGAGGAGAGTGGAATTCCATGTGTAGCGGTGAAATGCGTAGATATATGGAGGAACACCAGTGGCGAAGGCGACTCTCTGGTCTGTAACTCACGCTGAGGCTCGAAAGCGTGGGCAGCAAACACG	0	0	79	0	0	0	Bacteria	Firmicutes	Bacilli	Lactobacillales	NA	NA	NA
asv0431	TACGTAGGGGACGAGCGTTGTCCGGAATTACTGGGCGTAAAGGGCGCGCAGGCTGTGCTGCAAGTCAGCTGTGAAATGTCTGGGCTTAACCCGGGCATGCGGTTGAGACTGCAGTGCTGGAGTGCTGTAGAGGCAAGTGGAATTCCCAGTGTAGCGGTGAAATGCGTAGATATTGGGAAGAACACCGGTGGCGAAGGCGACTTGCTGGGCAGCAACTGACGCTGAGGCGCGAAAGCCAGGGGAGCAAACGGG	78	0	0	0	0	0	Bacteria	Synergistota	Synergistia	Synergistales	Synergistaceae	Syner-01	NA
asv0432	TACGTAGGGTGCGAGCGTTGTCCGGAATTATTGGGCGTAAAGAGCTTGTAGGCGGTTTGTCGCGTCTGCAGTGAAAATCCGAGGCTCAACCTCGGACTTGCTGTGGGTACGGGCAGACTAGAGTATGGTAGGGGAGACCGGAATTCCTGGTGTAGCGGTGGAATGCGCAGATATCAGGAGGAACACCGATGGCGAAGGCAGGTCTCTGGGCCATAACTGACGCTGAGAAGCGAAAGCATGGGGAGCGAACAGG	78	0	0	0	0	0	Bacteria	Actinobacteriota	Actinobacteria	Micrococcales	Intrasporangiaceae	Tetrasphaera	NA
asv0433	TACGGAGGGTGCGAGCGTTATCCGGAATTACTGGGTTTAAAGGGTGCGTAGGCGGCTTTGTAAGTCAGGAGTGAAAGTTTGCGGCTCAACCGTAAAATTGCTTCTGATACTGCATGGCTAGAATTAGGATGAGGTCAGCGGAATGTGGCATGTAGCGGTGAAATGCATAGATATGCCATAGAACACCAATTGCGAAGGCAGCTGGCTAGACCTGGATTGACGCTGAGGCACGAAAGCGTGGGGAGCGAACAGG	78	0	0	0	0	0	Bacteria	Bacteroidota	Bacteroidia	Chitinophagales	Saprospiraceae	NA	NA
asv0434	TACGAAGGGGGCTAGCGTTGTTCGGATTTACTGGGCGTAAAGCGCACGTAGGCGGATTGTTAAGTCAGGGGTGAAATCCTGGAGCTCAACTCCAGAACTGCCTTTGATACTGGCAATCTTGAGTCCGGAAGAGGTGAGTGGAACTCCTAGTGTAGAGGTGGAATTCGTAGATATTAGGAAGAACACCAGTGGCGAAGGCGGCTCACTGGTCCGGTACTGACGCTGAGGTGCGAAAGCGTGGGGAGCAAACAGG	77	0	0	0	0	0	Bacteria	Proteobacteria	Alphaproteobacteria	Rhizobiales	Devosiaceae	Devosia	NA
asv0435	TACGGAGGGTGCAAGCGTTATCCGGAATCACTGGGTTTAAAGGGTACGTAGGCTGCCTAATAAGTCATTATTGAAAGGCCGTCGCTTAACGACGGACGTGGTAAAGAAACTGTTAGGCTAGAATCAGATAGAGGTTGGCAGAATGTGTCATGTAGCGGTGAAATGCATAGATATGACATAGAATACCAATAGCGAAGGCAGCTGACCAGGTCTGAATTGACGCTGATGTACGAAAGCGTGGGGATCAAACAGG	77	0	0	0	0	0	Bacteria	Bacteroidota	Bacteroidia	Chitinophagales	Saprospiraceae	NA	NA
asv0436	TACGGAGGATTCGAGCGTTATCCGGATTTATTGGGTTTAAAGGGTGCGTAGGCGGATTTGTAAGTCAGTGGTGAAAGTTTCCGGCTTAACCGGGAGAATGCCGTTGAGACTGCAGGTCTTGAGTGCAAGCGAGGTAAGTGGAATGTGTTGTGTAGCGGTGAAATGCATAGATATAACACAGAACACCGATTGCGAAGGCAGCTTACTAGTATGTAACTGACGCTGAGGCACGAAAGCGTGGGGAGCAAACAGG	77	0	0	0	0	0	Bacteria	Bacteroidota	Bacteroidia	Bacteroidales	Paludibacteraceae	NA	NA
asv0437	TACAGAGGGTGCGAGCGTTAATCGGATTTACTGGGCGTAAAGCGTACGTAGGCGGCTTTTTAAGTCGGATGTGAAATCCCTGAGCTTAACTTAGGAATTGCATTCGATACTGGGAAGCTAGAGTATGGGAGAGGATGGTAGAATTCCAGGTGTAGCGGTGAAATGCGTAGAGATCTGGAGGAATACCGATGGCGAAGGCAGCCATCTGGCCTAATACTGACGCTGAGGTACGAAAGCATGGGGAGCAAACAGG	77	0	0	0	0	0	Bacteria	Proteobacteria	Gammaproteobacteria	Pseudomonadales	Moraxellaceae	Acinetobacter	NA
asv0438	TACGAAGGGGGCTAGCGTTGTTCGGAATTACTGGGCGTAAAGCGCACGTAGGCTGACATTTAAGTCAGGGGTGAAATCCCGAGGCTCAACCTCGGAACTGCCCTTGATACTGGGTGTCTCGAGTCCGGAAGAGGTTAGTGGAATTCCCAGTGTAGAGGTGAAATTCGTAGATATTGGGAAGAACACCAGTGGCGAAGGCGGCTAACTGGTCCGGTACTGACGCTGAGGTGCGAAAGCGTGGGGAGCAAACAGG	77	0	0	0	0	0	Bacteria	Proteobacteria	Alphaproteobacteria	Rhizobiales	Rhizobiales Incertae Sedis	NA	NA
asv0439	TACGTAGGGAGCAAGCGTTGTCCGGATTTACTGGGTGTAAAGGGTGCGTAGGCGGCACTGCAAGTCAGGCGTGAAATATATGGGCTTAACCCATAGACTGCGTTTGAAACTGTGGTGCTTGAGTGAAGTAGAGGTAGGCGGAATTCCCGGTGTAGCGGTGAAATGCGTAGAGATCGGGAGGAACACCAGTGGCGAAGGCGGCTTACTGGGCTTTAACTGACGCTGAGGCACGAAAGCATGGGTAGCAAACAGG	0	0	0	0	21	56	Bacteria	Firmicutes	Clostridia	Oscillospirales	Ruminococcaceae	Caproiciproducens	NA
asv0440	TACGTAGGGGGCAAGCGTTGTCCGGAATCATTGGGCGTAAAGCGCGTGTAGGCGGCTTGATAAGTCCGGTGTGAAACCTTGGGGCTCAACCCCAAGCCTGCACCGGATACTGTCTCGCTTGAGTTCGGGAGGGGAGAGCGGAATTCCTAGTGTAGCGGTGAAATGCGCAGATATTAGGAAGAACACCAATGGCGAAGGCAGCTCTCTGGAACGATACTGACGCTGAGACGCGAAAGCGTGGGGAGCGAACAGG	76	0	0	0	0	0	Bacteria	Actinobacteriota	Thermoleophilia	Gaiellales	NA	NA	NA
asv0441	TACGTAGGGTGCGAGCGTTAATCGGAATTACTGGGCGTAAAGGGTGCGCAGGCGGCCCTGTAAGACCGGTGTGAAATCCCCGGGCTCAACCTGGGAATTGCGCTGGTGACTGCAGGGCTAGAGTACGGTAGAGGGGGGTGGAATTCCTGGTGTAGCAGTGAAATGCGTAGAGATCAGGAGGAACACCGATGGCGAAGGCAGCCCCCTGGGCCTGTACTGACGCTCATGCACGAAAGCGTGGGGAGCAAACAGG	76	0	0	0	0	0	Bacteria	Proteobacteria	Gammaproteobacteria	Burkholderiales	Hydrogenophilaceae	Tepidiphilus	succinatimandens
asv0442	CACGTAGGAGGCGAGCGTTATTCGGATTTACTGGGCGTAAAGCGCGTGTAGGCGGCTTATTAAGTTGGATGTGAAAGCTCCTGGCTTAACTGGGAGAGGACGTTCAAAACTAGTAAGCTTGAGTACGAGAGAGGAAAATGGAATTCCGGGTGTAGTGGTGAAATGCGTAGATATCCGGAGGAACACCAGTGGCGAAGGCGATTTTCTGGCTCGAGACTGACGCTCAGACGCGAAAGCTAGGGTAGCAAACGGG	76	0	0	0	0	0	Bacteria	Chloroflexi	Anaerolineae	Anaerolineales	Anaerolineaceae	NA	NA
asv0443	TACGAAGGGGGCTAGCGTTGTTCGGAATTACTGGGCGTAAAGCGCACGTAGGCGGCTTTCCAAGTTGGAGGTGAAATCCCCGGGCTTAACCCGGGAACTGCCTCCAAAACTGAAAGGCTAGAGTCCGAGAGAGGTGAGTGGAATTTCCAGTGTAGAGGTGAAATTCGTAGATATTGGAAAGAACACCAGTGGCGAAGGCGGCTCACTGGCTCGGTACTGACGCTGAGGTGCGACAGCGTGGGGAGCAAACAGG	38	0	0	38	0	0	Bacteria	Proteobacteria	Alphaproteobacteria	Parvibaculales	Parvibaculaceae	Parvibaculum	NA
asv0444	TACGTAGGTGGCAGGCGTTGTCCGGGTTTATTGGGCGTAAAGCGAGCGCAGGCGGTTTCTTAAGTCTGATGTGAAAGCCCCCGGCTTGACCGGGGAGGGTCATTGGAAACTGGGAGACTTGAGTGCAGAAGAGGAGAGTGGAATTCCATGTGTAGCGGTGAAATGCGTAGATATATGGAGGAACACCAGTGGCGAAGGCGACTCTCTGGTCTGTAACTGACGCTGAGGCTCGAAAGCGTGGGGAGCAAACAGG	0	41	35	0	0	0	Bacteria	Firmicutes	Bacilli	Lactobacillales	Enterococcaceae	Enterococcus	NA
asv0445	TACGTAGGTGGCAAGCGTTGTCCGGATTTATTGGGCGTAAAGCGAGCGCAGGCGGTTTCTTAGGTCTGATGTGAAAGCCCCCGGCTTAACCGGGGAGGGTCATTGGGAACTGGGAGACTTGAGTGCAGAAGAGGAGAGTGGAATTCCATGTGTAGCGGTGAAATGCGTAGATATATGGAGGAACACCAGTGGCGAAGGCGACTCTCTGGTCTGTAACTGACGCTGAGGCTCGAAAGCGTGGGGAGCAAACAGG	0	32	22	22	0	0	Bacteria	Firmicutes	Bacilli	Lactobacillales	Enterococcaceae	Enterococcus	NA
asv0446	TACGTAGGTGGCAAGCGTTGTCCGGAATTACTGGGCGTAAAGGATGCGTAGGCGGCTTCTTAAGTGGGATGTGAAATGCCGGGGCTTAACCCCGGAGGTGCATTCCATACTGGGAGGCTAGAGTGCAGGAGAGGAAAGCGGAATTCCCAGTGTAGCGGTGAAATGCGTAGAGATTGGGAGGAACACCAGTGGCGAAGGCGGCTTTCTGGACTGTAACTGACGCTGAGGCATGAAAGTGTGGGGAGCAAACAGG	0	0	0	0	0	76	Bacteria	Firmicutes	Clostridia	Clostridiales	Caloramatoraceae	Fonticella	NA
asv0447	TACGAACTGTGCGAACGTTACTCGGAATCACTGGGCTTACAGGGTGCGTAGGTGGCTTGTTAAGCAGGGTGTGAAATCCCTCGGCTCAACCGAGGAACTGCGCTCTGTACTGGCGAGCTAGAGTATGCTAGAGGTGAATGGAACATCCAGTGGAGCGGTGAAATGTGTTGATATTGGATGGAACACCAGAGGCGAAGGCGATTCACTGGGGCATAACTGACACTGAGGCACGAAAGCTAGGGGAGCAAACAGG	75	0	0	0	0	0	Bacteria	Planctomycetota	Planctomycetes	Planctomycetales	Rubinisphaeraceae	SH-PL14	NA
asv0448	TACGTAGGTGGCGAGCGTTATCCGGAATTATTGGGCGTAAAGGGTGCGTAGGCGGCTTAATAAGTTTGTGGTGAAATCGTGGGGCTCAACTCCATCAAGCCACAAAAACTGTCAAGCTAGAGAACAGTAGAGGCAAGTGGAATTCCATGTGTAGCGGTAAAATGCGTAGATATATGGAGGAACACCAGTGGCGAAGGCGGCTTGCTGGACTGTGACTGACGCTGAGGCACGAAAGCTTGGGGAGCAAATAGG	75	0	0	0	0	0	Bacteria	Firmicutes	Bacilli	Erysipelotrichales	Erysipelotrichaceae	NA	NA
asv0449	TACGAGAGGCCCAAACGTTATTCGGATTTACTGGGCTTAAAGAGTTCGTAGGCGGCACGGACAGTGGGGTGTGAAATCCCTCGGCTTAACCGAGGAACTGCGCTCCAAACTATCGTGCTAGAGGGGGATAGAGGTAAGCGGAACTGATGGTGGAGCGGTGAAATGCGTTGATATCATCAGGAACACCGGAGGCGAAGGCGGCTTACTGGGTCCTTTCTGACGCTGAGGAACGAAAGCTAGGGGAGCAAACGGG	75	0	0	0	0	0	Bacteria	Planctomycetota	Planctomycetes	Pirellulales	Pirellulaceae	Pirellula	NA
asv0450	TACGAAGGGGGCTAGCGTTGTTCGGAATTACTGGGCGTAAAGCGCACGTAGGCGGATCGGTCAGTTAGGGGTGAAATCCCAGGGCTCAACCCTGGAACTGCCTTTAATACTGCCGGTCTAGAGTTCGAGAGAGGTGAGTGGAATTCCGAGTGTAGAGGTGAAATTCGTAGATATTCGGAGGAACACCAGTGGCGAAGGCGGCTCACTGGCTCGATACTGACGCTGAGGTGCGAAAGCGTGGGGAGCAAACAGG	75	0	0	0	0	0	Bacteria	Proteobacteria	Alphaproteobacteria	Rhizobiales	Rhizobiaceae	Aquamicrobium	NA
asv0451	TACGTAGGGGGCGAGCGTTACCCGGAATTACTGGGCGTAAAGGGTGCGTAGGCGGCCTTGCAAGTCCGGTGTTAAAAGCCCTGGCTCAACTAGGGAGATGCGCTGGAAACTGTAAGGCTTGGGTGCAGCAGAGGCAGATGGAACTGCTGGTGTAGGGGTGAAATCCGTAGATATCAGCAGGAACGCCGGTGGAGAAGTCGGTCTGCTGGGCTGTGACCGACGCTGAGGCACGAAAGCTAGGGGAGCGAACCGG	75	0	0	0	0	0	Bacteria	Thermotogota	Thermotogae	Thermotogales	Fervidobacteriaceae	Fervidobacterium	NA
asv0452	TACGAAGGGGGCTAGCGTTGTTCGGATTAACTGGGCGTAAAGCGCACGTAGGCGGATCTTTAAGTCAGGGGTGAAATCCCGAGGCTCAACCTCGGAACTGCCCTTGATACTGGGGATCTCGAGTTCGGGAGAGGTGAGTGGAACTGCGAGTGTAGAGGTGAAATTCGTAGATATTCGCAAGAACACCAGTGGCGAAGGCGGCTCACTGGCCCGATACTGACGCTGAGGTGCGAAAGCGTGGGGAGCAAACAGG	75	0	0	0	0	0	Bacteria	Proteobacteria	Alphaproteobacteria	Rhizobiales	Beijerinckiaceae	NA	NA
asv0453	TACGTAGGGTGCAAGCGTTAATCGGAATTACTGGGCGTAAAGCGAGCGCAGGCGGTTGTGTAAGACAGATGTGAAATCCCCGGGCTCAACCTGGGAACTGCATTTGTGACTGCACGGCTAGAGTGCGTCAGAGGGGGGTGGAACTCCACGTGTAGCAGTGAAATGCGTAGAGATGTGGAAGAACACCGATGGCGAAGGCAGCCCCCTGGGATGACACTGACGCTCATGCTCGAAAGCGTGGGGAGCAAACAGG	75	0	0	0	0	0	Bacteria	Proteobacteria	Gammaproteobacteria	Burkholderiales	Burkholderiaceae	NA	NA
asv0454	TACGTAGGGGGCGAGCGTTATCCGGATTTATTGGGCGTAAAGCGTGTGTAGGCGGTTTATTAAGTCTAAGATTAAAGCCCGAGGCTTAACCTCGGTTCGTTTTAGAAACTGGTAGACTTGAGTGTGGTAGAGGCAAGTGGAATTTCTAGTGTAGCGGTTAAATGCGTAGATATTAGAAGGAACACCAGTGGCGAAGGCGGCTTGCTGGGCCATTACTGACGCTGAGACACGAAAGCGTGGGGAGCAAATAGG	0	36	39	0	0	0	Bacteria	Firmicutes	Bacilli	RF39	NA	NA	NA
asv0455	TACGTAGGTGGCGAGCGTTGTTCGGATTTATTGGGCGTAAAGGGTCCGCAGGGGGTTGATTAAGTCTGACGTGAAATCCCTGAGCTCAACTCAGGAATGGCGTTGGAGACTGGTTGACTGGAGTATTGGAGAGGTAATTGGAATTCCAGGTGTAGCGGTGGAATGCGTAGATATCTGGAAGAACATCGAAAGCGAAGGCAGATTACTGGACAATGACTGACCCTCAGGGACGAAAGCATGGGGAGCAAACAGG	0	0	0	4	0	71	Bacteria	Verrucomicrobiota	Lentisphaeria	Victivallales	vadinBE97	NA	NA
asv0456	TACGGAGGATCCGAGCGTTATCCGGATTTATTGGGTTTAAAGGGTGCTCAGGCGGGTCATTAAGTCGGCGGTGAAATTTTGCGGCTCAACCGTAAAAGTGCCTTCGAAACTGGTGACCTTGAGTGTGGATGAGGTAGGCGGAATTTGTGGTGTAGCGGTGAAATGCATAGATATCACGAGGAACTCCGATTGCGCAGGCAGCTTACTAAGCCATAACTGACGCTCAAGCACGAAGGCGTGGGGATCAAACAGG	0	75	0	0	0	0	Bacteria	Bacteroidota	Bacteroidia	Bacteroidales	Dysgonomonadaceae	Proteiniphilum	NA
asv0457	TACGGAGGATGCGAGCGTTATCCGGATTTATTGGGTTTAAAGGGTGCGTAGGCGGGATGATAAGTCAGTGGTGAAACCCTGCAGCTTAACTGTAGGCTTGCCGTTGATACTGTTGTTCTTGAGTATGGTCAAGGCAGGCGGAATGTGTAATGTAGCGGTGAAATGCTTAGATATTACACAGAACACCGATAGCGAAGGCAGCTTGCTGGGCCTGTACTGACGCTGATGCACGAAAGCGTGGGGATCAAACAGG	74	0	0	0	0	0	Bacteria	Bacteroidota	Bacteroidia	Bacteroidales	Bacteroidetes vadinHA17	NA	NA
asv0458	TACGAAGGGGGCTAGCGTTGTTCGGAATCACTGGGCGTAAAGCGCACGTAGGCGGATCTTTAAGTCAGGGGTGAAATCCCGGGGCTCAACCCCGGAACTGCCTTTGATACTGGGGATCTCGAGTTCGGGAGAGGTGAGTGGAACTGCGAGTGTAGAGGTGAAATTCGTAGATATTCGCAAGAACACCAGTGGCGAAGGCGGCTCACTGGCCCGATACTGACGCTGAGGTGCGAAAGCGTGGGGAGCAAACAGG	74	0	0	0	0	0	Bacteria	Proteobacteria	Alphaproteobacteria	Rhizobiales	Beijerinckiaceae	NA	NA
asv0459	TACGTAGGTGGCGAGCGTTATCCGGATTTACTGGGTGTAAAGGGCGTGTAGGCGGGACTGCAAGTCAGATGTGAAAATTATGGGCTCAACCCATAACCTGCATTTGAAACTGTAGTTCTTGAGTGATGGAGAGGCAGGCGGAATTCCGTGTGTAGCGGTGAAATGCGTAGATATACGGAGGAACACCAGTGGCGAAGGCGGCCTGCTGGACATTAACTGACGCTGAGGCGCGAAAGCGTGGGGAGCAAACAGG	0	0	0	0	74	0	Bacteria	Firmicutes	Clostridia	Oscillospirales	Oscillospiraceae	Intestinimonas	NA
asv0460	TACGAAGGGGGCTAGCGTTGTTCGGAATCACTGGGCGTAAAGCGTACGTAGGCGGGCAATTAAGTCAGGGGTGAAAGCCTTGAGCTCAACTCAAGAACTGCCTTTGATACTGGTTGCCTGGAGTCCGGGAGAGGTGAGTGGAACTGCTAGTGTAGAGGTGAAATTCGTAGATATTAGCAAGAACACCAGTGGCGAAGGCGGCTCACTGGCCCGGTACTGACGCTGAGGTACGAAAGCGTGGGGAGCAAACAGG	73	0	0	0	0	0	Bacteria	Proteobacteria	Alphaproteobacteria	Rhizobiales	Pleomorphomonadaceae	Prosthecomicrobium	hirschii
asv0461	GACGAGGGGTCCAAGCGTTGTTCGGAATCATTGGGCGTAAAGCGGGTGTAGGTGGCTCTATAAGTCAGGAGTGAAATCCCCGAGCTTAACTTGGGAAGTGCTTTTGATACTGCAGAGCTTGAATGTGGGAGAGGATCGTAGAATTCCAGGTGTAGTGGTGAAATACGTAGATATCTGGAGGAATACCGGTGGCGAAGGCGGCGATCTGGCCCAACATTGACACTGAGACCCGAAAGCGTGGGGATCAAACAGG	73	0	0	0	0	0	Bacteria	Bdellovibrionota	Bdellovibrionia	Bdellovibrionales	Bdellovibrionaceae	Bdellovibrio	NA
asv0462	TACGTAGGAGGCAAACGTTATCCGGATTTACTGGGCGTAAAGCGCGTGTAGGCGGTTTGATAAGTTGGACGTGAAAGCTCCCGGCTCAACTGGGAGAGGTCGTTCAATACTGTCAAGCTAGAGGATGGTAGAGGGAGGTGGAATTCCGGGTGTAGTGGTGAAATGCGCAGATATCCGGAGGAACACCAGTGGCGAAGGCGGCCTCCTGGACCACTCCTGACGCTCAGACGCGAAAGCTAGGGTAGCGAACGGG	73	0	0	0	0	0	Bacteria	Chloroflexi	Anaerolineae	Anaerolineales	Anaerolineaceae	ADurb.Bin120	NA
asv0463	TACGGAGGATGCAAGCGTTATCCGGATTCATTGGGTTTAAAGGGTGCGTAGGCGGGCTATTAAGTCAGTGGTGAAATCCTGCAGCTTAACTGCAGAACTGCCGTTGATACTGATAGTCTTGAGTTTGGTTAAGGTAGGCGGAATGTGTAATGTAGCGGTGAAATGCTTAGATATTACACAGAACACCAATTGCGTAGGCAGCTTACTGAGCCGACACTGACGCTGAGGCACGACAGCGTGGGGATCAAACAGG	73	0	0	0	0	0	Bacteria	Bacteroidota	Bacteroidia	Bacteroidales	Bacteroidetes vadinHA17	NA	NA
asv0464	TACGTAGGTGGCGAGCGTTGTCCGGAATTACTGGGCGTAAAGGATGCGTAGGTGGATATTTAAGTGGGATGTGAAATCCCCGGGCTCAACCCGGGAACTGCATTCCAAACTGGGTATCTAGAGTGCAGGAGAGGAAAGCGGAATTCCTAGTGTAGCGGTGAAATGCGTAGATATTAGGAGGAACACCAGTGGCGAAGGCGGCTTTCTGGACTGTAACTGACACTGAGGCATGAAAGCGTGGGTAGCAAACAGG	0	28	31	14	0	0	Bacteria	Firmicutes	Clostridia	Clostridiales	Clostridiaceae	Proteiniclasticum	ruminis
asv0465	TACGTAGGGAGCGAGCGTTGTCCGGAATTACTGGGTGTAAAGGGAGCGTAGGCGGGATTGCAAGTCAGATGTGAAATACATGGGCTCAACCCATGGGCTGCATTTGAAACTGTAGTTCTTGAGTGAAGTAGAGGTAAGCGGAATTCCTGGTGTAGCGGTGAAATGCGTAGAGATCAGGAGGAACACCGGTGGCGAAGGCGGCTTACTGGGCTTTTACTGACGCTGAGGCTCGAAAGCGTGGGGAGCAAACAGG	72	0	0	0	0	0	Bacteria	Firmicutes	Clostridia	Oscillospirales	Ruminococcaceae	Ruminococcus	NA
asv0466	CACGTAGGAGGCAAACGTTATCCGGATTTACTGGGCGTAAAGCGCGTGTAGGTGGTTTGGTAAGTAGGGCGTGAAAGCTCCTGGCTCAACTGGGAGAGGACGTTCTAAACTACCAAGCTTGAGGATGGTAGAGGGAGGTGGAATTCCGGGTGTAGCGGTGGAATGCGCAGATATCCGGAGGAACACCAGTGGCGAAGGCGGCCTCCTGGACCACTCCTGACACTCAGACGCGAAAGCTAGGGTAGCAAACGGG	72	0	0	0	0	0	Bacteria	Chloroflexi	Anaerolineae	Anaerolineales	Anaerolineaceae	Longilinea	NA
asv0467	TACGAAGGGTGCAAGCGTTATCCGGATTCATTGGGTTTAAAGGGTGCGTAGGCGGGGCATTAAGTCAGTGGTGAAAGCCCGCAGCTTAACTGTGGAATTGCCATTGATACTGGTGCTCTTGAGTTCGCTTGAAGTGGGCGGAATGTGCCGTGTAGCGGTGAAATGCTTAGATATGGCACAGAACCCCGATAGCGTAGGCAGCTCACTAAGGCGATACTGACGCTGAGGCACGAAAGCGTGGGGAGCGAACAGG	72	0	0	0	0	0	Bacteria	Bacteroidota	Bacteroidia	Flavobacteriales	NS9 marine group	NA	NA
asv0468	TACGGAGGATGCAAGCGTTATCCGGATTCACTGGGTTTAAAGGGTGCGCAGGCGGACATTTAAGTCAGGGGTGAAATCCTACAGCTTAACTGTAGAACTGCCCTTGATACTGAATGCCTAGAGTAAAGCTGAAGTGGGCGGAATGTGTTGTGTAGCGGTGAAATGCTTAGATATAACACAGAACACCAATCGCGAAGGCAGCTCACTAAACTTTAACTGACGCTCATGCACGAAAGCGTGGGGAGCAAACAGG	72	0	0	0	0	0	Bacteria	Bacteroidota	Bacteroidia	Bacteroidales	009E01-B-SD-P15	NA	NA
asv0469	TACGTAGGTGGCAAGCGTTGTCCGGATTTATTGGGCGTAAAGCGAGCGCAGGCGGTTTCTTAAGTCTGATGGGAAAGCCCCCGGCTTAACCGGGGAGGGTCATTGGAAACTGGGAGACTTGAGTGCAGAAGAGGAGAGTGGAATTCCATGTGTAGCGGTGAAATGCGTAGATATATGGAGGAACACCAGTGGCGAAGGCGACTCTCTGGTCTGTAACTGACGCTGAGGCTCGAAAGCGTGGGGAGCAAACAGG	0	0	72	0	0	0	Bacteria	Firmicutes	Bacilli	Lactobacillales	Enterococcaceae	Enterococcus	NA
asv0470	TACGTAGGTGGCAAGCGTTGTCCGGATTGATTGGGCGTAAAGCGAGGGCAGGCGGTTTCTTAAGTCTGATGTGAAAGCCCCCGGCTTAACCGGGGAGGGTCATTGGAAACTGGGAGACTTGAGTGCAGAAGAGGAGAGTGGAATTCCATGTGTAGCGGTGAAATGCGTAGATATATGGAGGAACACCAGTGGCGAAGGCGACTCTCTGGTCTGTAACTGACGCTGAGGCTCGAAAGCGTGGGGAGCAAACAGG	0	24	26	22	0	0	Bacteria	Firmicutes	Bacilli	Lactobacillales	NA	NA	NA
asv0471	TACGTAGGGGGCAAGCGTTATCCGGAATTACTGGGTGTAAAGGGTGAGTAGGCGGCATGGCAAGTTAGATGTGAAAGCCCGGGGCTTAACTCCGGGATTGCATTTAAAACTGCTAAGCTTGAGTACAGGAGAGGTAAGCGGAATTCCTAGTGTAGCGGTGAAATGCGTAGATATTAGGAAGAACACCGGTGGCGAAGGCGGCTTACTGGACTGAAACTGACGCTGAGGCACGAAAGCGTGGGGAGCAAACAGG	0	0	0	44	17	11	Bacteria	Firmicutes	Clostridia	Lachnospirales	Lachnospiraceae	NA	NA
asv0472	TACGTAGGTGGCAAGCGTTGTCCGGATTTATTGGGCGTAAAGCGAGCGCAGGCGGTTTCTTAAGTCTGATGTGAAAGCCCACGGCTTAACCGGGGAGGGTCATTGGAAACTGGGAGACTTGAGTGCAGAAGAGGAGAGTGGAATTCCATGTGTAGCGGTGAAATGCGTAGATATATGGAGGAACACCAGTGGCGAAGGCGACTCTCTGGTCTGTAACTGACGCTGAGGCTCGAAAGCGTGGGGAGCAAACAGG	0	0	0	0	72	0	Bacteria	Firmicutes	Bacilli	Lactobacillales	Enterococcaceae	Enterococcus	NA
asv0473	TACGTAGGTGGCAAGCGTTGTCCGGAATTATTGGGCGTAAAGAGCGCGTAGGCGGGATAGTCAGTCTGTTGTAAAAGTGCGGGGCTCAACCCCGTGATCGCAATGGAAACAGCTATTCTTGAGTGCAGGAGAGGAAAGTGGAATTCCCAGTGTAGCGGTGAAATGCGTAGATATTGGGAGGAACACCAGTGGCGAAGGCGACTTTCTGGACTGTGTCTGACGCTGAGGCGCGAAAGCCAGGGGAGCGAACGGG	0	0	0	0	0	72	Bacteria	Firmicutes	Negativicutes	Veillonellales-Selenomonadales	NA	NA	NA
asv0474	CACGTAAGGGGCGAGCGTTGTTCGGAATTATTGGGCGTAAAGGGTGCGTAGGCGGTCCTGTAAGCCCGGCGTGAAAACCTGGAGCTCAACTCCGGGCCTGCGCTGGGAACTGCGGGACTAGAGTCATGGAAGGGAAGTTGGAATTCCAGGTGTAGGGGTGAAATCTGTAGATATCTGGAAGAACACCGGTGGCGAAGGCGAACTTCTGGCCAATGACTGACGCTGAGGCGCGAAAGTGCGGGGAGCAAACAGG	71	0	0	0	0	0	Bacteria	Spirochaetota	Spirochaetia	Spirochaetales	Spirochaetaceae	Treponema	NA
asv0475	TACGTAGGGTGCTAGCGTTATCCGGATTTACTGGGCGTAAAGGGTGCGTAGGTGGTCTTTCAAGTCGGTGGTTAAAGGCTACGGCTCAACCGTATTAAGCCGCCGAAACTGGAAGACTTGAGTGCAGGAGAGGAAAGTGGAATTCTCAGTGTAGCGGTGAAATGCGTAGATATTGAGAAGAACACCAGTAGCGAAGGCGGCTTTCTGGACTGTAACTGACACTGAGGCACGAAAGCGTGGGTAGCAAACAGG	0	71	0	0	0	0	Bacteria	Firmicutes	Clostridia	Peptostreptococcales-Tissierellales	Peptostreptococcaceae	Peptostreptococcus	russellii
asv0476	TACGTAGGTGGCGAGCGTTATCCGGATTTACTGGGCGTAAAGGATGCGTAGGTGGAATTTTAAGTGAGATGTGAAATACCCGGGCTCAACTTGGGTGCTGCATCTCAAACTGGGATTCTAGAGTGCAGGAGAGGAAAGCGGAATTCCTAGTGTAGCGGTGAAATGCGTAGAGATTAGGAAGAACACCAGTGGCGAAGGCGGCTTTCTGGACTGTAACTGACACTGAGGCATGAAAGCGTGGGGAGCAAACAGG	0	0	0	0	25	46	Bacteria	Firmicutes	Clostridia	Clostridiales	Clostridiaceae	Clostridium sensu stricto 2	NA
asv0477	TACGGAGGGTGCAAGCGTTGTTCGGAATGATTGGGCGTAAAGCGCGTGTAGGCGGTCTTTTAAGTCTGATGTGAAAGCCCCGGGCTCAACCTGGGAAGTGCATTGGAAACTGGGAGGCTTGAGTACGGGAGAGGAGAGTGGAATTCCTAGTGTAGGAGTGAAATCCGTAGATATTAGGAGGAACACCGGTGGCGAAGGCGGCTCTCTGGACCGATACTGACGCTGAGACGCGAAAGCGTGGGTAGCAAACAGG	0	0	0	0	70	0	Bacteria	Desulfobacterota	Desulfuromonadia	Geobacterales	Geobacteraceae	Geobacter	NA
asv0478	TACGGAGGATCCGAGCGTTATCCGGATTTATTGGGTTTAAAGGGTGCGCAGGCGGGTTGCTAAGTCGGTGGTGAAATCCCGGGGCTCAACCCCGTGCTTGCCATCGAAACTGGTTACCTTGAGTGTGGTGGAGGCAGGCGGAATTCGTGGTGTAGCGGTGAAATGCATAGATATCACGAGGAACCCCGATCGCGTAGGCAGCTTGCCATACCGTAACTGACGCTCATGCACGAAGGCGTGGGGATCAAACAGG	69	0	0	0	0	0	Bacteria	Bacteroidota	Bacteroidia	Bacteroidales	Dysgonomonadaceae	NA	NA
asv0479	CACGTAGGAGGCGAACGTTATCCGGATTTACTGGGCGTAAAGCGCGTGTAGGTGGTTCTGTAAGTAGGGCGTGAAAGCTCCCGGCTCAACTGGGAGAGGCCGTTCTAAACTGTAGAACTAGAGGATGGTAGAGGGAGGTGGAATTCCAGGTGTAGCGGTGGAATGCGCAGATATCTGGAGGAACACCAGTGGCGAAGGCGGCCTCCTGGACCATTCCTGACACTCAGACGCGAAAGCTAGGGTAGCAAACGGG	69	0	0	0	0	0	Bacteria	Chloroflexi	Anaerolineae	Anaerolineales	Anaerolineaceae	NA	NA
asv0480	TACGAAGGGGGCTAGCGTTGCTCGGAATCACTGGGCGTAAAGGGTGCGTAGGCGGGTCTTTAAGTCAGAGGTGAAATCCTGGAGCTCAACTCCAGAACTGCCTTTGATACTGAGGATCTTGAGTTCGGGAGAGGTGAGTGGAACTGCGAGTGTAGAGGTGAAATTCGTAGATATTCGCAAGAACACCAGTGGCGAAGGCGGCTCACTGGCCCGATACTGACGCTGAGGCACGAAAGCGTGGGGAGCAAACAGG	69	0	0	0	0	0	Bacteria	Proteobacteria	Alphaproteobacteria	Rhizobiales	Xanthobacteraceae	Afipia	NA
asv0481	TACGAAGGGTGCAAGCGTTAATCGGAATTACTGGGCGTAAAGCGCGCGTAGGTGGTTTGTTAAGTTGGAAGTGAAAGCCCCGGGCTTAACCTGGGAATGGCTTTCAAAACTGGCGAGCTAGAGTACGGTAGAGGGTAGTGGAATTTCCTGTGTAGCGGTGAAATGCGTAGATATAGGAAGGAACATCAGTGGCGAAGGCGACTACCTGGACTGATACTGACACTGAGGTGCGAAAGCGTGGGGAGCAAACAGG	69	0	0	0	0	0	Bacteria	Proteobacteria	Gammaproteobacteria	Pseudomonadales	Pseudomonadaceae	Thiopseudomonas	NA
asv0482	TACGGAGGGGGCTAGCGTTGTTCGGAATCACTGGGCGTAAAGCGTGCGTAGGCGGCTACTCAAGTCAGGGGTGAAAGCCTGGGGCTCAACCTCAGAATTGCCTTTGAAACTAGGTAGCTTGAACACGGGAGAGGTAAGTGGAATTCCGAGTGTAGAGGTGAAATTCGTAGATATTCGGAAGAACACCAGTGGCGAAGGCGGCTTACTGGACCGTTGTTGACGCTGAGGCACGAAAGCGTGGGGAGCAAACAGG	69	0	0	0	0	0	Bacteria	Proteobacteria	Alphaproteobacteria	Sphingomonadales	Sphingomonadaceae	DSSF69	NA
asv0483	TACGTAGGTGGCAAGCGTTATCCGGATTTACTGGGTGTAAAGGGCGTGTAGGCGGGACTGTAAGTCAGGCGTGAAAATTATGGGCTCAACCCATAACCTGCGTTTGAAACTATAGTTCTTGAGTGTCGGAGAGGTAATCGGAATTCCGTGTGTAGCGGTGAAATGCGTAGATATACGGAGGAACACCAGTGGCGAAGGCGGATTACTGGACGATAACTGACGCTGAGGCGCGAAAGCGTGGGGAGCAAACAGG	0	0	0	69	0	0	Bacteria	Firmicutes	Clostridia	Oscillospirales	Oscillospiraceae	NA	NA
asv0484	TACGGAGGATCCGAGCGTTATCCGGATTTATTGGGTTTAAAGGGTGCGCAGGCGGGATGTTAAGTCGGCGGTGAAATTTTGCGGCTCAACCGTAAAAGTGCCTTCGAAACTGGCATTCTTGAGTATGGATGAAGTAGGCGGAATTCGTGGTGTAGCGGTGAAATGCATAGATATCACGAAGAACCCCGATTGCGCAGGCAGCTTACTAAACCATAACTGACGCTCATGCACGAAGGCGTGGGGATCAAACAGG	0	69	0	0	0	0	Bacteria	Bacteroidota	Bacteroidia	Bacteroidales	Dysgonomonadaceae	Petrimonas	NA
asv0485	CACGTAGGGGGCCAGCGTTGTCCGGAATTACTGGGCGTAAAGCGCGCGCAGGCGGTCTAGTAAGCAGCGGGTGAAATTCCGGGGCTCAACCCCGGCGCTGCTCGCTGAACTGCTAGACTAGAGTACGGGAGAGGGCAGTGGAATTGCCGGTGTAGCGGTGGAATGCGTAAATATCGGCAAGAACACCAGTGGCGAAGGCTGCTGCCTGGAACGTTACTGACGCTGAGGCGCGAAAGCTAGGGGAGCAAACGGG	68	0	0	0	0	0	Bacteria	WS1	NA	NA	NA	NA	NA
asv0486	GACGAGGGATCCTAGCGTTGCTCGGAATCATTGGGCGTAAAGCGGGTGTAGGTGGCTTGGCAAGTCAGATGTGAAAGCCCAGGGCTCAACCCTGGAAGTGCATTTGATACTGCTGAGCTTGAGTGCCAGAGAGGTTACTAGAATACCTGGTGTAGTGGTGAAATACGTAGATATCAGGTGGAACACCGGAGGCGAAGGCGGGTAACTGGCTGGACACTGACACTGAGACCCGAAAGTGCGGGGATCAAACAGG	68	0	0	0	0	0	Bacteria	Bdellovibrionota	Bdellovibrionia	Bdellovibrionales	Bdellovibrionaceae	Bdellovibrio	NA
asv0487	TACGTAGGTGGCAAGCGTTGTCCGGATTTATTGGGCGTAAAGCGAGCGCAGGCGGTTTCTTAAGTCTGATGTGAAAGCCCCCGGCTTAACCGGGGAGGGTCATTGGAAACTGGGAGACTTGAGTGCAGAAGAGGAGAGTGGAATTCCATGTGTAGTGGTGAAATGCGTAGATATATGGAGGAACACCAGTGGCGAAGGCGACTCTCTGGTCTGTAACTGACGCTGAGGCTCGAAAGCGTGGGGAGCAAACAGG	0	0	0	0	68	0	Bacteria	Firmicutes	Bacilli	Lactobacillales	Enterococcaceae	Enterococcus	NA
asv0488	TACGTAGGGTGCAAGCGTTAATCGGAATTACTGGGCGTAAAGCGTGCGCAGGCGGTGATGTAAGACAGTTGTGAAATCCCCGGGCTCAACCTGGGAACTGCATCTGTGACTGCATCGCTGGAGTGCGGCAGAGGGGGATGGAATTCCGCGTGTAGCAGTGAAATGCGTAGATATGCGGAGGAACACCGATGGCGAAGGCAATCCCCTGGGCCTGCACTGACGCTCATGCACGAAAGCGTGGGGAGCAAACAGG	67	0	0	0	0	0	Bacteria	Proteobacteria	Gammaproteobacteria	Burkholderiales	Comamonadaceae	Xylophilus	NA
asv0489	CACGTAGGGACCAAGCGTTGTCCGGATTTATTGGGCGTAAAGAGCTCGTAGGCGGTTCAGCAAGTCGGGTGTGAAAACTCTGGGCTCAACCCAGAGACGCCACCCGATACTGTTGTGACTAGAGTCCGGTAGGGGAGTGGGGAATTCCTGGTGTAGCGGTGAAATGCGCAGATATCAGGAGGAACACCGGTGGCGAAGGCGCCACTCTGGGCCGGCACTGACGCTGAGGAGCGAAAGCGTGGGTAGCAAACAGG	67	0	0	0	0	0	Bacteria	Actinobacteriota	Acidimicrobiia	Microtrichales	Ilumatobacteraceae	NA	NA
asv0490	TACGTAGGGGGCGAGCGTTGTCCGGATTTACTGGGCGTAAAGGGTGAGTAGGCGGTAATATGTGTCAGATGTAAAAGGCTAAGGCTTAACCATAGTTAGCATTTGAAACTGTATTACTTGAGTGCAGGAGAGGTAAGTGGAATTCCTAGTGTAGCGGTGAAATGCGTAGATATTAGGAGGAACACCAGTGGCGAAGGCGACTTACTGGACTGTAACTGACGCTGAGTCACGAAAGCGTGGGTAGCAAACAGG	0	0	21	46	0	0	Bacteria	Firmicutes	Clostridia	Peptostreptococcales-Tissierellales	Sedimentibacteraceae	Sedimentibacter	NA
asv0491	TACGTAGGTGGCAAGCGTTGTCCGGATTTATTGGGCGTAAAGCGAGCGCAGGCGGTTTCTTAAGTCTGATGTGAAAGCCCCCGGCTTAACCGGGGAGGGTCATTGGAAACTGGGAGACTTGAGTGCAGAAGAGGAGAGTGGAATTCCATGTGTAGCGGTGAACTGCGTAGATATATGGAGGAACACCAGTGGCGAAGGCGACTCTCTGGTCTGTAACTGACGCTGAGGCTCGAAAGCGTGGGGAGCAAACAGG	0	0	0	0	67	0	Bacteria	Firmicutes	Bacilli	Lactobacillales	Enterococcaceae	Enterococcus	NA
asv0492	GACGTAGGGGGCGAGCGTTGTCCGGAATTATTGGGCGTAAAGGGCGTGTAGGCGGCTTTTCAAGTCAGCTGTGAAATTCCTCGGCTCAACTGGGGGCTTGCAGTTGAAACTGATTGGCTTGAGTACAGGAGAGGATGGTAGAATTCCCGGTGTAGCGGTGAAATGCGTAGATATCGGGAGGAATACCGGTGGCGAAGGCGGCCTTCTGGCCTGTTACTGACGCTGAGGCGCGAAAGCTAGGGGAGCGAACAGG	66	0	0	0	0	0	Bacteria	Firmicutes	Dethiobacteria	Dethiobacterales	Dethiobacteraceae	NA	NA
asv0493	TACGTAGGGTGCAAGCGTTGTCCGGAATTATTGGGCGTAAAGAGCTCGTAGGCGGTCTGTCGCGTCTGCTGTGAAAACTCGGGGCTTAACCCCGGGCCTGCAGTGGGTACGGGCAGACTAGAGTGCGGTAGGGGAGACTGGAATTCCTGGTGTAGCGGTGAAATGCGCAGATATCAGGAGGAACACCGGTGGCGAAGGCGGGTCTCTGGGCCGTAACTGACGCTGAGGAGCGAAAGCATGGGGAGCGAACAGG	66	0	0	0	0	0	Bacteria	Actinobacteriota	Actinobacteria	Kineosporiales	Kineosporiaceae	NA	NA
asv0494	TACGAAGGGGGCTAGCGTTGTTCGGAATTACTGGGCGTAAAGCGCACGTAGGCGGGTTTGTAAGTAGGGGGTGAAATCCCAGGGCTCAACCCTGGAACTGCCTTCTAGACTGCAAGCCTGGAGGTCAGGAGAGGCGAGTGGAATACCGAGTGTAGAGGTGAAATTCGTAGATATTCGGTGGAACACCAGTGGCGAAGGCGACTCGCTGGACTGATACTGACGCTGAGGTGCGAAAGCGTGGGGAGCAAACAGG	66	0	0	0	0	0	Bacteria	Proteobacteria	Alphaproteobacteria	Caulobacterales	Hyphomonadaceae	Hirschia	NA
asv0495	TACGTAGGTGGCAAGCGTTGTCCGGATTTATTGGGCGTAAAGCGAGCGCAGGCGGTTTCTTAAGTCTGATGTGAAAGCCCCCGGCTTAACCGGGGAGGGTCATTGGAAACTGGGAGACTTGAGTGCAGAAGAGGAGAGTGGAATTCCATGTGTAGCGGTGAAATGCGTAGATATATGGAGGAACACCAGTGGCGAAGGCGGCTCTCTGGTCTGTAACTGACGCTGAGGCTCGAAAGCGTGGGGAGCGAACAGG	0	66	0	0	0	0	Bacteria	Firmicutes	Bacilli	Lactobacillales	Enterococcaceae	Enterococcus	saccharolyticus
asv0496	TACGTAGGTGGCAAGCGTTGTCCGGATTTATTGGGCGTAAAGCGAGCGCAGGCGGTTTCTTAAGTCTGATGTGAAAGCCCCCGGCTTAACCAGGGAGGGTCATTGGAAACTGGGAGACTTGAGTGCAGAAGAGGAGAGTGGAATTCCATGTGTAGCGGTGAAATGCGTAGATATATGGAGGAACACCAGTGGCGAAGGCGACTCTCTGGTCTGTAACTGACGCTGAGGCTCGAAAGCGTGGGGAGCAAACAGG	0	0	0	0	66	0	Bacteria	Firmicutes	Bacilli	Lactobacillales	Enterococcaceae	Enterococcus	NA
asv0497	TACGTAGGGGGCTAGCGTTATCCGGATTTACTGGGCGTAAAGGGTGCGTAGGTGGTTTTTTAAGTCAGGAGTGAAAGGCTACGGCTCAACCGTAGTAAGCTCTTGAAACTGGAAAACTTGAGTGCAGGAGAGGAAAGTGGAATTCCTAGTGTAGCGGTGAAATGCGTAGATATTAGGAGGAACACCAGTAGCGAAGGCGGCTTTCTGGACTGTAACTGACACTGAGGCACGAAAGCGTGGGGAGCAAACAGG	0	0	0	0	38	28	Bacteria	Firmicutes	Clostridia	Peptostreptococcales-Tissierellales	Peptostreptococcaceae	Terrisporobacter	NA
asv0498	TACGTAGGTGGCAAGCGTTGTCCGGATTTACTGGGTGTAAAGGGCGTGTAGCCGGGTCGACAAGTCAGATGTGAAATCTGGAGGCTCAACCTCCAAACTGCATTTGAAACTGTTGGTCTTGAGTATCGGAGAGGTAATCGGAATTCCTAGTGTAGCGGTGAAATGCGTAGATATTAGGAAGAACACCAGTGGCGAAGGCGGATTACTGGACGACAACTGACGGTGAGGCGCGAAAGCGTGGGGAGCAAACAGG	0	0	0	0	0	66	Bacteria	Firmicutes	Clostridia	Oscillospirales	Oscillospiraceae	Oscillospira	NA
asv0499	TACGAAGGGGGCTAGCGTTGCTCGGAATCACTGGGCGTAAAGCGCACGTAGGCGGCTTTCTAAGTCAGAGGTGAAATCCTGGAGCTCAACTCCAGAACTGCCTTTGATACTGGAAAGCTTGAGTTCGGGAGAGGTGAGTGGAACTGCGAGTGTAGAGGTGAAATTCGTAGATATTCGCAAGAACACCAGTGGCGAAGGCGGCTCACTGGCCCGATACTGACGCTGAGGTGCGAAAGCGTGGGGAGCAAACAGG	65	0	0	0	0	0	Bacteria	Proteobacteria	Alphaproteobacteria	Rhizobiales	Xanthobacteraceae	Pseudorhodoplanes	NA
asv0500	TACAGAGGGTGCAAGCGTTAATCGGAATTACTGGGCGTAAAGCGCGCGTAGGTGGTTCAGTAAGATGGAAGTGAAATCCCCGGGCTTAACCTGGGAACTGCTTTCATAACTGCTGAGCTAGAGTACGGTAGAGGGTAGTGGAATTTCCTGTGTAGCGGTGAAATGCGTAGATATAGGAAGGAACACCAGTGGCGAAGGCGACTACCTGGACTGATACTGACACTGAGGTGCGAAAGCGTGGGGAGCAAACAGG	65	0	0	0	0	0	Bacteria	Proteobacteria	Gammaproteobacteria	Pseudomonadales	Pseudomonadaceae	Pseudomonas	formosensis
asv0501	TACGTAGGGTGCGAGCGTTGTCCGGAATTATTGGGCGTAAAGAGCTTGTAGGCGGTTTGTCGCGTCTGCGGTGAAAACCCGGGGCTTAACCTTGGGCGTGCCGTGGGTACGGGCAGGCTAGAGTGTGGTAGGGGAGACTGGAATTCCTGGTGTAGCGGTGAAATGCGCAGATATCAGGAGGAACACCGATGGCGAAGGCAGGTCTCTGGGCCATAACTGACGCTGAGAAGCGAAAGCATGGGGAGCGAACAGG	65	0	0	0	0	0	Bacteria	Actinobacteriota	Actinobacteria	Micrococcales	NA	NA	NA
asv0502	TACGTAGGTGGCAAGCGTTGTCCGGATTTACTGGGTGTAAAGGGCGTGTAGGCGGGTGTGCAAGTCAGATGTGAAATCCCGCGGCTCAACCGCGGAACTGCATCTGAAACTGCGTATCTTGAGTGTCGGAGGGGAAAGTGGAATTCCTGGTGTAGCGGTGAAATGCGTAGATATCAGGAGGAACACCGGTGGCGAAGGCGACTTTCTGGACGACAACTGACGCTGAGACGCGAAAGCGTGGGGAGCAAACAGG	65	0	0	0	0	0	Bacteria	Firmicutes	Clostridia	Hungateiclostridiaceae	NA	NA	NA
asv0503	TACGAAGGGGGCTAGCGTTGTTCGGAATCACTGGGCGTAAAGCGCACGTAGGCGGATCTTTAAGTCAGGGGTGAAATCCCGAGGCTCAACCTCGGAACTGCCTTTGATACTGGGGATCTCGAGTTCGGGAGAGGTGAGTGGAACTGCGAGTGTAGAGGTGAAATTCGTAGATATTCGCAAGAACACCAGTGGCGAAGGCGGCTCACTGGCCCGATACTGACGCTGAGGTGCGAAAGCGTGGGGAGCAAACAGG	65	0	0	0	0	0	Bacteria	Proteobacteria	Alphaproteobacteria	Rhizobiales	Beijerinckiaceae	NA	NA
asv0504	CACGTACTGTGCGAACGTTATTCGGAATCACTGGGCTTAAAGGGTGCGTAGGCGGCGATTCAAGTCAGATGTGAAATGCCTGAGCTCAACTGAGGCATTGCGTTTGAAACTGAATTGCTAGAGTATTTCAGGGGTGTGCGGAACTGCCAGTGGAGCGGTGAAATGTGTTGATATTGGCAGGAACACCGGAGGCGAAAGCGGCACACTGGGGAATAACTGACGCTGAGGCACGAAAGCCAGGGGAGCGAACGGG	65	0	0	0	0	0	Bacteria	Planctomycetota	Planctomycetes	Planctomycetales	Rubinisphaeraceae	NA	NA
asv0505	CACGGGGGTTGCAAGCGTTGTCCGGAATTACTAGGCGTAAAGTGCAGGTAGGCGGATAGATAAGTTTAAGGTTAAAGGCTACGGCTTACCCGTAGTAAGGCGTTAGATACTGTTTATCTGGAATGCGGTTGAGGGAGACAGAATTCCTGGTGTAGCGGTGGAATGCGCAGAGATCAGGAGGAATACCGAAGGCGAAGGCAGTCTTCTAAGCCGATATTGACGCTAAACTGCGAAGGTGTGGGGATCAAACAGG	35	0	0	0	20	10	Bacteria	Cloacimonadota	Cloacimonadia	Cloacimonadales	W27	NA	NA
asv0506	TACGTAGGTGGCAAGCGTTGTCCGGATTTATTGGGCGTAAAGCGAGGGCAGGCGGTTTCTTAAGTCTGATGTGAGAGCGCCCGGCTTAACCGGGGAGGGTCATTGGAAACTGGGAGACTTGAGTGCAGAAGAGGAGAGTGGAATTCCATGTGTAGCGGTGAAATGCGTAGATATATGGAGGAACACCAGTGGCGAAGGCGACTCTCTGGTCTGTAACTGACGCTGAGGCTCGAAAGCGTGGGGAGCAAACAGG	0	27	38	0	0	0	Bacteria	Firmicutes	Bacilli	Lactobacillales	NA	NA	NA
asv0507	TACGGAGGGTGCAAGCGTTGTTCGGAATTATTGGGCGTAAAGCGCGTGTAGGCGGTCTTTTAAGTCTGATGTGAAAGCCCAGGGCTCAACCTGGGAAGTGCATTGGAAACTGGGAGGCTTGAGTACGGGAGAGGAGAGTGGAATTCCTAGTGTAGGAGTGAAATCCGTAGATATTAGGAGGAACACCGGTGGCGAAGGCGGCTCTCTGGACCGATACTGACGCTGAGACGCGAAAGCGTGGGTAGCAAACAGG	0	0	0	0	65	0	Bacteria	Desulfobacterota	Desulfuromonadia	Geobacterales	Geobacteraceae	Geobacter	NA
asv0508	GACGGAGGAGGCAAGCATTGTCCGGAATTATTGGGCGTAAAGAACACGTAGGCGGTTTGTCAAGTCATATGTGAAAACCTTGGGCTTAACTTAAGGATTGCATGTGATACTGGCAAACTAGAGTATAGTAGAGGAAAGCGGAATTCCTGGTGTAGCGGTGAAATGCGCAGATATCAGGAAGAACACCAGTGGCGAAAGCGGCTTTCTGGACTGTTACTGACGCTGAGGTGTGAAAGCTAGGGGAGCGAACAGG	64	0	0	0	0	0	Bacteria	Actinobacteriota	WCHB1-81	NA	NA	NA	NA
asv0509	CACGTAGGAGGCAAACGTTATCCGGATTTACTGGGCGTAAAGCGCGTGTAGGTGGTTCTGTAAGTAGGGCGTGAAAGCTCCCGGCTCAACTGGGAGAGGCCGTTCTAAACTACAGAACTAGAGGATGGTAGAGGGAGGTGGAATTCCAGGTGTAGCGGTGGAATGCGCAGATATCTGGAGGAACACCAGTGGCGAAGGCGGCCTCCTGGACCATTCCTGACACTCAGACGCGAAAGCTAGGGTAGCAAACGGG	64	0	0	0	0	0	Bacteria	Chloroflexi	Anaerolineae	Anaerolineales	Anaerolineaceae	NA	NA
asv0510	TACGAAGGGGGCTAGCGTTGTTCGGAATTACTGGGCGTAAAGCGCACGTAGGCGGACATTTAAGTCAGGGGTGAAATCCCGGGGCTCAACCCCGGAACTGCCTTTGATACTGGATGTCTGGAGTATGGAAGAGGTGAGTGGAATTCCGAGTGTAGAGGTGAAATTCGTAGATATTCGGAGGAACACCAGTGGCGAAGGCGGCTCACTGGTCCATTACTGACGCTGAGGTGCGAAAGCGTGGGGAGCAAACAGG	63	0	0	0	0	0	Bacteria	Proteobacteria	Alphaproteobacteria	Rhizobiales	Rhizobiaceae	NA	NA
asv0511	TACGAAGGGAGCAAGCGTTGTTCGGAATTACTGGGCGTAAAGAGCGCGTAGGCGGTTTGATAAGTTGGGCGTGAAATCCCCGGGCTTAACCCGGGAACTGCGTTCAAAACTATCTGACTCGAGTGTGGAAGAGGTTGGTGGAATTCCCAGTGTAGAGGTGAAATTCGTAGATATTGGGAAGAACACCCGTGGCGAAGGCGGCCAACTGGTCCATAACTGACGCTGAGGCGCGAAAGCGTGGGGAGCAAACAGG	63	0	0	0	0	0	Bacteria	Proteobacteria	Alphaproteobacteria	Rhodospirillales	NA	NA	NA
asv0512	AACGTAGGTGGCAAGCGTTGTCCGGAATTACTGGGTGTAAAGGGAGCGCAGGCGGGCTGGTAAGTTGAATGTGAAAACTGGGGGCTCAACCCCCAGACTGCGTTCAAAACTACTGGTCTTGAGTGATGGAGAGGCAGGCGGAATTCCCGGTGTAGCGGTGGAATGCGTAGATATCGGGAGGAACACCAGTGGCGAAGGCGGCCTGCTGGACATTAACTGACGCTGAGGCTCGAAAGTGTGGGGAGCAAACAGG	0	35	6	19	0	3	Bacteria	Firmicutes	Clostridia	Oscillospirales	Ruminococcaceae	NA	NA
asv0513	CACATAAGGAGCAAGCGTTGTCCGGAATTATTGGGCGTAAAGAGCTCGTAGACGGTTCGGAAAGTCAGCTGTGAAATCACCAGGCTCAACCTGGTAGGGTCAGTTGAAACTTCCGAACTTGAGGGTAGAAGAGGAAAGTGGAATTCCCGGTGTAGCGGTGAAATGCGTAGATATCGGGAGGAACACCAGTGGCGAAGGCGGCTTTCTGGTCTACCCCTGACGTTGAGGAGCGAAAGCCAGGGGAGCAAACGGG	62	0	0	0	0	0	Bacteria	Caldatribacteriota	JS1	NA	NA	NA	NA
asv0514	CACGAACCGTACGAACGTTATTCGGAATTACTGGGCTTAAAGGGTTTGTAGGCGGCCTTGTAAGTCAGGTGTGAAAGCCCTCGGCTCAACCGAGGAACAGCGCTTGATACTGCAAGGCTTGAGGGAGACAGGGGTAAGCGGAACTGATGGTGGAGCGGTGAAATGCGTTGATATCATCAGGAACACCGGTGGCGAAAGCGGCTTACTGGGTCTCTTCTGACGCTGAGGAACGAAAGCTAGGGTAGCGAACGGG	62	0	0	0	0	0	Bacteria	Planctomycetota	Planctomycetes	Pirellulales	Pirellulaceae	Pir4 lineage	NA
asv0515	TACGGAGGATGCGAGCGTTATCCGGATTTATTGGGTTTAAAGGGTGCGTAGGCGGGATTATAAGTCAGTGGTGAAAACCTGCAGCTTAACTGTAGACTTGCCATTGATACTGTAGTTCTTGAGTGTGGTCAAGGCAGGCGGAATGTGTAATGTAGCGGTGAAATGCTTAGATATTACACAGAACACCGATTGCGAAGGCAGCTTGCTGGGCCAATACTGACGCTGAGGCACGAAAGCGTGGGGATCAAACAGG	62	0	0	0	0	0	Bacteria	Bacteroidota	Bacteroidia	Bacteroidales	Bacteroidetes vadinHA17	NA	NA
asv0516	GACGAGAGGGGCGAGCGTTATCCGGAATAACTGGGCGTAAAGGGTCCGTAGGTTGTAGTTTGTATGCTTTTAGTAAAAGACAAAAATTTAATTTTTGAAATGCTTTAAGGACAGATCTACTAGAGTTTAGCAGAGGATAATAGAATTCCATGTGGAGGGGTGGAATCCTAAGATATATGGAGGAATGCCAGTAGCGAAAGCGATTATCTGGGCTATTACTGACACTGAGGGACGAAAGCGTAGGTAGCAAACAGG	62	0	0	0	0	0	Bacteria	Proteobacteria	Alphaproteobacteria	Rickettsiales	Mitochondria	NA	NA
asv0517	TACGGAGGAGGCAAACGTTGTTCGGAATTACTGGGCTTAAAGCGCGTGTAGGCGGAACGGTAGGCGTCTTGTGAAAGCCCCCGGCTCAACCGGGGAATGGCTGGGCGAACCATCGTTCTTGAGGCAGGTAGAGGCGAGCGGAACCATGGGTGGAGCGGTGAAATGCGTAGATATTCATGGGAACGCCGGTGGCGAAAGCGGCTCGCTGGGCCTGTTCTGACGCTGAGACGCGAAAGCGTAGGGAGCAAACAGG	61	0	0	0	0	0	Bacteria	Planctomycetota	Phycisphaerae	CCM11a	NA	NA	NA
asv0518	TACGTAGGTGGCGAGCGTTATCCGGAATTATTGGGCGTAAAGAGCGCGCAGGTGGTTGATTAAGTCTGATGTGAAAGCCCACGGCTTAACCGTGGAGGGTCATTGGAAACTGGTCGACTTGAGTGCAGAAGAGGGAAGTGGAATTCCATGTGTAGCGGTGAAATGCGTAGAGATATGGAGGAACACCAGTGGCGAAGGCGGCTTCCTGGTCTGTAACTGACACTGAGGCGCGAAAGCGTGGGGAGCAAACAGG	61	0	0	0	0	0	Bacteria	Firmicutes	Bacilli	Erysipelotrichales	Erysipelotrichaceae	Turicibacter	sanguinis
asv0519	TACGTAGGTGGCAAGCGTTATCCGGATTTACTGGGTGTAAAGGGCGCGCAGGCGGTCATGCAAGTCAGATGTGAAAACACAAGGCTTAACCTTGTGCGGTCATCTGAAACTGGGTGACTTGAGTATCAGAGGGGAAAGTGGAATTCCTGGTGGAGCGGTAAAATGCGCAGAGATCAGGAGGAACACCGGTGGCGAAGGCGACTTTCTGGCTGACAACTGACGCTGAGGCGCGAAAGCGTGGGGAGCAAACAGG	61	0	0	0	0	0	Bacteria	Firmicutes	Clostridia	Hungateiclostridiaceae	Fastidiosipila	NA	NA
asv0520	TACGTAGGTGGCGAGCGTTGTCCGGAATTACTGGGCGTAAAGGGCGCGTAGGCGGCTAATCAAGTCAGATGTGAAAACCCTAGGCTTAACCTGGGGATTGCATTTGAAACTGACTAGCTCGAGTGTCGGAGAGGAAAGCGGAATTCCTAGTGTAGCGGTGAAATGCGTAGATATTAGGAGGAACACCAGTGGCGAAGGCGGCTTTCTGGACGATAACTGACGCTGAGGCGCGAAAGCGTGGGGAGCAAACAGG	61	0	0	0	0	0	Bacteria	Firmicutes	Clostridia	Gracilibacteraceae	Lutispora	NA	NA
asv0521	TACGAAGGGGGCTAGCGTTGCTCGGAATCACTGGGCGTAAAGGGTGCGTAGGCGGATTTTTAAGTCAGGGGTGAAATCCTGGAGCTCAACTCCAGAACTGCCTTTGATACTGGGAATCTTGAGTTCGGGAGAGGTGAGTGGAACTGCGAGTGTAGAGGTGAAATTCGTAGATATTCGCAAGAACACCAGTGGCGAAGGCGGCTCACTGGCCCGATACTGACGCTGAGGCACGAAAGCGTGGGGAGCAAACAGG	60	0	0	0	0	0	Bacteria	Proteobacteria	Alphaproteobacteria	Rhizobiales	Xanthobacteraceae	Afipia	NA
asv0522	AACGTAGGAGGCGAGCGTTATCCGGATTTACTGGGCGTAAAGCGCGTGCAGGCGGCCCGGCAAGTTGGCTGTGAAAGCCCCCGGCTCAACCGGGGGAGGTCGGTCAAAACTGCCGGTGCTAGAGGATGGGAGAGGGAGATGGAATTCCGGGTGTAGTGGTGAAATGCGTAGAGATCCGGAGGAACACCAGTGGCGAAAGCGATCTTCTGGCCCATCACTGACGCTCAGACGCGAAAGCTAGGGGAGCGAACGGG	60	0	0	0	0	0	Bacteria	Chloroflexi	Anaerolineae	Anaerolineales	Anaerolineaceae	Anaerolinea	NA
asv0523	TACGGAGGATGCAAGCGTTATCCGGATTTATTGGGTTTAAAGGGTGCGCAGGTTGTTTGATAAGTCAGTGGTGAAAGTCTTTCGCTTAACGGTAGGATTGCCATTGATACTGTTGGACTTGAATATGGATGAGGTAGGCGGAATGTGTAGTGTAGCGGTGAAATGCATAGATATTACACAGAACACCGATTGCGAAGGCAGCTTACTAATCCATCATTGACGCTGAGGCACGAAAGCGTGGGGATCAAACAGG	60	0	0	0	0	0	Bacteria	Bacteroidota	Bacteroidia	Bacteroidales	Prolixibacteraceae	NA	NA
asv0524	TACGTAGGGGGCAAGCGTTGTCCGGAATTACTGGGCGTAAAGCGCACGCAGGCTGAATTATAAGTCGGTAGTCTAATGCGGAGGCTCAACCTCTGTATATCTATCGATACTGTAAATCTGGAGTATGTGAGAGGGAAGCGGAATTCCCGGTGTAGCGGTGAAATGCGTAGATATCGGGAGGAACACCAGTGGCGAAGGCGGCTTCCTGGCACAATACTGACGCTCATGTGCGAAAGCTAGGGCAGCGAACGGG	0	0	31	29	0	0	Bacteria	Synergistota	Synergistia	Synergistales	Synergistaceae	NA	NA
asv0525	TACGTAGGGGGCAAGCGTTGTCCGGAATTACTGGGCGTAAAGCGCACGCAGGCTGAATTATAAGTCGGTAGTAAAAGGCGGGGGCTCAACTCCCGTATATCTATCGAAACTGTAAATCTAGAGTATGTGAGAGGAAAGTGGAATTCCCGGTGTAGCGGTGAAATGCGTAGATATCGGGAGGAACACCAGTGGCGAAGGCGACTTTCTGGCACAATACTGACGCTCATGTGCGAAAGCTAGGGTAGCGAACGGG	0	60	0	0	0	0	Bacteria	Synergistota	Synergistia	Synergistales	Synergistaceae	NA	NA
asv0526	TACGTAGGGAGCAAGCGTTGTCCGGAATTACTGGGTGTAAAGGGAGCGTAGGCGGGAAGGCAAGTTGAATGTATAATCTATGGGCTCAACCCATATCCGCGTTCAAAACTGCTTTTCTTGAGTGAAGTAGAGGTTGGCGGAATTCCTAGTGTAGCGGTGAAATGCGTAGATATTAGGAGGAACACCAGTGGCGAAGGCGGCCAACTGGGCTTTTACTGACGCTGAGGCTCGAAAGCGTGGGGAGCAAACAGG	0	0	0	0	21	39	Bacteria	Firmicutes	Clostridia	Oscillospirales	Hydrogenoanaerobacterium	NA	NA
asv0527	TACGGAGGGTGCAAGCGTTAATCGGAATTACTGGGCGTAAAGCGCACGCAGGCGGTTTGTTAAGTCAGATGTGAAATCCCCGGGCTCAACCTGGGAACTGCATCTGATACTGGCAAGCTTGAGTCTCGTAGAGGGGGGTAGAATTCCAGGTGTAGCGGTGAAATGCGTAGAGATCTGGAGGAATACCGGTGGCGAAGGCGGCCCCCTGGACGAAGACTGACGCTAAGGTGCGAAAGCGTGGGGAGCAAACAGG	0	0	0	0	0	60	Bacteria	Proteobacteria	Gammaproteobacteria	Enterobacterales	Enterobacteriaceae	Escherichia-Shigella	NA
asv0528	CACGTAGGGGGCGAGCGTTGTCCGGAATTACTGGGCGTAAAGGGCGCGCAGGCGGTTATGTAAGTCTGCTGTGAAAAGCATCGGCTCAACCGGTGTCTTGCGGCGGATACTGCATGGCTTGAGTACTGGAGAGGGAAGTGGAATTCCCGGTGTAGCGGTGAAATGCGTAGATATCGGGAGGAACACCGGTGGCGAAGGCGGCTTTCTGGCCAGTAACTGACGCTAATGCGCGAGAGCTGGGGTAGCGAACCGG	59	0	0	0	0	0	Bacteria	Synergistota	Synergistia	Synergistales	Synergistaceae	Thermovirga	NA
asv0529	TACGGAGGGGGCTAGCGTTGTTCGGAATTACTGGGCGTAAAGCGCACGTAGGCGGATTGTTTAGTCAGGGGTGAAATCCCGGGGCTCAACCTCGGAATTGCCTCTGATACTGGCAGTCTCGAGTCCGGAAGAGGTGAGTGGAATTCCGAGTGTAGAGGTGAAATTCGTAGATATTCGGAGGAACACCAGTGGCGAAGGCGGCTCACTGGTCCGGTACTGACGCTGAGGTGCGAAAGCGTGGGGAGCAAACAGG	59	0	0	0	0	0	Bacteria	Proteobacteria	Alphaproteobacteria	Rhizobiales	Rhodobiaceae	Tepidamorphus	gemmatus
asv0530	TACGTAGGGTGCGAGCGTTAATCGGAATTACTGGGCGTAAAGCGTGCGCAGGCGGTTGGTTAAGTCTGATGTGAAAGCCCCGGGCTCAACCTGGGAATGGCATTGGAAACTGGCCAGCTGGAGTATGGCAGAGGGGGGTGGAATTCCACGTGTAGCAGTGAAATGCGTAGAGATGTGGAGGAACACCGATGGCGAAGGCAACCCCCTGGGCCAATACTGACGCTCAGGCACGAAAGCGTGGGGAGCAAACAGG	59	0	0	0	0	0	Bacteria	Proteobacteria	Gammaproteobacteria	Burkholderiales	SC-I-84	NA	NA
asv0531	TACGGAGGATGCAAGCGTTATCCGGATTCATTGGGTTTAAAGGGTGCGTAGGCGGGCTATTAAGTCAGTGGTGAAATCCTGCAGCTTAACTGCAGAACTGCCGTTGATACTGATAGTCTTGAGTTTGGTTAAGGTAGGCGGAATGTGTAATGTAGCGGTGAAATGCTTAGATATTACACAGAACACCAATTGCGTAGGCAGCTTACTGAGCCGACACTGCCGCTGAGGCACGAAAGCGTGGGGATCAAACAGG	59	0	0	0	0	0	Bacteria	Bacteroidota	Bacteroidia	Bacteroidales	Bacteroidetes vadinHA17	NA	NA
asv0532	GACGAAGGGGGCTAGCGTTGTTCGGAATTACTGGGCGTAAAGCGAGTGTAGGTGGTTGTCATAGTCAGGTGTGAAAGCCTTGAGCTCAACTCAAGAAATGCACTTGATACTGGGCGACTAGAGGACCGGAGAGGATAGTGGAATTCCCAGTGTAGTGGTGAAATACGTAGAGATTGGGAAGAACACCAGTGGCGAAGGCGGCTATCTGGACGGTTTCTGACACTAAGACTCGAAAGCGTGGGGAGCAAACAGG	58	0	0	0	0	0	Bacteria	Proteobacteria	Alphaproteobacteria	Reyranellales	Reyranellaceae	Reyranella	aquatilis
asv0533	TACGTAGGTGGCAAGCGTTGTCCGGATTTACTGGGTGTAAAGGGCGCGTAGGCGGGAATGCAAGTCAGATGTGAAATCCATGGGCTCAACCCATGAACTGCATTTGAAACTGTGTTTCTTGAGTGATGGAGAGGCAGGCGGAATTCCTAGTGTAGCGGTGAAATGCGTAGATATTAGGAGGAACACCAGTGGCGAAGGCGGCCTGCTGGACATCAACTGACGCTGATGCGCGAAAGCGCGGGGAGCAAACAGG	58	0	0	0	0	0	Bacteria	Firmicutes	Clostridia	Oscillospirales	NA	NA	NA
asv0534	TACGGAGGATGCAAGCGTTATCCGGATTCATTGGGTTTAAAGGGTGCGTAGGCGGGCTATTAAGTCAGTGGTGAAATCCTGCAGCTTAACTGCAGAACTGCCGTTGATACTGATAGTCTTGAGTTTGGTTAAGGTAGGCGGAATGTGTAATGTAGCGGTGAAATGCTTAGATATTACACAGAACACCAATTGCGTAGGCAGCTTACTGAGCCGACACTGACGCTTAGGCACGAAAGCGTGGGGATCAAACAGG	58	0	0	0	0	0	Bacteria	Bacteroidota	Bacteroidia	Bacteroidales	Bacteroidetes vadinHA17	NA	NA
asv0535	TACGTAGGGGGCGAGCGTTATCCGGAATTATTGGGCGTAAAGAGTGCGTAGGTGGTTTCTTAAGCGTGAGGTGAAAGGCAGTGGCTCAACCATTGTAAGCCTTGCGAACTGGGAGACTTGAGTGTGGGAGAGGAAAGCGGAATTCCTAGTGTAGCGGTGAAATGCGTAGATATTAGGAGGAACACCAGTGGCGAAGGCGGCTTTCTGGACCATAACTGACGCTGAGGCACGAAAGCGTGGGGAGCAAACAGG	0	0	7	51	0	0	Bacteria	Firmicutes	Clostridia	Peptostreptococcales-Tissierellales	Anaerovoracaceae	NA	NA
asv0536	TACGTAGGGTGCGAGCGTTAATCGGAATTACTGGGCGTAAAGCGTGCGCAGGCGGTTTTGTAAGACAGATGTGAAATCCCCGGGCTTAACCTGGGAACTGCGTTTGTGACTGCAAGACTGGAGTGTGGCAGAGGGGGGTGGAATTCCACGTGTAGCAGTGAAATGCGTAGAGATGTGGAGGAACACCGATGGCGAAGGCAGCCCCCTGGGTCAACACTGACGCTCATGCACGAAAGCGTGGGTAGCAAACAGG	0	0	0	0	58	0	Bacteria	Proteobacteria	Gammaproteobacteria	Burkholderiales	Rhodocyclaceae	Sulfuritalea	NA
asv0537	TACGTAGGTGGCAAGCGTTATCCGGAATTACTGGGCGTAAAGCGCACGCAGGTGGCTGCTTAAGTCTGACGTGAAAGCTCCTGGCTTAACTGGGAGAGGTCGTTGGAGACTGGGCGGCTTGAGGCGAGGAGAGGGGTGTAGAATTCCCGGTGTAGTGGTGGAATGCGTAGAGATCGGGAGGAATACCAGTGGCGAAAGCGGCACCCTGGCCTTGGCCTGACGCTCAGGTGCGAAAGCGTGGGGAGCGAACGGG	57	0	0	0	0	0	Bacteria	Chloroflexi	Anaerolineae	Caldilineales	Caldilineaceae	NA	NA
asv0538	TACGAAGGGTGCAAGCGTTAATCGGAATTACTGGGCGTAAAGCGCGCGTAGGTGGTTTGTTAAGTTGGAAGTGAAAGCCCCGGGCTCAACCTGGGAATTGCTTTCAAAACTGGCGAGCTAGAGTACGGTAGAGGGTAGTGGAATTTCCTGTGTAGCGGTGAAATGCGTAGATATAGGAAGGAACATCAGTGGCGAAGGCGACTACCTGGACTGATACTGACACTGAGGTGCGAAAGCGTGGGGAGCAAACAGG	57	0	0	0	0	0	Bacteria	Proteobacteria	Gammaproteobacteria	Pseudomonadales	Pseudomonadaceae	Thiopseudomonas	NA
asv0539	GACGGAGGGGGCAAGCGTTGTCCGGACTCACTGGGCGTAAAGGGTGCGCAGGCGGCACGGCACGTTCGCGCTGAAATCCCACGGCTTAACCGTGGGGCGCGTGCGAATACGGCCGAGCTCGAGGCATGGAGAGGATAGGGGAACTCCTGGTGTAGTGGTGAAATGCGTAGAGATCAGGAAGAACATCCGTGGCGAAAGCGCCTATCTGGCCATGACCTGACGCTGAGGCACGAGAGCGTGGGGAGCGAACCGG	57	0	0	0	0	0	Bacteria	Chloroflexi	Chloroflexia	Chloroflexales	Chloroflexaceae	FFCH7168	NA
asv0540	TACAGAGACTGCGAGCGTTACTCGGATTCACTGGGCGTAAAGGGTGCGCAGGCGGTTAATTGTGTCAGGTGTGAAAGCCCGGAGCTCAACTCCGGAACTGCGCCTGAAACTGATTGACTAGAGGCTCGGAGAGGTAAGCGGAATTCCAGGTGTAGCGGTGAAATGCGTAGATATCTGGAGGAACACCAAAGGCGAAGGCAGCTTACTGGACGAGTCCTGACGCTCAGGCACGAAAGCGTGGGGAGCAAAAAGG	57	0	0	0	0	0	Bacteria	Verrucomicrobiota	Verrucomicrobiae	Opitutales	Puniceicoccaceae	Cerasicoccus	NA
asv0541	TACGAGTGGGGCAAGCGTTGTTCGGAATCACTGGGCGTAAAGGGTGCGCAGGCGGCGATGCAAGTCAGAAGTGAAAGCCCAGGGCTTAACCTTGGAACTGCTTTTGAAACTGCATCGCTAGAGTCCGAGAGAGGTTGGCAGAATTCCGAGTGTAGAGGTGAAATTCGCAGATATTCGGAGGAATACCAGTGGCGTAAGCGGCCAACTGGATCGGTACTGACGCTCATGCACGAAAGCGTGGGGAGCAAACAGG	57	0	0	0	0	0	Bacteria	Proteobacteria	Alphaproteobacteria	Micavibrionales	NA	NA	NA
asv0542	TACGAAGGGTGCAAGCGTTACTCGGAATTACTGGGCGTAAAGCGTGCGTAGGTGGTTTGTTAAGTCTGATGTGAAAGCCCTGGGCTCAACCTGGGAATGGCATTGGATACTGGCAGGCTAGAGTGCGGTAGAGGGTAGTGGAATTCCCGGTGTAGCAGTGAAATGCGTAGAGATCGGGAGGAACATCTGTGGCGAAGGCGACTACCTGGACCAGCACTGACACTGAGGCACGAAAGCGTGGGGAGCAAACAGG	57	0	0	0	0	0	Bacteria	Proteobacteria	Gammaproteobacteria	Xanthomonadales	Xanthomonadaceae	Thermomonas	brevis
asv0543	TACGTAGGGGGCTAGCGTTATCCGGATTTACTGGGCGTAAAGGGTGCGTAGGCGGTCTTTTAAGTCAGGAGTGAAAGGCTACGGCTCAACCGTAGTAAGCTCTTGAAACTGGAGGACTTGAGTGCAGGAGAGGAGAGTGGAATTCCTAGTGTAGCGGTGAAATGCGTAGATATTAGGAGGAACACCAGTAGCGAAGGCGGCTCTCTGGACTGTAACTGACGCTGAGGCACGAAAGCGTGGGGAGCAAACAGG	56	0	0	0	0	0	Bacteria	Firmicutes	Clostridia	Peptostreptococcales-Tissierellales	Peptostreptococcaceae	Intestinibacter	bartlettii
asv0544	TACGTAGGGGGCAAGCGTTGCTCGGAATTACTGGGCGTAAAGGGTGAGTAGGCGGTCGGGCAAGTCAAGGATGAAATCCCGAGGCTCAACTTCGGAATTGTTCTTGAAACTGCTCGGCTTGAGGGTAGTTGAGGAGAGCGGAATTCCCGGTGGAGCGGTGAAATGCGTAGATATCGGGAGGAACACCTGAGGCGAAGGCGGCTCTCTAAACTACTCCTGACGCTGAATCACGAAAGCTAGGGGAGCAAACGGG	56	0	0	0	0	0	Bacteria	Acidobacteriota	Aminicenantia	Aminicenantales	NA	NA	NA
asv0545	TACGTAGGGGGCAAGCGTTGCTCGGAATTACTGGGCGTAAAGGGTGAGTAGGCGGTCGAGCAAGTCAAGGATGAAATCCCGAGGCTCAACTTCGGAATTGTTCTTGAAACTGTTCGGCTTGAGGATAGTTGAGGAGAGTGGAATTCCCGGTGGAGCGGTGAAATGCGTAGATATCGGGAGGAACACCTGAGGCGAAGGCGGCTCTCTAAGCTACTCCTGACGCTGAATCACGAAAGCTAGGGGAGCAAACGGG	56	0	0	0	0	0	Bacteria	Acidobacteriota	Aminicenantia	Aminicenantales	NA	NA	NA
asv0546	TACGGAGGATCCGAGCGTTATCCGGATTTATTGGGTTTAAAGGGTGCGTAGGCGGGCTAGTAAGTCAGCGGTGAAATTTCGCAGCTTAACTGCGAACGTGCCGTTGAAACTGTTAGTCTTGAGTGTAGATAAGGTAGGCGGAATGTGTTGTGTAGCGGTGAAATGCATAGATATGACACAGAACACCGATTGCGAAGGCAGCTTACCGGGTTACCACTGACGCTGATGCACGAAAGCGTGGGGATCAAACAGG	0	0	0	0	41	15	Bacteria	Bacteroidota	Bacteroidia	Bacteroidales	Paludibacteraceae	NA	NA
asv0547	TACGGAGGGTGCAAGCGTTAATCGGAATTACTGGGCGTAAAGCGCACGCAGGCGGTTTGTTAAGTCAGATGTGAAATCCCAGGGCTCAACCTGGGAACTGCATCTGATACTGGCAAGCTTGAGTCTCGTAGAGGGGGGTAGAATTCCAGGTGTAGCGGTGAAATGCGTAGAGATCTGGAGGAATACCGGTGGCGAAGGCGGCCCCCTGGACGAAGACTGACGCTCAGGTGCGAAAGCGTGGGGAGCAAACAGG	0	0	0	0	0	56	Bacteria	Proteobacteria	Gammaproteobacteria	Enterobacterales	Enterobacteriaceae	Escherichia-Shigella	NA
asv0548	TACGAAGGGGGCTAGCGTTGTTCGGAATTACTGGGCGTAAAGCGCACGTAGGCGGACTATTAAGTCAGGGGTGAAATCCCGGGGCTCAACCCCGGAACTGCCTTTGATACTGGTAGTCTCGAGTCCGGAAGAGGTGAGTGGAATTCCGAGTGTAGAGGTGAAATTCGTAGATATTCGGAGGAACACCAGTGGCGAAGGCGGCTCACTGGTCCGGTACTGACGCTGAGGTGCGAAAGCGTGGGGAGCAAACAGG	55	0	0	0	0	0	Bacteria	Proteobacteria	Alphaproteobacteria	Rhizobiales	Rhizobiaceae	Pseudaminobacter	NA
asv0549	TACGAGGGGAGCTAGCGTTATTCGGAATTACTGGGCGTAAAGCGCGCGTAGGCGGTTTTTTAAGTCAGGGGTGAAAGCCCGGAGCTCAACTCCGGAATAGCCTTTGAAACTGGAAAGCTTGAATCTTGGAGAGGTCAGTGGAATTCCGAGTGTAGAGGTGAAATTCGTAGATATTCGGAAGAACACCAGTGGCGAAGGCGACTGACTGGACAAGTATTGACGCTGAGGTGCGAAAGCGTGGGGAGCAAACAGG	55	0	0	0	0	0	Bacteria	Proteobacteria	Alphaproteobacteria	Sphingomonadales	Sphingomonadaceae	Sphingopyxis	NA
asv0550	TACGTAGGGTGCGAGCGTTAATCGGAATTACTGGGCGTAAAGCGTGCGCAGGCGGCGCTGTAAGACAGATGTGAAATCCCCGGGCTCAACCTGGGAACTGCATTTGTGACTGCAGTGCTAGAGTGTGTCAGAGGGGGGTGGAATTCCACGTGTAGCAGTGAAATGCGTAGAGATGTGGAGGAACACCGATGGCGAAGGCAGCCCCCTGGGATAACACTGACGCTCAGGCACGAAAGCGTGGGGAGCAAACAGG	55	0	0	0	0	0	Bacteria	Proteobacteria	Gammaproteobacteria	Burkholderiales	Burkholderiaceae	Limnobacter	NA
asv0551	TACGAAGGGGGCTAGCGTTGTTCGGAATTACTGGGCGTAAAGCGCACGTAGGCGGACTTTTAAGTCAGGGGTGAAATCCCGGGGCTCAACCTCGGAATTGCCTTTGATACTGGGAGTCTTGAGTCCGAGAGAGGTGAGTGGAACTCCGAGTGTAGAGGTGAAATTCGTAGATATTCGGAAGAACACCAGTGGCGAAGGCGGCTCACTGGCTCGGTACTGACGCTGAGGTGCGAAAGCGTGGGGAGCAAACAGG	55	0	0	0	0	0	Bacteria	Proteobacteria	Alphaproteobacteria	Rhizobiales	Stappiaceae	Pannonibacter	NA
asv0552	TACGAAGGGGGCTAGCGTTGTTCGGAATTACTGGGCGTAAAGCGCACGTAGGCGGATTTGTTAGTCAGGGGTGAAATCCCGGGGCTCAACCTCGGAACTGCCTTTGATACTGCAAATCTCGAGTCCGGAAGAGGTGAGTGGAATTCCTAGTGTAGAGGTGAAATTCGTAGATATTAGGAAGAACACCAGTGGCGAAGGCGGCTCACTGGTCCGGTACTGACGCTGAGGTGCGAAAGCGTGGGGAGCAAACAGG	55	0	0	0	0	0	Bacteria	Proteobacteria	Alphaproteobacteria	Rhizobiales	Hyphomicrobiaceae	Hyphomicrobium	NA
asv0553	TACGTAGGGGGCGAGAGTTGTCCGGATTTACTGGGTGTAAAGGGTGCTCAGGTGGATTTGTAAGTCAGAGGTGAAATCCCAAAGCTCAACTTTGGAGCTGCCTTTGATACTGCAAGTCTTGAGTTTGGAAGAGGGTAATGGAATATCTGGTGTAGCAGTGAAATGCGTAGATATCAGATAGAACACCAATGGCGAAGGCAGTTACCTGGTCCAAAACTGACACTAAAGCACGAAAGTGTGGGGAGCAAACAGG	55	0	0	0	0	0	Bacteria	Bacteroidota	SJA-28	NA	NA	NA	NA
asv0554	TACGGAGGTTCCAAGCGTTGTTCGGAATTACTGGGCGTAAAGGGAGCGCAGGCGGATAGGTCAGTCTAAAGTGGAAATCCGGGGCTCAACCTCGGACTTGCTTCGGATACTGCCTGTCTTGAGTTCGTGATAGGAAGATGGAATTCAGGGTGTAGCGGTGAAATGCACAGATATCCTGAGGAACACCGGTGGCGAAAGCGGTCTTCTGGCACGAAACTGACGCTGAGGCTCGAAAGCGCGGGTAGCAAACGGG	54	0	0	0	0	0	Bacteria	Hydrogenedentes	Hydrogenedentia	Hydrogenedentiales	Hydrogenedensaceae	NA	NA
asv0555	TACGGAGGGAGCTAGCGTTGTTCGGAATTACTGGGCGTAAAGCGTGCGTAGGCGGTTATTCAAGTCAGAGGTGAAAGCCTGGAGCTCAACTCCAGAACTGCCTTTGAAACTAGATAACTAGAATCTTGGAGAGGTGAGTGGAATTCCGAGTGTAGAGGTGAAATTCGTAGATATTCGGAAGAACACCAGTGGCGAAGGCGACTCACTGGACAAGTATTGACGCTGAGGTACGAAAGCGTGGGGAGCAAACAGG	54	0	0	0	0	0	Bacteria	Proteobacteria	Alphaproteobacteria	Sphingomonadales	Sphingomonadaceae	Sphingorhabdus	NA
asv0556	TACGGAGGGAGCTAGCGTTGTTCGGAATTACTGGGCGTAAAGCGTGCGTAGGCGGCTATTCAAGTCAGAGGTGAAAGCCTGGAGCTCAACTCCAGAACTGCCTTTGAAACTAGATAGCTAGAATCTTGGAGAGGTGAGTGGAATTCCGAGTGTAGAGGTGAAATTCGTAGATATTCGGAAGAACACCAGTGGCGAAGGCGACTCACTGGACAAGTATTGACGCTGAGGTACGAAAGCGTGGGGAGCAAACAGG	53	0	0	0	0	0	Bacteria	Proteobacteria	Alphaproteobacteria	Sphingomonadales	Sphingomonadaceae	Sphingorhabdus	NA
asv0557	TACGAAGGGGGCTAGCGTTGTTCGGAATTACTGGGCGTAAAGCGCACGTAGGCGGATCGGTCAGTTAGGGGTGAAATCCCAGGGCTCAACCCTGGAACTGCCTTTAATACTGCTGGTCTAGAGTTCGAGAGAGGTGAGTGGAATTCCGAGTGTAGAGGTGAAATTCGTAGATATTCGGAGGAACACCAGTGGCGAAGGCGGCTCACTGGCTCGATACTGACGCTGAGGTGCGAAAGCGTGGGGAGCAAACAGG	53	0	0	0	0	0	Bacteria	Proteobacteria	Alphaproteobacteria	Rhizobiales	Rhizobiaceae	Aquamicrobium	NA
asv0558	TACGTAGGGTGCGAGCGTTAATCGGAATTACTGGGCGTAAAGCGTGCGCAGGCGGTTATATAAGACAGATGTGAAATCCCCGGGCTCAACCTGGGAACTGCATTAGTGACTGTATAGCTGGAGTGCGGCAGAGGGGGATGGAATTCCGCGTGTAGCAGTGAAATGCGTAGATATGCGGAGGAACACCGATGGCGAAGGCAATCCCCTGGGCCTGCACTGACGCTCATGCACGAAAGCGTGGGGAGCAAACAGG	53	0	0	0	0	0	Bacteria	Proteobacteria	Gammaproteobacteria	Burkholderiales	Comamonadaceae	Simplicispira	limi
asv0559	TACGTAGGGTGCAAGCGTTAATCGGAATTACTGGGCGTAAAGCGTGCGCAGGCGGTTGTGCAAGACAGATGTGAAATCCCCGGGCTTAACCTGGGAACTGCATTTGTGACTGCACGGCTGGAGTGCGGCAGAGGGGGATGGAATTCCGCGTGTAGCAGTGAAATGCGTAGATATGCGGAGGAACACCGATGGCGAAGGCAATCCCCTGGGCCTGCACTGACGCTCATGCACGAAAGCGTGGGGAGCAAACAGG	53	0	0	0	0	0	Bacteria	Proteobacteria	Gammaproteobacteria	Burkholderiales	Comamonadaceae	NA	NA
asv0560	TACGTAGGGGGCGAGCGTTGTCCGGAATTACTGGGCGTAAAGGGTGCGTAGGCGGCCTCAGAAGTCAGGTGTGAAATACCGTGGCTTAACCACGGGGGTGCATTTGAAACTTTGAGGCTTGAGTGCAGGAGAGGAAAGTGGAATTCCTAGTGTAGCGGTGAAATGCGTAGAGATTAGGAGGAACACCAGTGGCGAAGGCGACTTTCTGGACTGTAACTGACGCTGATGCACGAAAGCGTGGGTAGCGAACAGG	53	0	0	0	0	0	Bacteria	Firmicutes	Clostridia	Caldicoprobacterales	Caldicoprobacteraceae	Caldicoprobacter	NA
asv0561	TACGTAGGTGGCAAGCGTTATCCGGATTTACTGGGTGTAAAGGGCGAGTAGGCGGGACTGCAAGTCAGATGTGAAAACTATGGGCTTAACCCATAGACTGCATTTGAAACTGTGGTTCTTGAGTGATGGAGAGGCAGGCGGAATTCCCGGTGTAGCGGTGGAATGCGTAGATATCGGGAGGAACACCAGTGGCGAAGGCGGCCTGCTGGACATTAACTGACGCTGAGGCGCGAAAGTGTGGGGAGCAAACAGG	0	0	0	53	0	0	Bacteria	Firmicutes	Clostridia	Oscillospirales	Butyricicoccaceae	UCG-009	NA
asv0562	TACGGAGGGTGCAAGCGTTGTTCGGAATTATTGGGCGTAAAGCGCGTGTAGGCGGTCTTTTAAGTCTGATGTGAAAGCCCCGGGCTCAACCTGGGAAGTGCATTGGAAACTGGGAGGCTTGAGTACGGGAGAGGAGAGTGGAATTCCTAGTGTAGGAGTGAAATCCGTAGATATTAGGAGGAACACCGGTGGCGCAGGCGGCTCTCTGGACCGATACTGACGCTGAGACGCGAAAGCGTGGGTAGCAAACAGG	0	0	0	0	53	0	Bacteria	Desulfobacterota	Desulfuromonadia	Geobacterales	Geobacteraceae	Geobacter	NA
asv0563	TACGTAGGTGGCAAGCGTTGTCCGGATTTATTGGGCGTAAAGCGAGCGCAGGCGGTTTCTTAAGTCTGATGTGAAAGCCCCCGGCTTAACCGGGGAGGGTCATTGGAAACTGGGAGACTTGAGTGCAGAAGAGGAGAGTGGAATTCCATGTGTAGCGGTGAAATGCGTAGATATATGGAGGAACACCAGTGGCGAAGGCCACTCTCTGGTCTGTAACTGACGCTGAGGCTCGAAAGCGTGGGGAGCAAACAGG	0	0	0	0	53	0	Bacteria	Firmicutes	Bacilli	Lactobacillales	Enterococcaceae	Enterococcus	NA
asv0564	TACAGAGGGTGCGAGCGTTGTTCGGAATCACTGGGCGTAAAGCGCGCGCAGGCGGGACTTGCAAGTCGGGAGTGAAAGGCCGGGGCTCAACCCCGGAGCTGCTTTCGAGACTGCGGACCTGGAGACCAGTAGGGGTTGGTGGAATTCCCGGTGTAGCGGTGGAATGCGTAGAGATCGGGAAGAACACCGGTGGCGAAGGCGGCCAACTGGGCTGGATCTGACGCTGAGGCGCGAAAGCGTGGGGAGCAAACAGG	52	0	0	0	0	0	Bacteria	Gemmatimonadota	S0134 terrestrial group	NA	NA	NA	NA
asv0565	TACGAAGGGTGCAAGCGTTATCCGGATTCATTGGGTTTAAAGGGTGCGTAGGCGGAGCGTTAAGTCAGTGGTGAAATCCTGCAGCTTAACTGTAGACTTGCCATTGATACTGGCGCTCTTGAGTGCGCTTGAAGTAGGCGGAATGTGCCGTGTAGCGGTGAAATGCTTAGATATGGCACAGAACACCAATTGCGAAGGCAGCTTACTAAGGCGATACTGACGCTGAGGCACGAAAGCGTGGGGAGCGAACAGG	52	0	0	0	0	0	Bacteria	Bacteroidota	Bacteroidia	Flavobacteriales	NS9 marine group	NA	NA
asv0566	TACGGAAGGGGCTAGCGTTGTTCGGATTTACTGGGCGTAAAGCGCGCGTAGGCGGCGCGGCAAGTGGGGCGTGAAAGGCCTGGGCTCAACCTGGGAATTGCGCTTCGGACTGCCGTGCTTGAGGCCGGGAGAGGGTGGTGGAATTCCGAGTGTAGAGGTGAAATTCGTAGATATTCGGAGGAACACCGGTGGCGAAGGCGGCCACCTGGCCCGGACCTGACGCTGAAGTGCGAAAGCGTGGGGAGCAAACAGG	52	0	0	0	0	0	Bacteria	Proteobacteria	Alphaproteobacteria	Defluviicoccales	Defluviicoccaceae	Defluviicoccus	NA
asv0567	GACGTAGGGGGCGAGCGTTGTCCGGAATTACTGGGCGTAAAGAGCACGTAGGCGGATAATTAAGTCAGATGTGAAAGACCGGGGCCCAACCTCGGGGTTGCATCTGAAACTGGATATCTTGAGGGCAGGAGAGGAAAGTGGAATTCCTGGTGTAGCGGTGAAATGCGTAGAAATCAGGAGGAATACCAGTGGCGAAGGCGACTTTCTGGACTGACCCTGACGCTGAGGTGCGAAAGCGTGGGTAGCAAACAGG	52	0	0	0	0	0	Bacteria	Firmicutes	Syntrophomonadia	Syntrophomonadales	Syntrophomonadaceae	Syntrophomonas	NA
asv0568	TACGGAGGATGCAAGCGTTATCCGGATTTATTGGGTTTAAAGGGTGCGCAGGCGGACTAATAAGTCAGTGGTGAAATTTACATGCTCAACATGTAGCGTGCCATTGATACTGTTGGACTAGTATACAAATGACGTAGCTGGAATGTGTTATGTAGCGGTGAAATGCATAGATATAACACAGAACACCGATCGTGAAGACAGGTTACGAATTTGTTATAGACGCTCATGCACGAAAGCGTGGGGATCAAACAGG	52	0	0	0	0	0	Bacteria	Bacteroidota	Bacteroidia	Bacteroidales	GZKB124	NA	NA
asv0569	TACGTAGGGGGCAAGCGTTGTCCGGAATTACTGGGCGTAAAGCGCACGCAGGCGGAATTGTAAGTCCGTTGTAAAATTCAGAGGCTCAACCTCTGTCTGTCGGCGGATACTGCAAATCTAGAGTATGTGAGAGGGAAGTGGAATTCCTGGTGTAGCGGTGAAATGCGTAGATATCAGGAGGAACTCCGGTGGCGAAGGCGACTTCCTGGCACAAGACTGACGCTCATGTGCGAAAGCTAGGGTAGCGAACGGG	18	5	29	0	0	0	Bacteria	Synergistota	Synergistia	Synergistales	Synergistaceae	NA	NA
asv0570	TACGTAGGGGGCGAGCGTTGTCCGGAATCACTGGGCGTAAAGGGCGCGTAGGCGGTATATTAAGTCAGGTGTGAAAGTTTTCGGCTCAACCGGAAAAGTGCACTTGAAACTAATAAACTTGAGTACTGGAGAGGTAAGCGGAATTCCTAGTGTAGCGGTGAAATGCGTAGATATTAGGAGGAACACCGGTGGCGAAGGCGGCTTACTGGACAGAGACTGACGCTGAGGCGCGAAAGCGTGGGGAGCAAACAGG	4	48	0	0	0	0	Bacteria	Firmicutes	Clostridia	Eubacteriales	Anaerofustaceae	Anaerofustis	NA
asv0571	TACGTAGGGGGCGAGCGTTGTCCGGATTTATTGGGCGTAAAGAGCTCGTAGGCCGTTCGGTAAGTCAGATGTGAAAACTCCAGGCTCAACTTGGAGACGCCATCTGATACTGCCGTGACTAGAGTCCGGTAGGGGAGCACGGAATTCCTGGTGTAGCGGTGAAATGCGCAGATATCAGGAGGAACACCAGCGGCGAAGGCGGTGCTCTGGGCCGGAACTGACGCTGAGGAGCGAAAGCGTGGGTAGCGAACAGG	51	0	0	0	0	0	Bacteria	Actinobacteriota	Acidimicrobiia	Microtrichales	NA	NA	NA
asv0572	TACGTAGGTGACAAGCGTTATCCGGAATTACTGGGCGTAAAGCGCACGCAGGCGGCGCGTTAAGTCTGACGTGAAATCTCCTGGCTTAACTGGGAGGGGTCGTTGGAAACTGATGTGCTTGAGGCGGTGAGAGGGGTGTAGAATTCCCGGTGTAGTGGTGGAATGCGTAGATATCGGGAGGAATACCAGTGGCGAAAGCGGCACCCTGGCACTAGCCTGACGCTCATGTGCGAAGGCGTGGGGAGCGAACGGG	51	0	0	0	0	0	Bacteria	Chloroflexi	Anaerolineae	Caldilineales	Caldilineaceae	NA	NA
asv0573	TACGGAGGATGCAAGCGTTATCCGGATTCATTGGGTTTAAAGGGTGCGTAGGCGGGCTATTAAGTCAGTGGTGAAATCCTGCAGCTTAACTGCAGAACTGCCGTTGATACTGATAGTCTTGAGTTTGGTTAAGGTAGGCGGAATGTGTAATGTAGCGGTAAAATGCTTAGATATTACACAGAACACCAATTGCGTAGGCAGCTTACTGAGCCGACACTGACGCTGAGGCACGAAAGCGTGGGGATCAAACAGG	51	0	0	0	0	0	Bacteria	Bacteroidota	Bacteroidia	Bacteroidales	Bacteroidetes vadinHA17	NA	NA
asv0574	TACGAAGGGTGCAAGCGTTATCCGGATTCATTGGGTTTAAAGGGTGCGTAGGCGGGGCGTTAAGTCAGTGGTGAAATCCTGCAGCTCAACTGTAGACTTGCCATTGATACTGACGCTCTTGAGTGCGCTTGAAGTAGGCGGAATGTGTCGTGTAGCGGTGAAATGCTTAGATATGACACAGAACACCGATTGCGAAGGCAGCTTACTAAGGCGATACTGACGCTGAGGCACGAAAGCGTGGGGATCGAACAGG	51	0	0	0	0	0	Bacteria	Bacteroidota	Bacteroidia	Flavobacteriales	NS9 marine group	NA	NA
asv0575	TACGTAGGGGGCAAGCGTTGTCCGGATTTATTGGGCGTAAAGGGTGCGCAGGCGGTCTTTTAAGTCAGATGTGAAAGCTCACGGCTCAACCGTGGTAAGCATTTGAAACTGGAAGGCTTGAGTTAAGGAGAGGAAAGTGGAATTCCTAGTGTAGCGGTGAAATGCGTAGATATTAGGAGGAATACCAGTGGCGAAGGCGACTTTCTGGACTTATACTGACGCTGAGGCACGAAAGCGTGGGGAGCAAACAGG	51	0	0	0	0	0	Bacteria	Firmicutes	Clostridia	Peptostreptococcales-Tissierellales	Tissierella	NA	NA
asv0576	AACGTAGGAGGCGAGCGTTATCCGGATTTACTGGGCGTAAAGCGCATGCAGGCGGTTCTGCAAGTTGGGCGTGAAATCTCTCGGCTTAACCGGGAGGGGTCGTTCAATACTGCAGGACTTGAGTGCAGGAGAGGAAAGCGGAATTCCCGGTGTAGCGGTAATATGCGCAGATATCGGGAAGAACACCAGTGGCGAAGGCGGCTTTCTGGCCTGTAACTGACGCTAAGATGCGAAAGCCAGGGGAGCGAACGGG	51	0	0	0	0	0	Bacteria	Chloroflexi	Anaerolineae	RBG-13-54-9	NA	NA	NA
asv0577	TACGAAGGGGGCTAGCGTTGCTCGGAATTACTGGGCGTAAAGGGAGCGTAGGCGGACATTTAAGTCAGGGGTGAAATCCCAGAGCTCAACTCTGGAACTGCCTTTGATACTGGGTGTCTTGAGTGTGATAGAGGTATGTGGAACTCCGAGTGTAGAGGTGAAATTCGTAGATATTCGGAAGAACACCAGTGGCGAAGGCGACATACTGGATCATTACTGACGCTGAGGCTCGAAAGCGTGGGGAGCAAACAGG	51	0	0	0	0	0	Bacteria	Proteobacteria	Alphaproteobacteria	Caulobacterales	Caulobacteraceae	Brevundimonas	NA
asv0578	TACGAAGGGGGCTAGCGTTGTTCGGATTTACTGGGCGTAAAGCGCACGTAGGCGGACTTTTAAGTCAGGGGTGAAATCCCGGGGCTCAACCCCGGAACTGCCTTTGATACTGGAAGTCTTGAGTATGGTAGAGGTGAGTGGAATTCCGAGTGTAGAGGTGAAATTCGTAGATATTCGGAGGAACACCAGTGGCGAAGGCGGCTCACTGGACCATTACTGACGCTGAGGTGCGAAAGCGTGGGGAGCAAACAGG	22	0	0	29	0	0	Bacteria	Proteobacteria	Alphaproteobacteria	Rhizobiales	Rhizobiaceae	Brucella	NA
asv0579	TACGTAGGTGGCAAGCGTTATCCGGATTTACTGGGTGTAAAGGGCGAGTAGGCGGGATCATAAGTCAGATGTGAAATCTGGGGGCTCAACCCCCAAACTGCATTTGAAACTATGATTCTTGAGTGATGGAGAGGCAGGCGGAATTCCCGGTGTAGCGGTGGAATGCGTAGAGATCGGGAGGAACACCAGTGGCGAAGGCGGCCTGCTGGACATTAACTGACGCTGAGGAGCGAAAGCGTGGGGAGCAAACAGG	0	0	0	0	31	20	Bacteria	Firmicutes	Clostridia	Oscillospirales	Butyricicoccaceae	UCG-009	NA
asv0580	TACCGACTCCAAGAGTGTGTATGAGAGATGCTGCAGTTAAAAAGTCCGTAGTCATAGAAGTGTAAATAGGAGTGCGAAGCTTCTTGTTTTAATGATAGAGGAACCGATGGGGAACATAGTATACCAAGGCGAGAGATGAAATGCCAAGACCCTTGGTGGACTAAGCGAGGCGAAGGCGATGTTCTTGTAGGTATTCGGTGATCAAGGACGAAGGCTGGAGTATCGAAAGTG	50	0	0	0	0	0	Bacteria	NA	NA	NA	NA	NA	NA
asv0581	GACGGAGGAGGCAAGCATTGTCCGGAATTATTGGGCGTAAAGAACACGTAGGCGGTTTATCAAGTCATAAGTGAAAACCTTGGGCTTAACTTAAGGATTGCATATGATACTGGTAAGCTTGAGTACAGTAGAGGAAAGCGGAATTCCTGGTGTAGCGGTGAAATGCGCAGATATCAGGAAGAACACCAGTGGCGAAAGCGGCTTTCTGGACTGTTACTGACGCTGAGGTGTGAAAGCTAGGGTAGCGAACAGG	50	0	0	0	0	0	Bacteria	Actinobacteriota	WCHB1-81	NA	NA	NA	NA
asv0582	TACAGAGGGTGCGAGCGTTAATCGGAATTACTGGGCGTAAAGCGCGCGTAGGCGGCTATACAAGTCGAGTGTGAAATCCCCGGGCTCAACCTGGGAACTGCATTCGAGACTGTATGGCTTGAGTATGGGAGAGGGAGGCGGAATTTCAGGTGTAGCGGTGAAATGCGTAGATATCTGAAGGAACATCAGTGGCGAAAGCGGCCTCCTGGACCAATACTGACGCTCATGTGCGAAAGCGTGGGGAGCAAACAGG	50	0	0	0	0	0	Bacteria	Proteobacteria	Gammaproteobacteria	Steroidobacterales	Steroidobacteraceae	NA	NA
asv0583	TACGAACTGTGCAAACGTTATTCGGAATCACTGGGCTTAAAGGGTGCGTAGGCGGTCATGTAAGTAGGGTGTGAAAGCCCCCGGCTCAACCGGGGAATGGCGCTCTAAACTGTGTGACTGGAGTGAGATAGGGGTGTGCGGAACTTCCGGTGGAGCGGTGAAATGTGTTGATATCGGAAGGAACGCCGGTGGCGAAAGCGGCACACTGGATCTCAACTGACGCTGAGGCACGAAAGCCAGGGGAGCAAACGGG	50	0	0	0	0	0	Bacteria	Planctomycetota	Planctomycetes	Planctomycetales	NA	NA	NA
asv0584	TACGAAGGGTGCAAGCGTTAATCGGAATTACTGGGCGTAAAGCGCGCGTAGGTGGTTCAGTAAGTTAGGAGTGAAAGCCCCGGGCTTAACCTGGGAATTGCTTCTAAAACTGCTGAGCTAGAGTACGGTAGAGGGTGGTGGAATTTCCTGTGTAGCGGTGAAATGCGTAGATATAGGAAGGAACATCAGTGGCGAAGGCGACCACCTGGACTGATACTGACACTGAGGTGCGAAAGCGTGGGGAGCAAACAGG	50	0	0	0	0	0	Bacteria	Proteobacteria	Gammaproteobacteria	Pseudomonadales	Pseudomonadaceae	Pseudomonas	caeni
asv0585	CACGGGGGTTGCGAGCGTTGTCCGGAATTACTAGGCGTAAAGGGAAGGCAGGCGGATCCATAAGTTTATCGTTTAAGGCGTCGGCTTAACCGGCGTAGGGCGGTAGATACTGTGGATCTGGAATGCGGTTGGGGAAGACAGAATTCCTGGTGTAGCGGTGGAATGCGCAGAGATCAGGAGGAATACCGAAGGCGAAGGCAGTCTTCCAAGCCGTTATTGACGCTCAACTGCGAAGGTGTGGGTATCAAACAGG	50	0	0	0	0	0	Bacteria	Cloacimonadota	Cloacimonadia	Cloacimonadales	Cloacimonadaceae	Candidatus Cloacimonas	NA
asv0586	TACGGAGGATCCGAGCGTTATCCGGATTTATTGGGTTTAAAGGGTGCTCAGGCGGGACATTAAGTCGGCGGTGAAATTTTGCGGCTCAACCGTAAAAGTGCCTTCGAAACTGGTGACCTTGAGTGTGGATGAGGTAGGCGGAATTTGTGGTGTAGCGGTGAAATGCATAGATATCACGAGGAACTCCGATTGCGCAGGCAGCTTACTAAGCCATAACTGACGCTCAAGCACGAAGGCGTGGGGATCAAACAGG	0	0	0	50	0	0	Bacteria	Bacteroidota	Bacteroidia	Bacteroidales	Dysgonomonadaceae	Proteiniphilum	NA
asv0587	TACGAAGGGGGCTAGCGTTGCTCGGAATTACTGGGCGTAAAGGGCGCGTAGGCGGATCGTTAAGTCAGAGGTGAAATCCCGGAGCTCAACTTCGGAACTGCCTTTGATACTGGCGATCTTGAGTGTGAGAGAGGTATGTGGAACTCCGAGTGTAGAGGTGAAATTCGTAGATATTCGGAAGAACACCAGTGGCGAAGGCGACATACTGGCTCATTACTGACGCTGAGGCGCGAAAGCGTGGGGAGCAAACAGG	49	0	0	0	0	0	Bacteria	Proteobacteria	Alphaproteobacteria	Caulobacterales	Caulobacteraceae	Brevundimonas	NA
asv0588	TACGTAGGGGGCGAGCGTTACCCGGAATTACTGGGCGTAAAGGGTGCGTAGGCGGCCTTACAAGTCCGGTGTTAAAAGCCCTGGCTCAACTAGGGAGATGCGCTGGAAACTGTGAGGCTTGGGTGCAGCATAGGCAGATGGAACTGCTGGTGTAGGGGTGAAATCCGTAGATATCAGCAGGAACGCCGGTGGAGAAGTCGGTCTGCTGGGCTGCGACCGACGCTGAGGCACGAAAGCTAGGGGAGCGAACCGG	49	0	0	0	0	0	Bacteria	Thermotogota	Thermotogae	Thermotogales	Fervidobacteriaceae	Fervidobacterium	NA
asv0589	GACGTAGGGGGCGAGCGTTGTCCGGAATTACTGGGCGTAAAGAGCACGTAGGCGGGACCTTAAGTCAGGTGTGAAAGACCGCGGCTCAACCGCGGGGTTGCACCTGAAACTGGGGTTCTTGAGGGCAGGAGAGGAAAGCAGAATTCCTGGTGTAGCGGTGAAATGCGTAGAAATCAGGAGGAATACCAGTGGCGAAGGCGGCTTTCTGGACTGACCCTGACGCTGAGGTGCGAAAGCGTGGGGAGCAAACAGG	49	0	0	0	0	0	Bacteria	Firmicutes	Syntrophomonadia	Syntrophomonadales	Syntrophomonadaceae	Syntrophomonas	NA
asv0590	TACGAAGGGGGCTAGCGTTGTTCGGAATTACTGGGCGTAAAGCGCACGTAGGCGGATCGATAAGTAAGGGGTGAAATCCCAGAGCTCAACTCTGGAACTGCCTTTTAAACTGTCGATCTGGAGCAGAGTAGAGGTGAGTGGAATTCCGAGTGTAGAGGTGAAATTCGTAGATATTCGGAGGAACACCAGTGGCGAAGGCGGCTCACTGGACTCTTGCTGACGCTGAGGTGCGAAAGCGTGGGGAGCAAACAGG	49	0	0	0	0	0	Bacteria	Proteobacteria	Alphaproteobacteria	Caulobacterales	Hyphomonadaceae	NA	NA
asv0591	TACGGAGGGTGCGAGCGTTGTCCGGATTTATTGGGTTTAAAGGGTGCGTAGGCTGGGAGGTAAGTCAGCGGTGAAAAGCACACGCTTAACGGGTGTCTTGCCGCAGATACTACTTTTCTTGGATGAGGAGGAGGTCACTGGAACGGATGGTGTAGCGGTGAAATGCATAGATATCATCCAGAACACCGATTGCGAAGGCAGGTGACTGTACCTTAATCGACGCTGAGGCACGAAAGCGTGGGGAGCGAACAGG	49	0	0	0	0	0	Bacteria	Bacteroidota	Bacteroidia	Cytophagales	Spirosomaceae	Persicitalea	NA
asv0592	TACGTAAGGAGCAAGCGTTGTCCGGATTTACTGGGCGTAAAGAGCTCGTAGGCGGCCGATCAGGTCTCGCGTAAAATCCCCCGGCTCAACCGGGGAGGGTCGCGGGAAACCGAACGGCTTGAGGACAGAAAAGGAAAGTGGAATTCCCGGTGTAGCGGTGAAATGCGTAGATATCGGGAGGAACACCAGTGGTGAAGACGGCTTTCTGGTCTGTTACTGACGCTGAGGAGCGAAAGCCAGGGGAGCGAACCGG	49	0	0	0	0	0	Bacteria	Caldatribacteriota	Caldatribacteriia	Caldatribacteriales	Caldatribacteriaceae	Candidatus Caldatribacterium	NA
asv0593	AACGTAGGAGGCAAACGTTATCCGGATTTACTGGGCGTAAAGCGCGTGTAGGTGGTTTGGTAAGTAGGGCGTGAAAGCTCCTGGCTCAACTGGGAGAGGTCGTTCTAAACTGCCGAGCTAGAGGATGGTAGAGGGAGGTGGAATTCCGGGTGTAGCGGTGGAATGCGCAGATATCCGGAGGAACACCAGTGGCGAAAGCGGCCTCCTGGACCACTCCTGACACTCAGACGCGAAAGCTAGGGTAGCAAACGGG	49	0	0	0	0	0	Bacteria	Chloroflexi	Anaerolineae	Anaerolineales	Anaerolineaceae	Longilinea	NA
asv0594	TACGGAGGGGGCTAGCGTTGTTCGGAATTACTGGGCGTAAAGCGCACGTAGGCGGCTTTGTAAGTCAGAGGTGAAAGCCCAGAGCTCAACTTTGGAATTGCCTTTGAAACTGCAGAGCTTGAACGTCGGAGAGGTGAGTGGAATTCCGAGTGTAGAGGTGAAATTCGTAGATATTCGGAAGAACACCAGTGGCGAAGGCGACTCACTGGACGACTGTTGACGCTGAGGTGCGAAAGCGTGGGGAGCAAACAGG	49	0	0	0	0	0	Bacteria	Proteobacteria	Alphaproteobacteria	Sphingomonadales	Sphingomonadaceae	Sphingomonas	NA
asv0595	TACGTAGGGTGCGAGCGTTAATCGGAATTACTGGGCGTAAAGCGTGCGCAGGCGGCGATGCAAGACAGGTGTGAAATCCCCGGGCTTAACCTGGGAACTGCACTTGTGACTGCATGGCTAGAGTGCGTCAGAGGGGGGTGGAATTCCGCGTGTAGCAGTGAAATGCGTAGAGATGCGGAGGAACACCGATGGCGAAGGCAGCCCCCTGGGATGACACTGACGCTCAGGCACGAAAGCGTGGGGAGCAAACAGG	49	0	0	0	0	0	Bacteria	Proteobacteria	Gammaproteobacteria	Burkholderiales	Burkholderiaceae	Limnobacter	NA
asv0596	TACGGAGGGTGCGAGCGTTATTCGGAATTACTGGGCGTAAAGCGCGTGTAGGCGGCCAACCAAGTCTGATGTGAAAGCCCTGGGCTTAACCTGGGAAGTGCATTGGAAACTGGCTGGCTTGAGTACTGGAGAGGAAGGGGGAATTCCCGGTGTAGAGGTGAAATTCGTAGAGATCGGGAGGAATACCAGTGGCGAAGGCGCCCTTCTGGACGGTTACTGACGCTGAGACGCGAAAGCGTGGGGAGCAAACAGG	49	0	0	0	0	0	Bacteria	Desulfobacterota	Syntrophobacteria	Syntrophobacterales	Syntrophobacteraceae	Syntrophobacter	sulfatireducens
asv0597	CACGGGGGTTGCGAGCGTTGTCCGGAATTACTAGGCGTAAAGGGCAGGTAGGCGGATCTACGAGTTTTTTGTTAAAGGCTACGGCTTAACTGTAGTAAGGCAGGAGATACTGTAGGTCTGGAATGCGGTAGGGGAAGACAGAATTCCTGGTGTAGCGGTGGAATGCGCAGAGATCAGGAGGAATACCGAAGGCGAAGGCAGTCTTCTAGGCCGTAATTGACGCTTAACTGCGAAGGTGTGGGGATCAAACAGG	48	0	0	0	0	0	Bacteria	Cloacimonadota	Cloacimonadia	Cloacimonadales	Cloacimonadaceae	W5	NA
asv0598	GACGGGGGAGGCAAGCGTTGTCCGGAATTATTGGGCGTAAAGAGCGCGTAGGTGGTTTATCAAGTCATTTGTGAAAACTTTAGGCTTAACTTAAAGATTGCAAGTGATACTGGCATACTTGAGCACAGCAGAGGAAAGTGGAATTCCTGGTGTAGCGGTGAAATGCGCAGATATCAGGAAGAACACCAGTGGCGAAGGCGGCTTTCTGGGCTGTTGCTGACACTGAGGCGCGAAAGCTAGGGGAGCGAACAGG	48	0	0	0	0	0	Bacteria	Actinobacteriota	WCHB1-81	NA	NA	NA	NA
asv0599	CACGTAGGCACCAAGCGTTGTCCGGATTTATTGGGCGTAAAGAGCTCGTAGGCGGTTCGGTAAGTCGGGTGTGAAAACTTTGGGCTCAACCCAAAGCGTGCATTCGATACTGCCGTGACTAGAGTTCGGTAGGGGAGTGGGGAATTCCTAGTGTAGCGGTGAAATGCGCAGATATTAGGAGGAACACCGGTGGCGAAGGCGCCACTCTGGGCCGAAACTGACGCTGAGGAGCGAAAGCGTGGGTAGCAAACAGG	48	0	0	0	0	0	Bacteria	Actinobacteriota	Acidimicrobiia	Microtrichales	Ilumatobacteraceae	CL500-29 marine group	NA
asv0600	TACGAAGGGGGCTAGCGTTGTTCGGAATTACTGGGCGTAAAGCGCACGTAGGCGGATCAGTCAGTTAGGGGTGAAATCCCAGGGCTCAACCCTGGAACTGCCTTTAATACTGCTGATCTAGAGTTCGAGAGAGGTGAGTGGAATTCCGAGTGTAGAGGTGAAATTCGTAGATATTCGGAGGAACACCAGTGGCGAAGGCGGCTCACTGGCTCGATACTGACGCTGAGGTGCGAAAGCGTGGGGAGCAAACAGG	48	0	0	0	0	0	Bacteria	Proteobacteria	Alphaproteobacteria	Rhizobiales	Rhizobiaceae	Aquamicrobium	NA
asv0601	TACAGAGGGTGCAAGCGTTAATCGGAATTACTGGGCGTAAAGCGTGCGTAGTCGGTTGTCTAAGTCGGATGTGAAATCCCCGGGCTCAACCTGGGAATTGCATTCGATACTGGACAGCTAGAGTTCGGCAGAGGGAAGCGGAATTTCGGGTGTAGCGGTGAAATGCGTAGATATCCGAAGGAACATCAGTGGCGAAAGCGGCTTCCTGGACCAGAACTGACGATCAGGCACGAAAGCGTGGGGAGCAAACAGG	48	0	0	0	0	0	Bacteria	Proteobacteria	Gammaproteobacteria	R7C24	NA	NA	NA
asv0602	TACGGAGGATGCAAGCGTTATCCGGATTTATTGGGTTTAAAGGGTGCGCAGGTTGGTTGATAAGTCAGTGGTGAAAGTCTGTCGCTTAACGGTAGGATTGCCATTGATACTGTTGGACTTGAATATGGATGAGGTAGGCGGAATGTGTAGTGTAGCGGTGAAATGCATAGATATTACACAGAACACCGATTGCGAAGGCAGCTTACTAATCCATCATTGACGCTGAGGCACGAAAGCGTGGGGATCAAACAGG	48	0	0	0	0	0	Bacteria	Bacteroidota	Bacteroidia	Bacteroidales	Prolixibacteraceae	NA	NA
asv0603	TACGGAGGGTGCAAGCGTTAATCGGAATTACTGGGCGTAAAGCGCACGTAGGCTGCTTTGTAAGTCAGGGGTGAAATCCCACGGCTCAACCGTGGAACTGCCTTTGATACTGCTTAGCTTGAATCCGGGAGAGGGTGGCGGAATTCCAGGTGTAGGAGTGAAATCCGTAGATATCTGGAGGAACATCAGTGGCGAAGGCGGCCACCTGGACCGGTATTGACGCTGAGGTGCGAAAGCGCGGGGAGCAAACAGG	0	48	0	0	0	0	Bacteria	Desulfobacterota	Desulfovibrionia	Desulfovibrionales	Desulfovibrionaceae	Desulfovibrio	NA
asv0604	TACGGAGGATGCGAGCGTTATCCGGATTTATTGGGTTTAAAGGGTGCGCAGGCGGGATTTTAAGTCAGCGGTGAAATTTTCAGGCTCAACCTGAACACTGCCGTTGAAACTGGGATTCTTGAGTATGGATGAAGTAGGCGGAATTCGTTGTGTAGCGGTGACATGCTTAGATATAACGAGGAACTCCGATTGCGTAGGCAGCTTACTAAGCCATAACTGACGCTCAAGCACGAAAGCGTGGGGATCAAACAGG	0	48	0	0	0	0	Bacteria	Bacteroidota	Bacteroidia	Bacteroidales	Dysgonomonadaceae	Dysgonomonas	NA
asv0605	TACGGAGGATCCGAGCGTTATCCGGATTTATTGGGTTTAAAGGGTGCGCAGGCGGGAGATTAAGTCGGCGGTGAAATTTTGCAGCTCAACTGTAAAAGTGCCTTCGAAACTGGTTTCCTTGAGTGTAGATGAAGTAGGCGGAATTTGTGGTGTAGCGGTGAAATGCATAGATATCACGAGGAACTCCGATTGCGCAGGCAGCTTACTAAGCTACAACTGACGCTCAGGCACGAAGGCGTGGGGATCAAACAGG	0	0	0	0	0	48	Bacteria	Bacteroidota	Bacteroidia	Bacteroidales	Dysgonomonadaceae	Proteiniphilum	NA
asv0606	TACGGAGGATGCAAGCGTTATCCGGATTTATTGGGTTTAAAGGGTGTGTAGGCGGGAAATTAAGTCAGTGATGAAATCCTACAGCTTAACTGTAGAACTGTTATTGATACTGGTTTTCTTGAATACAGTTGAGGCAGGCGGAATGTGTAATGTAGCGGTGAAATGCTTAGATATTACACAGAACACCGATTGCGAAGGCAGCTTGCTAAACTGTCATTGACGCTGAGGCACGAAAGCGTGGGGATCAAACAGG	47	0	0	0	0	0	Bacteria	Bacteroidota	Bacteroidia	Bacteroidales	Bacteroidetes BD2-2	NA	NA
asv0607	GACGAGGGGTCCAAGCGTTGTTCGGAATTATTGGGCGTAAAGCGGGTGTAGGTGGCTCTGTAAGTCAGGAGTGAAAGCCCCGAGCTTAACTTGGGAAGTGCTTTTGATACTGCAGAGCTTGAGTGTGGGAGAGGATCGTGGAATTCCAGGTGTAGTGGTGAAATACGTAGATATCTGGAGGAACACCGGTGGCGAAGGCGGCGATCTGGCCCAACACTGACACTGAGACCCGAAAGCGTGGGGATCAAACAGG	47	0	0	0	0	0	Bacteria	Bdellovibrionota	Bdellovibrionia	Bdellovibrionales	Bdellovibrionaceae	Bdellovibrio	NA
asv0608	TACGGAGGATCCGAGCGTTATCCGGAATTATTGGGTTTAAAGGGTGCGTAGGCGGCTCGGTAAGTCAGCGGTGAAATTTTGCAGCTTAACTGTAACAGTGCCGTTGATACTGTCAGGCTAGGATTTGGTTGCAGTGTGCGGAATGTGTGGTGTAGCGGTGAAATGCTTAGATATCACACAGAACACCGATTGCGAAGGCAGCACACTAAGTCAATATTGACGCTGAGGCACGAAAGTGTGGGGATCAAACAGG	47	0	0	0	0	0	Bacteria	Bacteroidota	Bacteroidia	Bacteroidales	Rikenellaceae	NA	NA
asv0609	TACGAAGGGGGCTAGCGTTGTTCGGATTTACTGGGCGTAAAGCGCACGTAGGCGGATCGTTAAGTCGGGGGTGAAATCCCGGGGCTCAACCCCGGAACTGCCTTCGATACTGGCGATCTTGAGTCCGGAAGAGGTGAGTGGAACTCCTAGTGTAGAGGTGGAATTCGTAGATATTAGGAAGAACACCAGTGGCGAAGGCGGCTCACTGGTCCGGTACTGACGCTGAGGTGCGAAAGCGTGGGGAGCAAACAGG	47	0	0	0	0	0	Bacteria	Proteobacteria	Alphaproteobacteria	Rhizobiales	Devosiaceae	NA	NA
asv0610	TTCAGAGGTCCCGAGCGTTGTTCGGATTTACTGGGCGTAAAGGGAGCGTAGGCGGTTTGGTGTGTCGAATGTGAAAGCCCACAACTCAACTGTGGAATGGCATTCGAAACTACTGAGCTAGAGTACTGGAGAGGAGAGCGGAATTCTTGGTGTAGCGGTGAAATGCGTAGATATCAAGAGGAACACCGGTGGCGAAGGCGGCTCTCTGGACAGATACTGACGCTGAGGCTCTAAAGTTAGGGGAGCAAACAGG	47	0	0	0	0	0	Bacteria	Verrucomicrobiota	Verrucomicrobiae	LD1-PB3	NA	NA	NA
asv0611	TACGTATGTCGCAAGCGTTATCCGGATTTATTGGGCGTAAAGCGCGTCTAGGCGGCTTAGTAAGTCTGATGTGAAAATGCGGGGCTCAACCCCGTATTGCGTTGGAAACTGCTAAACTAGAGTACTGGAGAGGTAGACGGAACTACAAGTGTAGAGGTGAAATTCGTAGATATTTGTAGGAATGCCGATGGGGAAGCCAGCCTACTGGACAGATACTGACGCTAAAGCGCGAAAGCGTGGGTAGCAAACAGG	0	0	0	47	0	0	Bacteria	Fusobacteriota	Fusobacteriia	Fusobacteriales	Fusobacteriaceae	Fusobacterium	NA
asv0612	TACGTAGGTCCCGAGCGTTGTCCGGATTTAGTGGGCGTAAAGCGAGCGCAGGTGGTTTAATAAGTCTGATGTAAAAGGCAGTGGCTCAACCATTGTGTGCATTGGAAACTGTTAGACTTGAGTGCAGTAGAGGAGAGTGGAATTCCATGTGTAGCGGTGAAATGCGTAGATATATGGAGGAACACCGGTGGCGAAAGCGGCTCTCTGGACTGTCACTGACACTGAGGCTCGAAAGCGTGGGTAGCAAACAGG	0	47	0	0	0	0	Bacteria	Firmicutes	Bacilli	Lactobacillales	Streptococcaceae	Lactococcus	NA
asv0613	TACGGAGGGTGCAAGCGTTAATCGGAATCACTGGGCGTAAAGCGCGCGTAGGCCGTCTTTTAAGTCGGACGTGAAAGCCCTCGGCTCAACCGGGGAACTGCGTTCGAAACTGGGAGACTTGAGTCCTGGAGAGGGTGGCGGAATTCCGGGTGTAGGAGTGAAATCCGTAGATATCCGGAGGAACACCGGTGGCGAAGGCGGCCACCTGGACAGGTACTGACGCTGAGGCGCGAAAGCGTGGGGAGCAAACAGG	0	24	0	0	0	23	Bacteria	Desulfobacterota	Desulfovibrionia	Desulfovibrionales	Desulfovibrionaceae	Desulfovibrio	NA
asv0614	TACGAGTGGAGCAAGCGTTGTTCGGAATCACTGGGCGTAAAGGGTGCGCAGGCGGGCATGAAAGTCAGGAGTGAAAGCCCAGGGCTTAACCTTGGAACTGCTTCTGAAACTTCATGTCTGGAGTCCGGTAGAGGTTGGCGGAATTCCCAGTGTAGAGGTGAAATTCGTAGATATTGGGAGGAACACCAGTGGCGCAAGCGGCCAACTGGACCGGTACTGACGCTCATGCACGAAAGCGTGGGGAGCAAACAGG	46	0	0	0	0	0	Bacteria	Proteobacteria	Alphaproteobacteria	Micavibrionales	NA	NA	NA
asv0615	TACGGAGGATCCGAGCGTTATCCGGAATTATTGGGTTTAAAGGGTGCGTAGGCGGCTTGGTAAGTCAGCGGTGAAATTTTGCAGCTTAACTGTAACAGTGCCGTTGATACTGGCGAGCTAGGATTTGGTTGCAGTGTGCGGAATGTGTGGTGTAGCGGTGAAATGCTTAGATATCACACAGAACACCGATTGCGAAGGCAGCACACTAAGTCAATATTGACGCTGAGGCACGAAAGTGTGGGGATCAAACAGG	46	0	0	0	0	0	Bacteria	Bacteroidota	Bacteroidia	Bacteroidales	Rikenellaceae	NA	NA
asv0616	TACGGAGGGAGCTAGCGTTGTTCGGAATTACTGGGCGTAAAGCGCACGTAGGCGGTTACTCAAGTCAGAGGTGAAAGCCCGGGGCTCAACCCCGGAACTGCCTTTGAAACTAGGTAACTAGAATCTTGGAGAGGTCAGTGGAATTCCGAGTGTAGAGGTGAAATTCGTAGATATTCGGAAGAACACCAGTGGCGAAGGCGACTGACTGGACAAGTATTGACGCTGAGGTGCGAAAGCGTGGGGAGCAAACAGG	46	0	0	0	0	0	Bacteria	Proteobacteria	Alphaproteobacteria	Sphingomonadales	Sphingomonadaceae	Novosphingobium	NA
asv0617	TACGAAGGGGACTAGCGTTGTTCGGAATCACTGGGCGTAAAGCGCACGTAGGCGGATCATTTAGTCAGGGGTGAAATCCCGGGGCTCAACCTCGGAACTGCCTTTGATACTGATGGTCTCGAGTCCGATAGAGGTGGGTAGAATTCCTAGTGTAGAGGTGAAATTCGTAGATATTAGGAAGAATACCGGTGGCGAAGGCGGCCCACTGGATCGGTACTGACGCTGAGGTGCGAAAGCGTGGGGAGCAAACAGG	46	0	0	0	0	0	Bacteria	Proteobacteria	Alphaproteobacteria	Rhizobiales	Hyphomicrobiaceae	Hyphomicrobium	NA
asv0618	TACGGAGGATGCAAGCGTTATCCGGATTCATTGGGTTTAAAGGGTGCGTAGGCGGGCTATTAAGTCAGTGGTGAAATCCTGCAGCTTAACTGCAGAACTGCAGTTGATACTGATAGTCTTGAGTTTGGTTAAGGTAGGCGGAATGTGTAATGTAGCGGTGAAATGCTTAGATATTACACAGAACACCAATTGCGTAGGCAGCTTACTGAGCCGACACTGACGCTGAGGCACGAAAGCGTGGGGATCAAACAGG	46	0	0	0	0	0	Bacteria	Bacteroidota	Bacteroidia	Bacteroidales	Bacteroidetes vadinHA17	NA	NA
asv0619	GACGAACCGTCCAAACGTTATTCGGTATCACTGGGCTTAAAGCGTGCGTAGGCGGCCTAGTAGGTGAGGTGTGAAATCCCTCGGCTCAACCGAGGAACAGCGCTTCAAACCACTAGGCTTGAGGGAGACAGGGGTGATTGGAACAGTTGGTGGAGCGGTGAAATGCGTTGATATCAACTGGAACACCGGTGGCGAAAGCGAATCACTGGGTCTCTTCTGACGCTGAGGCACGAAAGCTAGGGGAGCGAACGGG	46	0	0	0	0	0	Bacteria	Planctomycetota	Planctomycetes	Pirellulales	Pirellulaceae	Rhodopirellula	NA
asv0620	TACGAAGGGGGCTAGCGTTGTTCGGAATCACTGGGCGTAAAGCGCACGTAGGCGGATTTGCCAGTCAGGGGTGAAATCCCGGGGCTCAACCTCGGAACTGCCTTTGATACAGCAAGTCTAGAGTCCGGAAGAGGTGAGTGGAATTCCTAGTGTAGAGGTGAAATTCGTAGATATTAGGAAGAACACCAGTGGCGAAGGCGGCTCACTGGTCCGGCACTGACGCTGAGGTGCGAAAGCGTGGGGAGCAAACAGG	46	0	0	0	0	0	Bacteria	Proteobacteria	Alphaproteobacteria	Rhizobiales	Hyphomicrobiaceae	Hyphomicrobium	NA
asv0621	TACGAAGGGGGCTAGCGTTGTTCGGAATCACTGGGCGTAAAGCGCACGTAGGCGGATTTGTAAGTCAGGGGTGAAATCCCGGGGCTCAACCTCGGAACTGCCTTTGATACTGCAAGTCTTGAGTTCGGGAGAGGTGAGTGGAATTCCTAGTGTAGAGGTGAAATTCGTAGATATTAGGAAGAACACCAGTGGCGAAGGCGGCTCACTGGCCCGATACTGACGCTGAGGTGCGAAAGCGTGGGGAGCAAACAGG	46	0	0	0	0	0	Bacteria	Proteobacteria	Alphaproteobacteria	Rhizobiales	Hyphomicrobiaceae	NA	NA
asv0622	GACGAACCGTCCAAACGTTATTCGGTATCACTGGGCTTAAAGCGTTCGTAGGCGGCCTAGAAGGTGAGGTGTGAAAGCCCACGGCTCAACCGTGGAATTGCGCTTCAAACCACTAGGCTTGAGGAAGACAGGGGTGTTGGGAACTTATGGTGGAGCGGTGAAATGCGTTGATATCATAGGGAACACCGGTGGCGAAGGCGCAACACTGGGTCTTTTCTGACGCTGAGGAACGAAAGCTAGGGTAGCGAACGGG	46	0	0	0	0	0	Bacteria	Planctomycetota	Planctomycetes	Pirellulales	Pirellulaceae	Rhodopirellula	NA
asv0623	TACGTAGGTGGCGAGCGTTGTCCGGAATTACTGGGTGTAAAGGGCGTGTAGGCGGGAATGCAAGTCAGATGTGAAATACCGTGGCTTAACCACGGAGCTGCATCTGAAACTGTGTTTCTTGAGTGTCGGAGAGGAAAGTGGAATTCCCAGTGTAGCGGTGAAATGCGTAGATATTGGGAGGAACACCAGTGGCGAAGGCGACTTTCTGGACGATAACTGACGCTGAGGCGCGAAAGCGTGGGGAGCAAACAGG	0	33	5	0	0	8	Bacteria	Firmicutes	Clostridia	Hungateiclostridiaceae	Ruminiclostridium	NA	NA
asv0624	TACGTAGGTACCGAGCGTTGTCCGGATTTATTGGGCGTAAAGCGAGCGCAGGTGGTTTAATAAGTCTGATGTAAAAGGCAGTGGCTCAACCATTGTGTGCATTGGAAACTGTTAGACTTGAGTGCAGTAGAGGAGAGTGGAATTCCATGTGTAGCGGTGAAATGCGTAGATATATGGAGGAACACCGGTGGCGAAAGCGGCTCTCTGGACTGTCACTGACACTGAGGCTCGAAAGCGTGGGTAGCAAACAGG	0	46	0	0	0	0	Bacteria	Firmicutes	Bacilli	Lactobacillales	Streptococcaceae	Lactococcus	NA
asv0625	TACGTAGGGGGCGAGCGTTGTTCGGATTTACTGGGCGTAAAGAGCGCGTAGGCGGTTCGATCAGTCGGAGGTGAAATCCCTCGGCTCAACCGAGGACCCGCGTCCGATACTGTCGAACTTGAGTGCAGGAGAGGAGAGCGGAATTCCCAGTGTAGCGGTGAAATGCGTAGATATTGGGAGGAACACCGGTGGCGAAAGCGGCTCTCTGGACTGTCACTGACGCTGAGGCGCGAAAGCTAGGGGAGCAAACGGG	45	0	0	0	0	0	Bacteria	Methylomirabilota	Methylomirabilia	Methylomirabilales	Methylomirabilaceae	Sh765B-TzT-35	NA
asv0626	CACGTACTGTGCGAACGTTATTCGGAATCACTGGGCTTAAAGGGTGCGTAGGCGGCGATTCAAGTCAGATGTGAAATGCCTGAGCTCAACTGAGGCATTGCGTTTGAAACTGAACCGCTAGAGTATTTCAGGGGTGTGCGGAACTGCCAGTGGAACGGTGAAATGTGTTGATATTGGCAGGAACACCGGAGGCGAAAGCGGCACACTGGGGAATAACTGACGCTGAGGCACGAAAGCCAAGGGAGCGAACGGG	45	0	0	0	0	0	Bacteria	Planctomycetota	Planctomycetes	Planctomycetales	Rubinisphaeraceae	NA	NA
asv0627	TACGAAGGGTGCAAGCGTTACTCGGAATTACTGGGCGTAAAGCGTGCGTAGGTGGTTTGCTAAGTCTGATGTGAAAGCCCTGGGCTCAACCTGGGAATTGCATTGGATACTGGCAAGCTAGAGTGCGGCAGAGGGTAGTGGAATTCCTGGTGTAGCAGTGAAATGCGTAGAGATCAGGAGGAACATCCGTGGCGAAGGCGACTGCCTGGGCCAGCACTGACACTGAGGCACGAAAGCGTGGGGAGCAAACAGG	45	0	0	0	0	0	Bacteria	Proteobacteria	Gammaproteobacteria	Xanthomonadales	Xanthomonadaceae	Thermomonas	NA
asv0628	TACGTAGGGGGCGAGCGTTATCCGGAATTATTGGGCGTAAAGGGTGCGTAGGCGGTTAGATAAGCGTGGGGTGAAGGCCACTGGCTTAACCAGTGTAAGCCCCGCGAACTGTGTAACTTGAGTTCAGGAGAGGAAAGCGGAATTCCTAGTGTAGCGGTGAAATGCGTAGATATTAGGAGGAACACCAGTGGCGAAGGCGGCTTTCTGGACTGATACTGACGCTGATGCACGAAAGCGTGGGGAGCAAACAGG	45	0	0	0	0	0	Bacteria	Firmicutes	Clostridia	Peptostreptococcales-Tissierellales	Anaerovoracaceae	NA	NA
asv0629	CACGTATGGGGCAAGCGTTGTTCGGAATCATTGGGCGTAAAGGGCGTGCAGGCGGCCGCGCAAGTCTGGTGTGAAAGGCTCGGGCTTAACCCGAGAGGCGCGCTGGAAACTGCGGGGCTTGAGTTCCGGAGAGGAAGCTAGAATTCCAGGTGTAGGGGTGAAATCTGTAGAGATCTGGAAGAATACCGGTGGCGAAGGCGAGCTTCTGGCCGAGAACTGACGCTGAGGCGCGAAAGCGTGGGGAGCAAACAGG	45	0	0	0	0	0	Bacteria	Spirochaetota	Spirochaetia	Spirochaetales	Spirochaetaceae	Spirochaeta	NA
asv0630	TACGGAGGAGGCAAGCATTGTCCGGAATTATTGGGCGTAAAGAACACGTAGGTGGTTTTTCAAGTCATGTGTGAAAACTTTGGGCTTAACTCAAAGATTGCATATGATACTGATTAACTAGAGTACAGTAGAGGAAAGTGGAATTCCTGGTGTAGCGGTGAAATGCGCAGATATCAGGAAGAACACCGGTGGCGAAAGCGGCTTTCTGGACTGTTACTGACGCTGAGGTGTGAAAGCTAGGGTAGCGAACAGG	44	0	0	0	0	0	Bacteria	Actinobacteriota	WCHB1-81	NA	NA	NA	NA
asv0631	TACGGAGGGTGCAAGCGTTATTCGGAATTATTGGGCGTAAAGAGCGCGTAGGCGGTTTCTTATGTCAGATGTGAAATCCCGGGGCTTAACCCCGGAAGTGCATTTGAAACTGAGGAGCTTGAGTATGGGAGAGGGAAGTGGAATTCCTGGTGTAGAGGTGAAATTCGTAGATATCAGGAGGAACATCTGTGGCGAAGGCGACTTCCTGGACCAATACTGACGCTGTGGCGCGAAGGCGTGGGGAGCAAACAGG	44	0	0	0	0	0	Bacteria	Desulfobacterota	Desulfobacteria	Desulfobacterales	Desulfosarcinaceae	NA	NA
asv0632	TACGAAGGGGGCTAGCGTTGTTCGGAATCACTGGGCGTAAAGCGCACGTAGGCGGACTTTTAAGTCAGAGGTGAAAGCCTGGAGCTCAACTCCAGAACTGCCTTTGATACTGGGAGTCTCGAGTTCGGAAGAGGTTGGTGGAACTGCGAGTGTAGAGGTGAAATTCGTAGATATTCGCAAGAACACCAGTGGCGAAGGCGGCCAACTGGTCCGATACTGACGCTGAGGTGCGAAAGCGTGGGGAGCAAACAGG	44	0	0	0	0	0	Bacteria	Proteobacteria	Alphaproteobacteria	Rhizobiales	Rhizobiales Incertae Sedis	Phreatobacter	NA
asv0633	TACGTAGGGTGCGAGCGTTAATCGGAATTACTGGGCGTAAAGCGTGCGCAGGCGGCTTTGCAAGACAGATGTGAAATCCCCGGGCTCAACCTGGGAACTGCATTTGTGACTGCAAGGCTAGAGTACGGCAGAGGGGGATGGAATTCCGCGTGTAGCAGTGAAATGCGTAGATATGCGGAGGAACACCAATGGCGAAGGCAATCCCCTGGGCCTGTACTGACGCTCATGCACGAAAGCGTGGGGAGCAAACAGG	44	0	0	0	0	0	Bacteria	Proteobacteria	Gammaproteobacteria	Burkholderiales	Comamonadaceae	Aquabacterium	NA
asv0634	TACGGAGGATGCAAGCGTTATCCGGATTTATTGGGTTTAAAGGGTGCGCAGGGTGTTTGATAAGTCAGTGGTGAAAGTCTGTCGCTTAACGGTAGGATTGCCATTGATACTGTTGGACTTGAATATGGATGAGGTAGGCGGAATGTGTAGTGTAGCGGTGAAATGCATAGATATTACACAGAACACCGATTGCGAAGGCAGCTTACTAATCCATCATTGACGCTGAGGCACGAAAGCGTGGGGATCAAACAGG	44	0	0	0	0	0	Bacteria	Bacteroidota	Bacteroidia	Bacteroidales	Prolixibacteraceae	NA	NA
asv0635	TACGGAGGGTGCAAGCGTTGTTCGGAATTATTGGGCGTAAAGCGCGTGTAGGCGGTCTTTTAAGTCTGATGTGAAAGCCCCGGGCTCAACCTGGGAAGTGCATTGGAAACTGGGAGGCTTGAGTACGGGAGAGGAGAGTGGAATTCCTAGTGTAGGAGTGAAATCCGTCGATATTAGGAGGAACACCGGTGGCGAAGGCGGCTCTCTGGACCGATACTGACGCTGAGACGCGAAAGCGTGGGTAGCAAACAGG	0	0	0	0	44	0	Bacteria	Desulfobacterota	Desulfuromonadia	Geobacterales	Geobacteraceae	Geobacter	NA
asv0636	TACGTAGGGGGCAAGCGTTATCCGGATTTACTGGGTGTAAAGGGAGCGTAGACGGCGATGCAAGTCTGGAGTGAAAGCCCGGGGCTCAACCCCGGGACTGCTTTGGAAACTGTGTTGCTAGAGTGCAGGAGAGGTAAGTGGAATTCCTAGTGTAGCGGTGAAATGCGTAGATATTAGGAGGAACACCAGTGGCGAAGGCGGCTTACTGGACTGTAACTGACGTTGAGGCTCGAAAGCGTGGGGAGCAAACAGG	0	0	0	0	0	44	Bacteria	Firmicutes	Clostridia	Lachnospirales	Lachnospiraceae	Incertae Sedis	NA
asv0637	TACGAAGGGGGCTAGCGTTGTTCGGAATTACTGGGCGTAAAGCGCACGTAGGCGGATATTTAAGTCAGGGGTGAAATCCCAGAGCTCAACTCTGGAACTGCCTTTGATACTGGGTATCTCGAGTATGGAAGAGGTGAGTGGAATTCCGAGTGTAGAGGTGAAATTCGTAGATATTCGGAGGAACACCAGTGGCGAAGGCGGCTCACTGGTCCATTACTGACGCTGAGGTGCGAAAGCGTGGGGAGCAAACAGG	43	0	0	0	0	0	Bacteria	Proteobacteria	Alphaproteobacteria	Rhizobiales	Rhizobiaceae	Allorhizobium-Neorhizobium-Pararhizobium-Rhizobium	NA
asv0638	TACGTAGGTGGCGAGCGTTATCCGGATTTACTGGGTGTAAAGGGCGTGTAGGCGGGTTTGCAAGTCGGGTGTGAAATATCCAGGCTTAACTTGGATGGGTCATCCGAAACTGCAGATCTTGAGTGCTGGAGAGGATAGTGGAATTCCTGGTGTAGCGGTAAAATGCGTAGATATCAGGAGGAACACCAGTGGCGAAGGCGGCTATCTGGACAGTAACTGACGCTGAGGCGCGAAAGCGTGGGTAGCAAACAGG	43	0	0	0	0	0	Bacteria	Firmicutes	Clostridia	Hungateiclostridiaceae	Ercella	NA	NA
asv0639	GACGGAGGGTGCTAGCGTTGTTCGGAATTACTGGGCGTAAAGGGCGCGTAGGTGGCTTGTTAAGTCGGGTGTGAAAGCCCGGGGCTCAACCCCGGAACTGCACCCGAGACTGGCAGGCTGGAGACCGGGAGAGGAGAGTGGAATACCCAGTGTAGAGGTGAAATTCGTAGATATTGGGTGGAACACCAGTGGCGAAAGCGGCTCTCTGGCCCGGTTCTGACACTGAGGCGCGAAAGCGTGGGGAGCAAACAGG	43	0	0	0	0	0	Bacteria	Proteobacteria	Alphaproteobacteria	Tistrellales	Geminicoccaceae	Candidatus Alysiosphaera	NA
asv0640	TACGGAGGGTGCAAGCGTTAATCGGAATTACTGGGCGTAAAGCGCACGTAGGCGGTAAGTTAAGTCAGATGTGAAAGCCCCGGGCTCAACCTGGGAACTGCATTTGAAACTGGCTTACTCGAGTTTGGTAGAGGAAAGTGGAATTCCGGGTGTAGCGGTGAAATGCGTAGATATCCGGAGGAACACCAGTGGCGAAGGCGACTTTCTGGACCAAAACTGACGCTGAGGTGCGAAAGCGTGGGTAGCAAACAGG	43	0	0	0	0	0	Bacteria	Proteobacteria	Gammaproteobacteria	NA	NA	NA	NA
asv0641	TACGAAGGGGGCTAGCGTTGTTCGGAATTACTGGGCGTAAAGCGCACGTAGGCGGATTGTTAAGTCAGGGGTGAAATCCCGGGGCTCAACCTCGGAACTGCCTTTGATACTGGCAATCTCGAGTCCGGAAGAGGTGAGTGGAATTCCTAGTGTAGAGGTGAAATTCGTAGATATTAGGAAGAACACCAGTGGCGAAGGCGGCTCACTGGTCCGGTACTGACGCTGAGGTGCGAAAGCGTGGGGAGCAAACAGG	43	0	0	0	0	0	Bacteria	Proteobacteria	Alphaproteobacteria	Rhizobiales	NA	NA	NA
asv0642	TACGGAGGATCCGAGCGTTATCCGGATTTATTGGGTTTAAAGGGTGCTCAGGCGGGACATTAAGTCGGCGGTGAAATTTTGCGGCTCAACCGTAAAAGTGCCTTCGAAACTGGTGGCCTTGAGTGTGGATGAGGTAGGCGGAATTTGTGGTGTAGCGGTGAAATGCATAGATATCACGAGGAACTCCGATTGCGCAGGCAGCTTACTAAGCCATAACTGACGCTCAAGCACGAAGGCGTGGGGATCAAACAGG	0	0	0	43	0	0	Bacteria	Bacteroidota	Bacteroidia	Bacteroidales	Dysgonomonadaceae	Proteiniphilum	NA
asv0643	TACGAAGGGTGCAAGCGTTAATCGGAATTACTGGGCGTAAAGCGCGCGTAGGTGGTTTGTTAAGTTGAATGTGAAAGCCCCGGGCTCAACCTGGGAACTGCATCCAAAACTGGCAAGCTAGAGTATGGCAGAGGGTGGTGGAATTTCCTGTGTAGCGGTGAAATGCGTAGATATAGGAAGGAACACCAGTGGCGAAGGCGACCACCTGGGCTAATACTGACACTGAGGTGCGAAAGCGTGGGGAGCAAACAGG	0	0	0	0	43	0	Bacteria	Proteobacteria	Gammaproteobacteria	Pseudomonadales	Pseudomonadaceae	Pseudomonas	NA
asv0644	TACGTAGGTGGCGAGCGTTGTCCGGAATTACTGGGCGTAAAGGGCGTGTAGGCGGGAATTTAAGTCAGATGTGAAAACCCCGGGCTTAACTTGGGGACTGCATTTGATACTGGATTTCTTGAGGACAGGAGAGGAAAGCGGAATTCCTAGTGTAGCGGTGAAATGCGTAGATATTAGGAGGAACACCAGTGGCGAAGGCGGCTTTCTGGACTGTAACTGACGCTGAGGCGCGAAAGCGTGGGGAGCGAACGGG	0	0	0	0	10	33	Bacteria	Firmicutes	Clostridia	Peptococcales	Peptococcaceae	NA	NA
asv0645	TACGGAGGGTGCAAGCGTTACTCGGAATCACTGGGCGTAAAGAGCGTGTAGGCGGATTGATAAGTTTGAAGTGAAATCCTATAGCTTAACTATAGAACTGCTTTGAAAACTGTTAATCTAGAATGTGGGAGAGGTAGATGGAATTTCTGGTGTAGGGGTAAAATCCGTAGAGATCAGAAGGAATACCGATTGCGCAGGCGATCTACTGGAACAATATTGACGCTGAGACGCGAAAGCGTGGGGAGCAAACAGG	0	0	0	0	0	43	Bacteria	Campilobacterota	Campylobacteria	Campylobacterales	Arcobacteraceae	Arcobacter	NA
asv0646	TACGAGAGGTGCAAGCGTTATTCGGAATTATTGGGCGTAAAGGGCGCGTAGGCGGCGCTATAAGTTTTTCGTTTAATTCTCCGGCCTAACTGGAGCCATGCGAAAAAGACTGTAGTGCTAGAGTATAATAGAGAGAAGTGGAATTTTCGGAGTAGCGGTTAAATGCGTAGATCTCGAAAGGAACGCCAATGGCGAAGGCAGCTTCTTGGGTTATTACTGACGCTGAGGCGCGAAGGCATGGGGAGCAAACAGG	42	0	0	0	0	0	Bacteria	Dependentiae	Babeliae	Babeliales	NA	NA	NA
asv0647	TACGAAGGGTGCAAGCGTTATCCGGATTCATTGGGTTTAAAGGGTGCGTAGGCGGGATGGCAAGTCAGCGGTGAAAGCCCGTAGCTTAACTACGGAATTGCCGTTGATACTGCCGTTCTTGAGTACGCTCGACGTGGGCGGAATGTGCCGTGTAGCGGTGAAATGCTTAGATATGGCACAGAACACCGATAGTGAAGACAGCTCACGAGGGCGAAACTGACGCTGAGGCACGAAAGCGTGGGGATCAAACAGG	42	0	0	0	0	0	Bacteria	Bacteroidota	Bacteroidia	Flavobacteriales	NS9 marine group	NA	NA
asv0648	TACGAAGGGGGCTAGCGTTGTTCGGATTTACTGGGCGTAAAGCGCACGTAGGCGGATCTTTAAGTCAGAGGTGAAATCCCAAGGCTCAACCTTGGAACTGCCTTTGATACTGGAGATCTCGAGTTCGGGAGAGGTGAGTGGAACTGCGAGTGTAGAGGTGAAATTCGTAGATATTCGCAAGAACACCAGTGGCGAAGGCGGCTCACTGGCCCGATACTGACGCTGAGGTGCGAAAGCGTGGGGAGCAAACAGG	42	0	0	0	0	0	Bacteria	Proteobacteria	Alphaproteobacteria	Rhizobiales	Beijerinckiaceae	NA	NA
asv0649	TACGGAGGATGCGAGCGTTATCCGGATTTATTGGGTTTAAAGGGTGCGTAGGCGGGCCGGTAAGTCAGCGGTGAAATCCCGTGGCTCAACCATGGAATTGCCGTTGAAACTGCTGGTCTTGAATATGGTCAAGGTAGGCGGAATGCGTAATGTAGCGGTGAAATGCTTAGATATTACGCGGAACACCTATTGCGAAGGCAGCTTGCTGGGCCAGTATTGACGCTGAGGCACGAAAGCGTGGGTAGCGAACAGG	42	0	0	0	0	0	Bacteria	Bacteroidota	Bacteroidia	NA	NA	NA	NA
asv0650	TACGAAGGGTGCAAGCGTTAATCGGAATTACTGGGCGTAAAGCGCGCGTAGGTGGTCAAGTAAGCGTACTGTGAAAGCCCCGGGCTCAACCTGGGAACTGCAGGACGAACTGCTTGACTAGAGTATAGTAGAGGAGTGTGGAATTCCCGGTGTAGCGGTGAAATGCGTAGATATCGGGAGGAACATCAGTGGCGAAGGCGGCACTCTGGACTGATACTGACACTGAGGTGCGAAAGCGTGGGTAGCGAACAGG	42	0	0	0	0	0	Bacteria	Proteobacteria	Gammaproteobacteria	NA	NA	NA	NA
asv0651	TACGAAGGGGGCTAGCGTTGTTCGGAATCACTGGGCGTAAAGCGCACGTAGGCGGATTTTTAAGTCAGGGGTGAAATCCCGGGGCTCAACCTCGGAACTGCCTTTGATACTGGAGATCTTGAGTCCGGGAGAGGTGAGTGGAACTGCGAGTGTAGAGGTGAAATTCGTAGATATTCGCAAGAACACCAGTGGCGAAGGCGGCTCACTGGCCCGGTACTGACGCTGAGGTGCGAAAGCGTGGGGAGCAAACAGG	42	0	0	0	0	0	Bacteria	Proteobacteria	Alphaproteobacteria	Rhizobiales	Beijerinckiaceae	Methylocapsa	NA
asv0652	TACGTGGGTGGCAAGCGTTGTCCGGATTTATTGGGCGTAAAGCGAGCGGAGGCGGTTTCTTAAGTCTGATGTGAAAGCCCCCGGCTTAGCCGGGGAGGGTCATTGGAAACTGGGAGACTTGAGTGCAGAAGAGGAGAGTGGAATTCCATGTGTAGCGGTGAAATGCGTAGATATATGGAGGAACACCAGTGGCGAAGGCGACTCTCTGGTCTGTAACTGACGCTGAGGCTCGAAAGCGTGGGGAGCAAACAGG	0	0	42	0	0	0	Bacteria	Firmicutes	Bacilli	Lactobacillales	Enterococcaceae	Enterococcus	NA
asv0653	TACGTAGGTGGCAAGCGTTATCCGGAATTATTGGGCGTAAAGGGTGCGCAGTCGGCTGATTAAGTTTGTGGTGAAAGTGCGGGGCTTAACTCCGTATGGCCATGAAAACTGGTTAGCTAGAGTGCAGAAGAGGGTAGTGGAATTCCATGTGTAGCGGTAAAATGCGTAGATATATGGAGGAACACCAGTGGCGAAGGCGGCTACCTGGTCTGTAACTGACGATGAGGCACGAAAGCGTGGGGAGCAAATAGG	0	5	11	20	6	0	Bacteria	Firmicutes	Bacilli	Erysipelotrichales	Erysipelotrichaceae	Erysipelothrix	NA
asv0654	TACAGAGGGTGCGAGCGTTAATCGGAATTACTGGGCGTAAAGCGCGCGTAGGCGGTTGTGTAAGTTGGAGGTGAAATCCCCGGGCTTAACCTGGGCACTGCCTTCAAAACTGCATAACTAGAGTACGGGAGAGGGGGGTAGAATTCCAGGTGTAGCGGTGAAATGCGTAGAGATCTGGAGGAATACCGATGGCGAAGGCAGCCCCCTGGCCTGCTACTGACGCTGAGGTGCGAAAGCATGGGGAGCAAACAGG	41	0	0	0	0	0	Bacteria	Proteobacteria	Gammaproteobacteria	Pseudomonadales	Moraxellaceae	Cavicella	NA
asv0655	TACGAAGGGGGCTAGCGTTGTTCGGAATTACTGGGCGTAAAGCGCACGTAGGCGGATTGTTAAGTGAGGGGTGAAATCCCAGGGCTCAACCCTGGAACTGCCTTTCATACTGGCAATCTCGAGTCCGGAAGAGGTGAGTGGAATTCCGAGTGTAGAGGTGAAATTCGTAGATATTCGGAGGAACACCAGTGGCGAAGGCGGCTCACTGGTCCGGTACTGACGCTGAGGTGCGAAAGCGTGGGGAGCAAACAGG	41	0	0	0	0	0	Bacteria	Proteobacteria	Alphaproteobacteria	Rhizobiales	Rhizobiaceae	NA	NA
asv0656	TACAGAGGGTGCGAGCGTTAATCGGATTTACTGGGCGTAAAGCGCGCGTAGGTGGTTAATTAAGTCAAATGTGAAATCCCCGAGCTTAACTTGGGAATTGCATTCGATACTGGTTAGCTAGAGTATGGGAGAGGATGGTAGAATTCCAGGTGTAGCGGTGAAATGCGTAGAGATCTGGAGGAATACCGATGGCGAAGGCAGCCATCTGGCCTAATACTGACACTGAGGTGCGAAAGCATGGGGAGCAAACAGG	41	0	0	0	0	0	Bacteria	Proteobacteria	Gammaproteobacteria	Pseudomonadales	Moraxellaceae	Acinetobacter	NA
asv0657	TACGAAGGGGGCTAGCGTTGTTCGGATTTACTGGGCGTAAAGCGCACGTAGGCGGATCCTTAAGTCAGAGGTGAAATCCCAGGGCTCAACCCTGGAACTGCCTTTGATACTGGGGATCTCGAGTCCGGGAGAGGTGAGTGGAACTGCGAGTGTAGAGGTGAAATTCGTAGATATTCGCAAGAACACCAGTGGCGAAGGCGGCTCACTGGCCCGGTACTGACGCTGAGGTGCGAAAGCGTGGGGAGCAAACAGG	41	0	0	0	0	0	Bacteria	Proteobacteria	Alphaproteobacteria	Rhizobiales	Beijerinckiaceae	Methyloferula	NA
asv0658	TACGTAGGTGGCAAGCGTTGTCCGGAGTTATTGGGCGTAAAGCGAGCGCAGGCGGTTTCTTAAGTCTGATGTGAGAGCCCCCGGCTTAACCGGGGAGGGTCATTGGAAACTGGGAGACTTGAGTGCAGAAGAGGAGAGTGGAATTCCATGTGTAGCGGTGAAATGCGTAGATATATGGAGGAACACCAGTGGCGAAGGCGACTCTCTGGTCTGTAACTGACGCTGAGGCTCGAAAGCGTGGGGAGCAAACAGG	0	27	12	2	0	0	Bacteria	Firmicutes	Bacilli	Lactobacillales	Enterococcaceae	Enterococcus	NA
asv0659	TACGTAGGTCACGAGCGTTGTCCGGATTTATTGGGCGTAAAGCGAGCGCAGGTGGTTTAATAAGTCTGATGTAAAAGGCAGTGGCTCAACCATTGTGTGCATTGGAAACTGTTAGACTTGAGTGCAGTAGAGGAGAGTGGAATTCCATGTGTAGCGGTGAAATGCGTAGATATATGGAGGAACACCGGTGGCGAAAGCGGCTCTCTGGACTGTCACTGACACTGAGGCTCGAAAGCGTGGGTAGCAAACAGG	0	41	0	0	0	0	Bacteria	Firmicutes	Bacilli	Lactobacillales	Streptococcaceae	Lactococcus	NA
asv0660	TACGTAGGTGGCGAGCGTTGTCCGGAATTATTGGGCGTAAAGAGCATGTAGGCGGCTTAATAAGTCGAGAGTGAAAATGCGGGGCTCAACCCCGTATGGCGCTGGAAACTGTTAGGCTTGAGTGCAGGAGAGGAAAGGGGAATTCCCAGTGTAGCGGTGAAATGCGTAGATATTGGGAGGAACACCAGTGGCGAAGGCGCCTTTCTGGACTGTGTCTGACGCTGAGATGCGAAAGCCAGGGTAGCGAACGGG	0	0	0	0	0	41	Bacteria	Firmicutes	Negativicutes	Acidaminococcales	Acidaminococcaceae	Phascolarctobacterium	NA
asv0661	TACGTAGGGTGCGAGCGTTGTCCGGAATTATTGGGCGTAAAGAGCTTGTAGGCGGTTTGTCGCGTCTGCTGTGAAAATCCGGGACTCAATTCCGGACTTGCAGTGGGTACGGGCAGACTAGAGTACGGTAGGGGAGACTGGAATTCCTGGTGTAGCGGTGAAATGCGCAGATATCAGGAGGAACACCGATGGCGAAGGCAGGTCTCTGGGCCGTAACTGACGCTGAGAAGCGAAAGCATGGGGAGCGAACAGG	40	0	0	0	0	0	Bacteria	Actinobacteriota	Actinobacteria	Micrococcales	Intrasporangiaceae	Tetrasphaera	NA
asv0662	CACGTAGGAGGCGAACGTTATCCGGATTTACTGGGCGTAAAGCGCGTGTAGGTGGTTTTGTAAGTAGGGCGTGAAAGCTCCTGGCTCAACTAGGAGAGGCCGTTCTAAACTGCAGAGCTAGAGGATGGTAGAGGGAGGTGGAATTCCAGGTGTAGCGGTGGAATGCGCAGATATCTGGAGGAACACCAGTGGCGAAGGCGGCCTCCTGGACCATTCCTGACACTCAGACGCGAAAGCTAGGGTAGCAAACGGG	40	0	0	0	0	0	Bacteria	Chloroflexi	Anaerolineae	Anaerolineales	Anaerolineaceae	NA	NA
asv0663	TTCAGAGGTCTCGAGCGTTGTTCGGATTTACTGGGCGTAAAGGGAGCGTAGGCGGCCGGGTGTGTCGAATGTGAAAGCCCACAACTCAACTGTGGAATGGCATTCGAAACTACCTGGCTAGAGTACTGGAGAGGAGAGCGGAATTCTTGGTGTAGCGGTGAAATGCGTAGATATCAAGAGGAACACCGGTGGCGAAGGCGGCTCTCTGGACAGATACTGACGCTGAGGCTCTAAAGTTAGGGGAGCAAACAGG	40	0	0	0	0	0	Bacteria	Verrucomicrobiota	Verrucomicrobiae	LD1-PB3	NA	NA	NA
asv0664	TACGTAGGGTGCGAGCGTTAATCGGAATTACTGGGCGTAAAGGGTGCGTAGGCGGTTTGCCAAGACAGGCGTGAAAGCCCCGGGCTTAACCTGGGAATTGCGCTTGTGACTTGCAGGCTAGAGTACGGTAGAGGGGGGTGGAATTCCACGTGTAGCAGTGAAATGCGTAGAGATGTGGAGGAACACCGATGGCGAAGGCAGCCCCCTGGGCCTGTACTGACGCTCATGCACGAAAGCGTGGGGAGCAAACAGG	40	0	0	0	0	0	Bacteria	Proteobacteria	Gammaproteobacteria	Burkholderiales	Rhodocyclaceae	Thauera	NA
asv0665	TACGTAGGTGGCAAGCGTTGTCCGGATTTACTGGGCGTAAAGGGAGTGTAGGCGGATACTTAAGTCAGATGTGAAATACCCGGGCTCAACTTGGGTGCTGCATTTGAAACTGGGTGTCTAGAGTGCAGGAGAGGAAAGTGGAATTCCTAGTGTAGCGGTGAAATGCGTAGAGATTAGGAAGAACACCAGTGGCGAAGGCGACTTTCTGGACTGTAACTGACGCTGAGGCTCGAAAGCGTGGGGAGCAAACAGG	0	0	0	0	0	40	Bacteria	Firmicutes	Clostridia	Clostridiales	Clostridiaceae	Clostridium sensu stricto 3	NA
asv0666	TACAGAGGGTGCGAGCGTTAATCGGAATGACTGGGCGTAAAGGGCGCGTAGGCGGATTAGAAAGAGATATGTGAAAGCCCTGGGCTTAACCTAGGAAGTGCATGTTTAACTGATAATCTGGAGTATGAGAGAGGGTGATAGAATTTCCGGTGTAGCGGTGAAATGCGTAGATATCGGAAAGAATGTCGGTGGCGAAGGCGATCACCTGGCTCAATACTGACGCTGAGGCGCGAGAGCGTGGGGAGCAAACAGG	39	0	0	0	0	0	Bacteria	Proteobacteria	Gammaproteobacteria	Diplorickettsiales	Diplorickettsiaceae	NA	NA
asv0667	TACGTAGGGTGCGAGCGTTAATCGGAATTACTGGGCGTAAAGCGTGCGCAGGCGGTTTGCTAAGACAGGTGTGAAATCCCCGGGCTTAACCTGGGAACTGCGCTTGTGACTGGCAGGCTAGAGTACGGCAGAGGGGGGTGGAATTCCACGTGTAGCAGTGAAATGCGTAGAGATGTGGAGGAACACCGATGGCGAAGGCAGCCCCCTGGGCCTGTACTGACGCTCATGCACGAAAGCGTGGGGAGCAAACAGG	39	0	0	0	0	0	Bacteria	Proteobacteria	Gammaproteobacteria	Burkholderiales	Rhodocyclaceae	NA	NA
asv0668	TACGTAGGGTGCGAGCGTTAATCGGAATTACTGGGCGTAAAGCGTGCGCAGGCGGTGATGTAAGACAGATGTGAAATCCCCGGGCTCAACCTGGGAACTGCATTTGTGACTGCATCGCTGGAGTGCGGCAGAGGGGGATGGAATTCCGCGTGTAGCAGTGAAATGCGTAGATATGCGGAGGAACACCGATGGCGAAGGCAATCCCCTGGGCCTGCACTGACGCTCATGCACGAAAGCGTGGGGAGCAAACAGG	39	0	0	0	0	0	Bacteria	Proteobacteria	Gammaproteobacteria	Burkholderiales	Comamonadaceae	Ramlibacter	NA
asv0669	TACGAGGGGTGCAAGCGTTGTTCGGAATCACTGGGCGTAAAGGGAGCGTAGGCGGAAGTGCAAGCAATCTGTATAATCCTGGGGCCCAACCCCAGTTCTGCAGATTGGACTGTATTTCTTGAATAGTTCAGAGGCAAGCGGAATTTCTGGTGTAGCGGTGGAATGCGTAGAGATCAGAAAGAACACCAATGGCGAAGGCAGCTTGCTGGGAACTTATTGACGCTGAGGCTCGAAAGTGTGGGTAGCAAACAGG	39	0	0	0	0	0	Bacteria	Fibrobacterota	Fibrobacteria	Fibrobacterales	Fibrobacteraceae	Fibrobacter	NA
asv0670	TACGGAGGGAGCTAGCGTTGTTCGGAATTACTGGGCGTAAAGCGCGCGTAGGCGGCTATTCAAGTCAGAGGTGAAAGCCTGGAGCTCAACTCCAGAACTGCCTTTGAAACTAGATAGCTAGAATCTTGGAGAGGCGAGTGGAATTCCGAGTGTAGAGGTGAAATTCGTAGATATTCGGAAGAACACCAGTGGCGAAGGCGACTCGCTGGACAAGTATTGACGCTGAGGTGCGAAAGCGTGGGGAGCAAACAGG	39	0	0	0	0	0	Bacteria	Proteobacteria	Alphaproteobacteria	Sphingomonadales	Sphingomonadaceae	Sphingorhabdus	NA
asv0671	TACGGAGGGTGCAAGCGTTATCCGGATTCATTGGGTTTAAAGGGTGCGTAGGCGGGGTGGTAAGTCAGTGGTGAAATCCTGCAGCTTAACTGTAGAATTGCCATTGATACTGCCATTCTTGAGTGCGCTTGAAGTGGGCGGAATGTGCCGTGTAGCGGTGAAATGCTTAGATATGGCACAGAACACCAATTGCGAAGGCAGCTCACTAAGGCGATACTGACGCTGAGGCACGAAAGCGTGGGGATCGAACAGG	39	0	0	0	0	0	Bacteria	Bacteroidota	Bacteroidia	Flavobacteriales	NS9 marine group	NA	NA
asv0672	TACGGAGGATCCGAGCGTTATCCGGATTTATTGGGTTTAAAGGGTGCGTAGGCGGCCATTTAAGTCAGGGGTGAAATACGGCAGCTCAACTGTCGCAGTGCCTTTGATACTGATTGGCTTGAATGCGGATGAGGTAGGCGGAATGAGACAAGTAGCGGTGAAATGCATAGATATGTCTCAGAACTCCGATTGCGAAGGCAGCTTACTAAGTCGTGATTGACGCTGATGCACGAAAGCGTGGGGATCAAACAGG	39	0	0	0	0	0	Bacteria	Bacteroidota	Bacteroidia	Bacteroidales	HAW-RM37-2	NA	NA
asv0673	CACGTAGGAGGCAAACGTTATCCGGATTCACTGGGCGTAAAGCGCGTGCAGGTGGTTCCGTAAGTAGGGCGTGAAAGCTCCCGGCTCAACTGGGAGAGGCCGTACTAAACTGCGGAGCTAGAGGATGGTAGAGGGAGGTGGAATTCCAGGTGTAGTGGTGAAATGCGCAGATATCTGGAGGAACACCAGTGGCGAAGGCGGCCTCCTGGACCATTCCTGACACTCAGACGCGAAAGCTAGGGTAGCAAACGGA	39	0	0	0	0	0	Bacteria	Chloroflexi	Anaerolineae	Anaerolineales	Anaerolineaceae	NA	NA
asv0674	TACGTAGGGTGCAAGCGTTAATCGGAATTACTGGGCGTAAAGCGTGCGCAGGCGGTTATGCAAGACAGATGTGAAATCCCCGGGCTCAACCTGGGAACCGCATTTGTGACTGCATAGCTAGAGTACGGTAGAGGGGGATGGAATTCCGCGTGTAGCAGTGAAATGCGTAGATATGCGGAGGAACACCGATGGCGAAGGCAATCCCCTGGACCTGTACTGACGCTCATGCACGAAAGCGTGGGGAGCAAACAGG	39	0	0	0	0	0	Bacteria	Proteobacteria	Gammaproteobacteria	Burkholderiales	Comamonadaceae	NA	NA
asv0675	TACGTAGGGTGCGAGCGTTAATCGGAATTACTGGGCGTAAAGCGTGCGCAGGCGGTTCGTTAAGTTCGTTGTGAAAGCCCCGGGCTCAACCTGGGAACTGCAATGGAAACTGGCGGGCTTGAGTATGGCAGAGGGGGGTGGAATTCCGCGTGTAGCAGTGAAATGCGTAGAGATGCGGAGGAACACCGATGGCGAAGGCAGCCCCCTGGGCCAATACTGACGCTCAGGCACGAAAGCGTGGGGAGCAAACAGG	39	0	0	0	0	0	Bacteria	Proteobacteria	Gammaproteobacteria	Burkholderiales	SC-I-84	NA	NA
asv0676	TACGGAGGATGCAAGCGTTATCCGGATTCATGGGGTTTAAAGGGTGCGTAGGCGGGCTATTAAGTCAGTGGTGAAATCCTGCAGCTTAACTGCAGAACTGCCGTTGATACTGATAGTCTTGAGTTTGGTTAAGGTAGGCGGAATGTGTAATGTAGCGGTGAAATGCTTAGATATTACACAGAACACCAATTGCGTAGGCAGCTTACTGAGCCGACACTGACGCTGAGGCACGAAAGCGTGGGGATCAAACAGG	39	0	0	0	0	0	Bacteria	Bacteroidota	Bacteroidia	Bacteroidales	Bacteroidetes vadinHA17	NA	NA
asv0677	TACGGAGGATGCAAGCGTTATCCGGATTCATTGGGTTGAAAGGGTGCGTAGGCGGGCGATTAAGTCAGTGGTGAAATCCTGCAGCTTAACTGCAGAACTGCCGTTGATACTGATAGTCTTGAGTTTGGTTAAGGTAGGCGGAATGTGTAATGTAGCGGTGAAATGCTTAGATATTACACAGAACACCAATTGCGTAGGCAGCTTACTGAGCCGACACTGACGCTGAGGCACGAAAGCGTGGGGATCAAACAGG	39	0	0	0	0	0	Bacteria	Bacteroidota	Bacteroidia	Bacteroidales	Bacteroidetes vadinHA17	NA	NA
asv0678	TACGTAGGGGGCGAGCGTTGTCCGGAATTACTGGGCGTAAAGGGTGCGTAGGCGGCGATTTAAGTTGGATGTGAAATCCCCGGGCTTAACCTGGGTGGTGCATCCAAAACTGAATGGCTAGAGTGCAGGAGAGGGAAGCGGAATTCCTAGTGTAGCGGTGAAATGCGTAGATATTAGGAGGAACACCAGTGGCGAAGGCGGCTTTCTGGACTGTAACTGACGCTGAGGCACGAAAGCGTGGGGAGCAAACAGG	0	16	0	0	0	23	Bacteria	Firmicutes	Clostridia	Christensenellales	Christensenellaceae	NA	NA
asv0679	TACGAAGGGGGCTAGCGTTGCTCGGAATCACTGGGCGTAAAGCGCACGTAGGCGGCTTTCTAAGTCAGAGGTGAAATCCCGGGGCTCAACCCCGGAACTGCCTTTGATACTGGAGAGCTTGAGTTCGGGAGAGGTGAGTGGAACTGCGAGTGTAGAGGTGAAATTCGTAGATATTCGCAAGAACACCAGTGGCGAAGGCGGCTCACTGGCCCGATACTGACGCTGAGGTGCGAAAGCGTGGGGAGCAAACAGG	38	0	0	0	0	0	Bacteria	Proteobacteria	Alphaproteobacteria	Rhizobiales	Xanthobacteraceae	Pseudorhodoplanes	NA
asv0680	TACGTAAGGAGCAAGCGTTGTCCGGATTTACTGGGCGTAAAGAGCTCGTAGGCGGCCGATCAGGTCTCGCGTAAAATCCCCCGGCTCAACCGGGGAGAGTCGCGGGAAACCGACCGGCTTGAGGACAGAAAAGGAAAGTGGAATTCCCGGTGTAGCGGTGAAATGCGTAGATATCGGGAGGAATACCAGTGGTGAAGACGGCTTTCTGGTCTGTTTCTGACGCTGAGGAGCGAAAGCCAGGGGAGCGAACCGG	38	0	0	0	0	0	Bacteria	Caldatribacteriota	Caldatribacteriia	Caldatribacteriales	Caldatribacteriaceae	Candidatus Caldatribacterium	NA
asv0681	TACAGAGGGTGCGAGCGTTAATCGGAATTACTGGGCGTAAAGCGCACGTAGGTGGTTTGATAAGTCGGATGTGAAAGCCCTGGGCTCAACCTGGGAATTGCACTCGATACTGTCAGGCTAGAGTATGGTAGAGGGGGGCAGAATTCCCGGTGTAGCGGTGAAATGCGTAGATATCGGGAGGAATACCAGTGGCGAAGGCGGCCCCCTGGACCAATACTGACACTGAGGTGCGAAAGCGTGGGTAGCAAACAGG	38	0	0	0	0	0	Bacteria	Proteobacteria	Gammaproteobacteria	NA	NA	NA	NA
asv0682	TACGTAGGGGGCGAGCGTTGTCCGGATTTAGTGGGCGTAAAGGGTGAGTAGGCGGTTATATATGTCAGGTGTAAAAAGCTATGGCTTAACCATAGTAAGCACTTGAAACTGTATGACTTGAGTGCAGGAGAGGTAAGCGGAATTCCTAGTGTAGCGGTGAAATGCGTAGATATTAGGAGGAACACCGGTGGCGAAGGCGGCTTACTGGACTGTAACTGACGCTGAGTCACGAAAGCGTGGGTAGCAAACAGG	38	0	0	0	0	0	Bacteria	Firmicutes	Clostridia	Peptostreptococcales-Tissierellales	Sedimentibacteraceae	Sedimentibacter	NA
asv0683	TACGTAGGGGGCGAGCGTTATCCGGAATTATTGGGCGTAAAGAGTGCGTAGGTGGCCATGTAAGCGCGGGGTGAAAGGCAATAGCTTAACTATTGTAAGCCTTGCGAACTGTGTGGCTTGAGTGCAGGAGAGGAAAGTGGAATTCCTAGTGTAGCGGTGAAATGCGTAGATATTAGGAGGAACACCAGTGGCGAAGGCGACTTTCTGGACTGTAACTGACACTGAGGCACGAAAGCGTGGGGAGCAAACAGG	0	27	0	11	0	0	Bacteria	Firmicutes	Clostridia	Peptostreptococcales-Tissierellales	Anaerovoracaceae	Anaerovorax	NA
asv0684	TACGTAGGGGGCAAGCGTTGTCCGGAATGATTGGGCGTAAAGGGCGCGTAGGCGGCCTGGTAAGTCTGGAGTGAAAGTCCTGCTTTTAAGGTGGGAATTGCTTTGGATACTGCTGGGCTTGAGTGCAGGAGAGGTAAGTGGAATTCCCGGTGTAGCGGTGAAATGCGTAGAGATCGGGAGGAACACCAGTGGCGAAGGCGACTTACTGGACTGTAACTGACGCTGAGGCGCGAAAGTGTGGGGAGCAAACAGG	0	0	0	0	12	26	Bacteria	Firmicutes	Clostridia	Christensenellales	Christensenellaceae	Christensenellaceae R-7 group	NA
asv0685	TACGAAGGGGGCTAGCGTTGTTCGGAATTACTGGGCGTAAAGCGCACGTAGGCGGATATTTAAGTCAGGGGTGAAATCCCGCAGCTCAACTGCGGAACTGCCTTTGATACTGGGTATCTCGAGTATGGAAGAGGTGAGTGGAATTCCGAGTGTAGAGGTGAAATTCGTAGATATTCGGAGGAACACCAGTGGCGAAGGCGGCTCACTGGTCCATTACTGACGCTGAGGTGCGAAAGCGTGGGGAGCAAACAGG	0	0	0	0	0	38	Bacteria	Proteobacteria	Alphaproteobacteria	Rhizobiales	Rhizobiaceae	Allorhizobium-Neorhizobium-Pararhizobium-Rhizobium	NA
asv0686	CACGTAGGGGGCAAGCGTTGTTCGGAATTATTGGGCGTAAAGGGCATGTAGGCGGTTTGGTAAGCCTGATGTGAAATCCTGCAGCTTAACTGTAGAACTGCATTGGGTACTGCCGAACTTGAATCACTGAGGGGAAACTAGAATTCCAGGTGTAGGGGTGGAATCTGTAGATATCTGGAAGAATACCGGTGGCGAAGGCGGGTTTCTAGCAGATGATTGACGCTGAGGTGCGAAAGTGCGGGGAGCGAACAGG	37	0	0	0	0	0	Bacteria	Spirochaetota	Spirochaetia	Spirochaetales	Spirochaetaceae	Treponema	NA
asv0687	TACGGAGGGTGCAAGCGTTATCCGGATTTATTGGGTTTAAAGGGTCCGTAGGCGGACTTATAAGTCAGTGGTGAAAGCCTGTCGCTTAACGATAGAACTGCCATTGATACTGTAAGTCTTGAGTATATTTGAGGTAGCTGGAATAAGTAGTGTAGCGGTGAAATGCATAGATATTACTTAGAACACCAATTGCGAAGGCAGGTTACCAAGATATAACTGACGCTGAGGGACGAAAGCGTGGGGAGCGAACAGG	37	0	0	0	0	0	Bacteria	Bacteroidota	Bacteroidia	Flavobacteriales	Weeksellaceae	Cloacibacterium	NA
asv0688	CACGTAGGGGGCAAGCGTTGTCCGGATTTATTGGGCGTAAAGAGCTCGTAGGTGGCTAAGTAAGTCGGGTGTCAAATCCCCAGGCTCAACCTGGGTCTCCACCCGATACTGCTTTGGCTAGAGTCCGGTAGGGGAGCGTGGAATTCCTGGTGTAGCGGTGAAATGCGCAGATATCAGGAGGAACACCAGCGGCGAAGGCGGCGCTCTGGGCCGGTACTGACACTGAGGAGCGAAAGCGTGGGTAGCAAACAGG	37	0	0	0	0	0	Bacteria	Actinobacteriota	Acidimicrobiia	Microtrichales	Iamiaceae	Iamia	NA
asv0689	TACGAAGGGGGCTAGCGTTGCTCGGAATTACTGGGCGTAAAGGGCGCGTAGGCGGACATTTAAGTCAGGGGTGAAATCCCGGGGCTCAACCCCGGAACTGCCTTTGATACTGGGTGTCTTGAGTACGGGAGAGGTGTGTGGAACTCCGAGTGTAGAGGTGAAATTCGTAGATATTCGGAAGAACACCAGTGGCGAAGGCGACACACTGGCCCGTTACTGACGCTGAGGCGCGAAAGCGTGGGGAGCAAACAGG	37	0	0	0	0	0	Bacteria	Proteobacteria	Alphaproteobacteria	Caulobacterales	Caulobacteraceae	NA	NA
asv0690	TACGTAGGGGGCGAGCGTTGTCCGGAATGACTGGGCGTAAAGGGCGCGTAGGTGGCTTTACAAGTCTGGAGTGAAAGTCCCGTTTTTAAGGTGGGAATGGCTTTGGAAACTGTAAGGCTTGAGTGTGGGAGAGGATAGCGGAATTCCCGGTGTAGCGGTGAAATGCGTAGAGATCGGGAGGAACACCAGTGGCGAAGGCGGCTATCTGGACCAAGACTGACACTGAAGCGCGAAAGCGTGGGTAGCAAACAGG	0	5	0	6	0	26	Bacteria	Firmicutes	Clostridia	Christensenellales	Christensenellaceae	Christensenellaceae R-7 group	NA
asv0691	TACGGAGGATCCGAGCGTTATCCGGATTTATTGGGTTTAAAGGGTGCGTAGGCGGGAGATTAAGTCAGCGGTGAAAGTTTGCAGCTTAACTGTAAAATTGCCGTTGAAACTGATTTTCTTGAGTGTAAATAAGGTAGGCGGAATGTGTTGTGTAGCGGTGAAATGCATAGATATAACACAGAACCCCGATTGCGAAGGCAGCTTACCGGGCTACAACTGACGCTGAGGCACGAAAGCGTGGGGATCAAACAGG	0	0	0	0	21	16	Bacteria	Bacteroidota	Bacteroidia	Bacteroidales	Paludibacteraceae	Paludibacter	NA
asv0692	TACGTAGGTGGCAAGCGTTATCCGGATTTACTGGGTGTAAAGGGCGTGTAGGCGGGACTGTAAGTCAGATGTGAAAACCATGGGCTCAACCCATGGCCTGCATTTGAAACTATAGTTCTTGAGTGTCGGAGAGGTAATCGGAATTCCGTGTGTAGCGGTGAAATGCGTAGATATACGGAGGAACACCAGTGGCGAAGGCGGATTACTGGACGATAACTGACGCTGAGGCGCGAAAGCGTGGGGAGCAAACAGG	0	0	0	0	0	37	Bacteria	Firmicutes	Clostridia	Oscillospirales	Oscillospiraceae	NA	NA
asv0693	CACGAGGGGTGCGAGCGTTGTTCGGAATCACTGGGCGTAAAGGGAGCGCAGGCGGGAGTTCAAGCTAGGAGTTTAATTCCGCAGCCTAACTGCGGGTTCGCTTTTGGAACTGGATTTCTTGGATGGGTGATGGGTTGGCGGAATTCCGGGTGTAGCGGTGGAATGCGTAGATATCCGGAGGAACACCGATGGCGAAGGCAGCCAACTGGCACCACATCGACGCTCATGCTCGAAAGCGTGGGGAGCAAACAGG	36	0	0	0	0	0	Bacteria	Fibrobacterota	Fibrobacteria	Fibrobacterales	Fibrobacteraceae	NA	NA
asv0694	TACGTAGGGGGCGAGCGTTGTCCGGAATCATTGGGCGTAAAGCGCGTGTAGGCGGCCGACCAAGTCCGGTGTGAAAGCTCAGGGCTCAACCCTGAGTCTGCACTGGAAACTGGCCGGCTTGAGTCCGGAAGAGGAGACTGGAATTCCTGGTGTAGCGGTGAAATGCGCAGATATCAGGAAGAACACCGGTGGCGAAGGCGGGTCTCTGGGACGGTACTGACGCTGAGACGCGAAAGCGTGGGGAGCAAACAGG	36	0	0	0	0	0	Bacteria	Actinobacteriota	Thermoleophilia	Gaiellales	NA	NA	NA
asv0695	GACGTAGGGTGCAAGCGTTAATCGGAATTACTGGGCGTAAAGCGTGCGCAGGCGGTTTTGTAAGACAGGCGTGAAATCCCCGGGCTCAACCTGGGAACTGCGCTTGTGACTGCAAGACTAGAGTGTGTCAGAGGGAGGTGGAATTCCGCGTGTAGCAGTGAAATGCGTAGAGATGCGGAGGAACACCGATGGCGAAGGCAGCCTCCTGGGATAACACTGACGCTCATGCACGAAAGCGTGGGGAGCAAACAGG	36	0	0	0	0	0	Bacteria	Proteobacteria	Gammaproteobacteria	Burkholderiales	Burkholderiaceae	NA	NA
asv0696	TACGGAGGATCCGAGCGTTATCCGGATTTACTGGGTTTAAAGGGTGCGTAGGCGGGTGGCTCAGTCGGCGGTGAAATGCAGAGGCTCAACCGTTGCCCTGCCGTCGAAACTGGCCGCCTTGAATTCGGTCGAGGCCGGCGGAATGCGCGGTGTAGCGGTGAAATGCTTAGATATCGCGCGGAACGCCGATTGCGGAGGCAGCTGGCTGGACCGAGATTGACGCTGATGCACGACAGCGTGGGGATCGAACAGG	36	0	0	0	0	0	Bacteria	Bacteroidota	Bacteroidia	Bacteroidales	Williamwhitmaniaceae	Blvii28 wastewater-sludge group	NA
asv0697	TACGAAGGTCCCAAGCGTTGTTCGGATTTACTGGGCGTAAAGAGTCTGTAGGCGGCGGGGTAAGTCAGATGTGAAATCCCGGGGCTCAACCCCGGAACTGCATCCGATACTGCCTTGCTTGAGTATTGGAGGGGAGTCTGGAATTCTCGGTGTAGCAGTGAAATGCGTAGATATCGAGAGGAACACTAGTGGCGAAGGCGAGACTCTGGACAATTACTGACGCTGAGAGACGAAGGTCAGGGGAGCGAAAAGG	36	0	0	0	0	0	Bacteria	Verrucomicrobiota	Verrucomicrobiae	Verrucomicrobiales	DEV007	NA	NA
asv0698	TACGTAGGGGGCGAGCGTTATCCGGAATTATTGGGCGTAAAGAGTACGTAGGTGGTAACTTAAGCATGTGGTTTAAGGCAATGGCTTAACTATTGTTCGCCGCATGAACTGGGCTACTTGAGTGCTGGAGAGGAAAGCGGAATTCCTAGTGTAGCGGTGAAATGCGTAGATATTAGGAGGAACACCAGTGGCGAAGGCGGCTTTCTGGACAGTAACTGACACTGAGGTACGAAAGTGTGGGTAGCAAACAGG	36	0	0	0	0	0	Bacteria	Firmicutes	Clostridia	Peptostreptococcales-Tissierellales	Anaerovoracaceae	Family XIII AD3011 group	NA
asv0699	TACGGGGGGTGCAAGCGTTATCCGGAATCACTGGGTTTAAAGGGTGCGTAGGCGGGATATTAAGTCAGTGGTGAAAGTCTGTTGCTTAACAATAGAATTGCCGTTGATACTGATGTTCTTGAATTGGGTTGAGGTTGGCGGAATGTGACATGTAGCGGTGAAATGCATAGATATGTCATGGAACACCAATTGCGAAGGCAGCCAGCTGGGCCTTGATTGACGCTGAGGCACGAAAGCGTGGGGAGCAAACAGG	36	0	0	0	0	0	Bacteria	Bacteroidota	Bacteroidia	Chitinophagales	Saprospiraceae	NA	NA
asv0700	TACGTAGGTGGCAAGCGTTGTCCGGAATTATTGGGCGTAAAGAGCGCGTAGGCGGGATAGTCAGTCTGTTGTAAAAGTGCGGGGCTCAACCCCGTGATGGCAATGGAAACAGCTATTCTTGAGTGCAGGAGAGGAAAGTGGAATTCCCAGTGTAGCGGTGAAATGCGTAGATATTGGGAGGAACACCAGTGGCGAAGGCGACTTTCTGGACTGTGTCTGACGCTGAGGCGCGAAAGCCAGGGGAGCGAACGGG	0	0	0	0	0	36	Bacteria	Firmicutes	Negativicutes	Veillonellales-Selenomonadales	NA	NA	NA
asv0701	TACGTAGGGGGCGAGCGTTGTCCGGATTTACTGGGCGTAAAGGGCGAGTAGGCGGTTTGTTAAGTCAGGTGTGAAATTCCAGGGCTCAACTCTGGAACTGCGCTTGAAACTGGCAGGCTAGAGGACAGGAGAGGGAAGCGGAATTCCCGGTGTAGCGGTGAAATGCGTAGATATCGGGAGGAATACCAGTGGCGAAGGCGGCTTCCTGGACTGAACCTGACGCTGAGGAGCGAAAGCTGGGGGAGCAAACAGG	35	0	0	0	0	0	Bacteria	Firmicutes	D8A-2	NA	NA	NA	NA
asv0702	TACGGGGGGTGCAAGCGTTGTTCGGAATCATTGGGCGTAAAGAGCGTGTAGGCGGTTGGACAAGTCGGATGTGAAATCCCTGGGCTTAACCCAGGAAGTGCATTTGAAACTGTCTGGCTGGAGTAAGGGAGAGGAAAGTGGAATTCCTGGTGTAGAGGTGAAATTCGTAGATATCAGGAGGAACACCGGTGGCGAAGGCGACTTTCTGGCCCTATACTGACGCTGAGACGCGAAAGCGTGGGTAGCAAACAGG	35	0	0	0	0	0	Bacteria	Desulfobacterota	Syntrophia	Syntrophales	Smithellaceae	Smithella	NA
asv0703	GACGTAGGGAGCAAGCGTTGTCCGGATTTACTGGGCGTAAAGCGCGCGTAGGCGGCCTATTAAGTGTAGAGTGAAATCTCCAACGCTCAACGTGGAAATTGCTCTGCATACTGGTAGGCTAGAGGGACGTAGAGGTAACTGGAATTCCCGGTGTAGCGGTGACATGCATTGATATCGGGAGGAACACCCATGGCGAAGGCAGGTTACTGGACGTCTCCTGACGCTGAGGTGCGAAAGCGTGGGTAGCAAACAGG	35	0	0	0	0	0	Bacteria	Armatimonadota	Fimbriimonadia	Fimbriimonadales	Fimbriimonadaceae	NA	NA
asv0704	TACGTAGGGTGCTAGAGTTGTCCGGATTTACTGGGTGTAAAGGGTGCTCAGGTGGGTTTGTAAGTCAGAGGTGAAATCCCAAAGCTTAACTTTGGAGCTGCCTTTGATACTGCAAGCCTAGAGTTTGAGAGAGGGCAATGGAATATCTGGTGTAGCAGTGAAATGCGTAGATATCAGATAGAACACCAATGGCGAAGGCAGTTGCCTGGCTCAAAACTGACGCTAAAGCACGAAAGTGTGGGGAGCAAACAGG	35	0	0	0	0	0	Bacteria	Bacteroidota	SJA-28	NA	NA	NA	NA
asv0705	GACGAACCGTCCAAACGTTATTCGGTATCACTGGGCTTAAAGAGTTCGTAGGCGGCCAGACAGGTCAGGTGTGAAATCCCTCGGCTCAACCGAGGAACTGCGCTTGAAACCGTCAGGCTTGAGGGAGATAGAGGTGAGCGGAACAGATGGTGGAGCGGTGAAATGCGTTGATATCATCTGGAACACCGGTGGCGAAAGCGGCTCACTGGATCTTTTCTGACGCTGAGGAACGAAAGCTAGGGTAGCGAACGGG	35	0	0	0	0	0	Bacteria	Planctomycetota	Planctomycetes	Pirellulales	Pirellulaceae	Pirellula	NA
asv0706	TACGTAGGGAGCGAGCGTTGTCCGGAATTACTGGGTGTAAAGGGAGCGTAGGCGGGATTGCAAGTCAGATGTGAAATACATGGGCTCAACCCATGGGCTGCATTTGAAACTGTAGTTCTTGAGTGAAGTAGAGGTAAGCGGAATTCCTGGTGTAGCGGTGAAATGCGTAGATATCAGGAGGAACACCGGTGGCGAAGGCGGCTTACTGGGCTTTTACTGACGCTGAGGCTCGAAAGCGTGGGGAGCAAACAGG	35	0	0	0	0	0	Bacteria	Firmicutes	Clostridia	Oscillospirales	Ruminococcaceae	Ruminococcus	flavefaciens
asv0707	TACGTAGGTGGCGAGCGTTGTCCGGATTTATTGGGCGTAAAGAGCCCGCAGGCGGCTTGGCAAGTTTCGAGTGAAATCTCCCGGCTCAACTGGGAGGGCGCTCGGAAAACTGCCAGGCTTGAGGCAGGGAGAGGGATGTGGAATTCCCGGTGTAGTGGTGAAATGCGTAGATATCGGGAGGAACACCAGTGGCGAAGGCGGCATCCTGGCCCTGTCCTGACGCTCAGGGGCGAAAGCGTGGGGAGCAAACCGG	35	0	0	0	0	0	Bacteria	Chloroflexi	OLB14	NA	NA	NA	NA
asv0708	TACGTAGGGTGCGAGCGTTAATCGGAATTACTGGGCGTAAAGCGAGCGCAGACGGTTATTTAAGCAAGATGTGAAAGCCCCGGGCTCAACCTGGGAACTGCGTTTTGAACTGGGTAACTAGAGTGTGTCAGAGGGGGGTAGAATTCCACGTGTAGCAGTGAAATGCGTAGAGATGTGGAGGAATACCGATGGCGAAGGCAGCCCCCTGGGATAACACTGACGTTCATGCTCGAAAGCGTGGGTAGCAAACAGG	35	0	0	0	0	0	Bacteria	Proteobacteria	Gammaproteobacteria	Burkholderiales	Neisseriaceae	Uruburuella	testudinis
asv0709	TACGGAGGGTGCGAGCGTTATCCGGAATCACTGGGTTTAAAGGGTGCGTAGGCGGCGAGGTAAGTCAGTTGTGAAATTCCCCGGCTCAACCGGTGGGACTGCGATTGATACTGCTTTGCTTGAAACAGGTTGAGGTAAGCGGAATGTGACATGTAGCGGTGAAATGCATAGATATGTCATAGAACACCGATTGCGAAGGCAGCTTGCTGGGCCTTGTTTGACGCTGAGGCACGAAAGCGTGGGGAGCAAACAGG	35	0	0	0	0	0	Bacteria	Bacteroidota	Bacteroidia	Chitinophagales	Saprospiraceae	NA	NA
asv0710	TACGAAGGGGGCTAGCGTTGTTCGGAATCACTGGGCGTAAAGCGCACGTAGGCGGATTTGTAAGTCAGGGGTGAAATCCCGGGGCTCAACCTCGGAACTGCCTTTGATACTGCAAGTCTTGAGTTCGGGAGAGGTGAGTGGAATTCCTAGTGTAGAGGTGAAATTCGTAGATATTAGGAAGAACACCAGTGGCGAAGGCGGCTCACTGGACCGATACTGACGCTGAGGTGCGAAAGCGTGGGGAGCAAACAGG	35	0	0	0	0	0	Bacteria	Proteobacteria	Alphaproteobacteria	Rhizobiales	Hyphomicrobiaceae	NA	NA
asv0711	TACGGAGGATCCGAGCGTTATCCGGATTTATTGGGTTTAAAGGGTGCGCAGGCGGGTTGCTAAGTCGGTGGTGAAATCCCGGGGCTCAACCCCTGGCTTGCCATCGAAACTGGTTACCTTGAGTATGGGTGAGGCAGGCGGAATTCGTGGTGTAGCGGTGAAATGCATAGATATCACGAGGAACCCCGATCGCGTAGGCAGCTTGCCATTCCATCACTGACGCTCATGCACGAAGGCGTGGGGATCAAACAGG	35	0	0	0	0	0	Bacteria	Bacteroidota	Bacteroidia	Bacteroidales	Dysgonomonadaceae	NA	NA
asv0712	TACGGAGGGTGCAAGCGTTAATCGGAATTACTGGGCGTAAAGCGCGCGTAGGTGGTTTGGCAAGTCGGGTGTGAAAGCCCTGAGCTTAACTTGGGAATTGCATTCGATACTGCCTGGCTAGAGTATGGTAGAGGGAAGCGGAATTCCGCATGTAGCGGTGAAATGCGTAGATATGCGGAGGAACACCAGTGGCGAAGGCGGCTTCCTGGACCAATACTGACACTGAGGCGCGAAAGCGTGGGGAGCAAACAGG	35	0	0	0	0	0	Bacteria	Proteobacteria	Gammaproteobacteria	Ectothiorhodospirales	Thioalkalispiraceae	NA	NA
asv0713	TACGGAGGATGCGAGCGGTATCCGGATTCGTTGGGTTTAAAGGGTGCGGAGGCGGGCTATTAAGTCAGTGGTGAAATCCTGCAGCTTAACTGCAGAACTGCCGTTGATACTGATAGTCTTGAGTTTGGTTAAGGTAGGCGGAATGTGTAATGTAGCGGTGAAATGCTTAGATATTACACAGAACACCAATTGCGTAGGCAGCTTACTGAGCCGACACTGACGCTGAGGCACGAAAGCGTGGGGATCAAACAGG	35	0	0	0	0	0	Bacteria	Bacteroidota	Bacteroidia	Bacteroidales	Bacteroidetes vadinHA17	NA	NA
asv0714	TACGTAGGGGGCAAGCGTTATCCGGATTTACTGGGTGTAAAGGGAGCGTAGACGGCTATGCAAGTCTGGTGTGAAAACCCGGGGCTCAACCCCGGGACTGCATTGGAAACTGTGTGGCTTGAGTGTCGGAGAGGTAAGTGGAATTCCTAGTGTAGCGGTGAAATGCGTAGATATTAGGAGGAACACCAGTGGCGAAGGCGGCTTACTGGACGATGACTGACGTTGAGGCTCGAAAGCGTGGGGAGCAAACAGG	0	0	0	25	0	10	Bacteria	Firmicutes	Clostridia	Lachnospirales	Lachnospiraceae	[Eubacterium] fissicatena group	NA
asv0715	TACGTAGGTGGCAAGCGTTGTCCGGATTTATTGGGCGTAAAGCGAGCGCAGGCGGTTTCTTAAGTCTGATGTGAAAGCCCCCGGCTTAACCGGGGAGGGTCATTGGAAACTGGGAGACTTGAGTGCAGAAGAGGAGAGTGGAATTCCATGTGTAGCGGTGAAATGCGTAGATATATGGAGGAACACCAGTGGCGAAGGCGACTCTCTGGTGTGTAACTGACGCTGAGGCTCGAAAGCGTGGGGAGCAAACAGG	0	0	0	0	35	0	Bacteria	Firmicutes	Bacilli	Lactobacillales	Enterococcaceae	Enterococcus	NA
asv0716	TACGGAGGATCCGAGCGTTATCCGGATTTATTGGGTTTAAAGGGTGCGTAGGCGGAGATTTAAGTCAGCGGTGAAAGTTTAGGGCTCAACCTTAAAATTGCCGTTGAAACTGGGTTTCTTGAGTACGGTAGAGGTAGGCGGAATTTGTGGTGTAGCGGTGAAATGCTTAGATATCACGAAGAACTCCGATTGCGAAGGCAGCTTACCGGACCGTAACTGACGCTGAGGCACGAAAGTGTGGGGATCAAACAGG	0	0	0	0	0	35	Bacteria	Bacteroidota	Bacteroidia	Bacteroidales	Barnesiellaceae	NA	NA
asv0717	TACGTAGGGGGCAAGCGTTGTCCGGATTCATTGGGCGTAAAGAGCTCGTAGGCGGTTCAGTAAGTCAGGTGTGAAAGCTCCGAGCTCAACTCGGAGAGGCCACCTGATACTGCTGTGACTTGAGTCCAGTAGAGGAGCGTGGAACTCCTGGTGTAGCGGTGGAATGCGCAGATATCAGGAAGAACACCTGCAGCGAAGGCGGCGCTCTGGGCTGGAACTGACGCTGAGGAGCGAAAGCATGGGTAGCAAACAGG	34	0	0	0	0	0	Bacteria	Actinobacteriota	Acidimicrobiia	Microtrichales	Microtrichaceae	IMCC26207	NA
asv0718	GACGTAGGGGGCAAGCGTTGTCCGGAATTACTGGGCGTAAAGGGCGTGTAGGCGGTACGATACGTAGCGGTTTTAAGCCTCCGGCTCACCCGGAGGAGGGCGGCTAAACGGTCGCACTGGAGGGCAGGAGAGGTGCATGGAATTCCTAGTGGAGCGGTGAAATGCGTAGAGATTAGGAAGAACACCAGTGGCGAAGGCGATGCACTGGCCTGACCCTGACGCTGAGGCGCGACAGCGTGGGGAGCGAACGGG	34	0	0	0	0	0	Bacteria	Firmicutes	Sulfobacillia	Sulfobacillales	Sulfobacillaceae	Sulfobacillus	NA
asv0719	TACGTAGGGTGCGAGCGTTAATCGGAATTACTGGGCGTAAAGCGTGCGCAGGCGGTTCCATAAGACAGATGTGAAATCCCCGGGCTTAACCTGGGAACTGCGTTTGTGACTGTGGGACTCGAGTGTGGCAGAGGGGGGTGGAATTCCACGTGTAGCAGTGAAATGCGTAGAGATGTGGAGGAACACCGATGGCGAAGGCAGCCCCCTGGGTCAACACTGACGCTCATGCACGAAAGCGTGGGGAGCAAACAGG	34	0	0	0	0	0	Bacteria	Proteobacteria	Gammaproteobacteria	Burkholderiales	Rhodocyclaceae	Sulfuritalea	hydrogenivorans
asv0720	TACGAAGGGGGCTAGCGTTGTTCGGAATTACTGGGCGTAAAGCGCACGTAGGCGGATTTGTAAGTCAGGGGTGAAATCCCGGGGCTCAACCTCGGAACTGCCTTTGATACTGCAAGTCTCGAGTCCGATAGAGGTGAGTGGAATTCCTAGTGTAGAGGTGAAATTCGTAGATATTAGGAAGAACACCAGTGGCGAAGGCGGCTCACTGGATCGGTACTGACGCTGAGGTGCGAAAGCGTGGGGAGCAAACAGG	34	0	0	0	0	0	Bacteria	Proteobacteria	Alphaproteobacteria	Rhizobiales	Hyphomicrobiaceae	Hyphomicrobium	NA
asv0721	GACGGAGGGGGCTAGCGTTGTTCGGAATAACTGGGCGTAAAGGGCGTGTAGGCGGTTGATCAAGTCAGACGTGAAAGCCTTGGGCTTAACCCAAGAACTGCGTTTGAGACTGGTTGACTTGAGGACGAGAGAGGAAAGTAGAATTCCGAGTGTAGAGGTGAAATTCGCAGATATTCGGAGGAATACCAGAGGCGAAGGCGTCTTTCTGGCTCGTTTCTGACGCTGAGGCGCGAAAGCGTGGGGAGCAAACAGG	34	0	0	0	0	0	Bacteria	Proteobacteria	Alphaproteobacteria	Caedibacterales	Caedibacteraceae	Caedibacter	NA
asv0722	TACGGAGGGGGCTAGCGTTGTTCGGAATTACTGGGCGTAAAGCGCACGTAGGCGGAACAGAAAGTCAGAGGTGAAATCCCAGGGCTCAACCTTGGAACTGCCTTTGAAACTCCTGTTCTTGAGGTCGAGAGAGGTGAGTGGAATTCCGAGTGTAGAGGTGAAATTCGTAGATATTCGGAGGAACACCAGTGGCGAAGGCGGCTCACTGGCTCGATACTGACGCTGAGGTGCGAAAGCGTGGGGAGCAAACAGG	34	0	0	0	0	0	Bacteria	Proteobacteria	Alphaproteobacteria	Rhodobacterales	Rhodobacteraceae	Gemmobacter	NA
asv0723	TACGAAGGGTGCAAGCGTTAATCGGAATTACTGGGCGTAAAGCGTGCGTAGGTGGTTGTTCAAGTCTGTCGTGAAAGCCCTGGGCTCAACCTGGGAATGGCGATGGAAACTGGACGGCTAGAGTGTGGTAGAGGATAGTGGAATTCCCGGTGTAGCGGTGAAATGCGTAGATATCGGGAGGAACATCTGTGGCGAAGGCGACTGTCTGGACCAACACTGACACTGAGGTACGAAAGCGTGGGGAGCAAACAGG	34	0	0	0	0	0	Bacteria	Proteobacteria	Gammaproteobacteria	Xanthomonadales	Xanthomonadaceae	NA	NA
asv0724	TACGTAGGGGGCAAGCGTTGTCCGGATTTATTGGGCGTAAAGAGCTCGTAGGCGGTTCCGTAAGTCGAGTGTGAAAAATCTGGGCTCAACCCAGTGGAGCACTCGATACTGCGGTGACTAGAGTACGGTAGAGGAGTGTGGAATTCCTGGTGTAGCGGTGAAATGCGCAGATATCAGGAGGAACACCAACGGCGAAGGCAGCACTCTGGGCCGGTACTGACGCTGAGGAGCGAAAGCGTGGGGAGCAAACAGG	34	0	0	0	0	0	Bacteria	Actinobacteriota	Acidimicrobiia	Microtrichales	Microtrichaceae	NA	NA
asv0725	TACGTAGGTGGCAAGCGTTGTCCGGATTTATTGGGCGTAAAGCGAGCGCAGGCGGTTTCTTAAGTCTGATGTGAAAGCCCCCGGCTTAACCGGGGAGGGTCATTGGAAACTGGGAGACTTGAGTGCAGAAGAGGAGAGTGGAATTCCATGTGTAGCGGTGAAATGCGTAGATATATGGAGGAACACCAGTGGCGAAGGCGACTCTCTGGTCTGTAACTCACGCTGCGGCTCGAAAGCGTGGGCAGCAAACACG	0	19	0	15	0	0	Bacteria	Firmicutes	Bacilli	Lactobacillales	NA	NA	NA
asv0726	CACGTAGGAGACAAGCGTTATTCGGATTTACTGGGCGTAAAGCGCGTGCAGGCGGTCTGACAAGTTGGATGTGAAAGCTCCTGGCTTAACTGGGAGAGGTCGTTCAAAACTATCAGACTAGAGAGTGGTAGAGGAAGGCGGAATTCCGGGTGTAGTGGTGAAATGCGTAGATATCCGGAGGAACACCAGTGGCGAAAGCGGCCTTCTGGACCAATTCTGACGCTCAGACGCGAAAGCTAGGGTAGCGAACGGG	0	0	0	0	30	4	Bacteria	Chloroflexi	Anaerolineae	Anaerolineales	Anaerolineaceae	Anaerolineaceae UCG-001	NA
asv0727	TACGTAGGGAGCAAGCGTTGTCCGGATTTACTGGGTGTAAAGGGTGCGTAGGCGGCTCTGCAAGTCAGGCGTGAAAACCATGGGCTTAACCCATGGACTGCGTTTGAAACTGTGGAGCTTGAGTGAAGTAGAGGTAGGCGGAATTCCCGGTGTAGCGGTGAAATGCGTAGAGATCGGGAGGAACACCAGTGGCGAAGGCGGCTTACTGGGCTTTAACTGACGCTGAGGCACGAAAGCATGGGTAGCAAACAGG	0	0	0	0	0	34	Bacteria	Firmicutes	Clostridia	Oscillospirales	Ruminococcaceae	Caproiciproducens	NA
asv0728	TACGTAGGGTGCGAGCGTTAATCGGAATTACTGGGCGTAAAGCGTGCGCAGGCGGTCTTGTAAGACAGTCGTGAAATCCCTGGGCTTAACCTAGGAACTGCGATTGTGACTGCAAGGCTAGAGTGTGTCAGAGGGGGGTGGAATTCCACGTGTAGCAGTGAAATGCGTAGAGATGTGGAGGAACACCGATGGCGAAGGCAGCCCCCTGGGATAACACTGACGCTCATGCACGAAAGCGTGGGGAGCAAACAGG	33	0	0	0	0	0	Bacteria	Proteobacteria	Gammaproteobacteria	Burkholderiales	Sutterellaceae	AAP99	NA
asv0729	TACGAAGGGTGCAAGCGTTAATCGGAATTACTGGGCGTAAAGGGTGCGTAGGCGGTTCGTTAAGTCTGTCGTGAAATCCCCGGGCTCAACCTGGGAATGGCGATGGATACTGGCGAGCTAGAGTGTGTCAGAGGATGGTGGAATTCCCGGTGTAGCGGTGAAATGCGTAGAGATCGGGAGGAACATCAGTGGCGAAGGCGGCCATCTGGGACAACACTGACGCTGAAGCACGAAAGCGTGGGGAGCAAACAGG	33	0	0	0	0	0	Bacteria	Proteobacteria	Gammaproteobacteria	Xanthomonadales	Rhodanobacteraceae	Rhodanobacter	NA
asv0730	TACGTAGGTGGCAAGCGTTATCCGGAATTACTGGGTGTAAAGGGCGTGTAGGCGGGTCTGCAAGTCGGGTGTGAAATATCCGGGCTTAACTCGGAAGGGTCATCCGAAACTGCGGATCTTGAGTGCTGGAGAGGACAGTGGAATTCCTGGTGTAGCGGTAAAATGCGTAGAGATCAGGAGGAACACCAGTGGCGAAGGCGGCTGTCTGGACAGTAACTGACGCTGAGGCGCGAAAGCGTGGGGAGCAAACAGG	33	0	0	0	0	0	Bacteria	Firmicutes	Clostridia	Hungateiclostridiaceae	Ercella	NA	NA
asv0731	TACGTAGGGTGCGAGCGTTAATCGGAATTACTGGGCGTAAAGCGTGCGCAGGCGGTTTGCTAAGACAGGTGTGAAATCCCCGGGCTTAACCTGGGAACTGCGCTTGTGACTGGCAGGCTAGAGTACGGCAGAGGGGGGTGGAATTCCTGGTGTAGCAGTGAAATGCGTAGAGATCAGGAGGAACACCGATGGCGAAGGCAGCCCCCTGGGCCTGTACTGACGCTCATGCACGAAAGCGTGGGGAGCAAACAGG	33	0	0	0	0	0	Bacteria	Proteobacteria	Gammaproteobacteria	Burkholderiales	Rhodocyclaceae	Thauera	NA
asv0732	AACGTAGGAGGCGAGCGTTATCCGGATTTACTGGGTGTAAAGCGCGTGTAGGCGGTCCTGCAAGTGGTGCGTGAAAGCGCCCGGCTCAACCGGGCGAGGACGTGGGCGAACTGCAGGGCTAGAGGCAGGTAGAGGCGTGTGGAATTCCGGGTGTAGTGGTGAAATGCGTAGAGATCCGGAGGAACACCAGTGGCGAAGGCGACACGCTGGGCCTGGCCTGACGCTGAGAGGCGAAAGCATGGGGAGCGAACGGG	33	0	0	0	0	0	Bacteria	Chloroflexi	Anaerolineae	SBR1031	NA	NA	NA
asv0733	TACGTAGGGGGCTAGCGTTGTCCGGAGTTACTGGGCGTAAAGGGCGTGTAGGCGGCTTGTTAAGTCAGGTGTGAAATTCCAGGGCTTAACTCTGGAACTGCGCTTGAAACTGGCGGGCTAGAGGACAGGAGAGGGAAGTGGAATTCCCGGTGTAGCGGTGAAATGCGTAGATATCGGGAGGAACACCAGTGGCGAAGGCGGCTTCCTGGACTGTACCTGACGCTGAGGCGCGAAAGCTAGGGGAGCAAACAGG	33	0	0	0	0	0	Bacteria	Firmicutes	D8A-2	NA	NA	NA	NA
asv0734	CACGTAGGGGGCGAGCGTTGTCCGGAATTACTGGGCGTAAAGGGCGCGCAGGCGGTTATGTAAGTCTGCTGTGAAAAGCATAGGCTCAACCGGTGTCTTGCGGCGGATACTGCATGGCTTGAGTACTGGAGAGGGAAGTGGAATTCCCGGTGTAGCGGTGAAATGCGTAGATATCGGGAGGAACACCGGTGGCGAAGGCGGCTTTCTGGCCAGTAACTGACGCTCATGCGCGAGAGCTGGGGTAGCGAACCGG	33	0	0	0	0	0	Bacteria	Synergistota	Synergistia	Synergistales	Synergistaceae	Thermovirga	NA
asv0735	TACGTAGGGGGCGAGCGTTGTCCGGAATTACTGGGCGTAAAGGGTGCGTAGGCGGCCGATTAAGTCAGATGTGAAATACCATGGCTCAACCATGGGGGTGCATATGAAACTGGTTGGCTTGAGTGCAGGAGAGGGAAGTGGAATTCCTAGTGTAGCGGTGAAATGCGTAGAGATTAGGAGGAACACCAGTGGCGAAGGCGACTTTCTGGACTGTAACTGACGCTGAGGCACGAAAGCGTGGGGAGCAAACAGG	33	0	0	0	0	0	Bacteria	Firmicutes	Clostridia	Caldicoprobacterales	Caldicoprobacteraceae	Caldicoprobacter	NA
asv0736	TACGAAGGGTGCAAGCGTTACTCGGAATTACTGGGCGTAAAGCGTGCGTAGGTGGTTTGTTAAGTCTGATGTGAAAGCCCTGGGCTCAACCTGGGAATGGCACTGGATACTGGCAAGCTAGAGTGCGGTAGAGGATAGTGGAATTCCTGGTGTAGCAGTGAAATGCGTAGAGATCAGGAGGAACATCCGTGGCGAAGGCGACTGTCTGGACCAGCACTGACACTGAGGCACGAAAGCGTGGGGAGCAAACAGG	33	0	0	0	0	0	Bacteria	Proteobacteria	Gammaproteobacteria	Xanthomonadales	Xanthomonadaceae	Thermomonas	NA
asv0737	TACGAGGGGGGCAAGCGTTGTTCGGAATTATTGGGCGTAAAGGGTGCGTAGGTGGTTCGGCAAGTCTTGTGTGAAATCTTCAGGCTCAACTTGAAGTCTGCACAAGAAACTGCCGGGCTTGAGTATGGGAGAGGTGAGTGGAATTTCCGGTGTAGCGGTGAAATGCGTAGATATCGGAAGGAACACCTGTGGCGAAAGCGGCTCACTGGACCATTACTGACACTGAGGCACGAAAGCTAGGGGAGCAAACAGG	0	0	26	7	0	0	Bacteria	Acidobacteriota	Acidobacteriae	Acidobacteriales	Acidobacteriaceae (Subgroup 1)	NA	NA
asv0738	CACGTAGGGGGCAAGCGTTGTTCGGAATTATTGGGCGTAAAGGGCATGTAGGCGGTTTTGTAAGCCTGGTGTGAAATCCTGCAGCTTAACTGTAGAATTGCATTGGGAACTACAAAACTTGAATCACGGAGGGGAAACTGGAATTCCAAGTGTAGGGGTGGAATCTGTAGATATTTGGAAGAATACCGGTGGCGAAGGCGGGTTTCTAGCCGATGATTGACGCTGAGGTGCGAAAGTGTGGGGAGCAAACAGG	0	0	0	0	33	0	Bacteria	Spirochaetota	Spirochaetia	Spirochaetales	Spirochaetaceae	Treponema	NA
asv0739	TACGTAGGGAGCAAGCGTTGTCCGGATTTACTGGGTGTAAAGGGTGCGTAGGCGGCTTTGCAAGTCAGGCGTGAAAACCATGGGCTTAACCCATGGACTGCGTTTGAAACTGTGGAGCTTGAGTGAAGTAGAGGTAGGCGGAATTCCCGGTGTAGCGGTGAAATGCGTAGAGATCGGGAGGAACACCAGTGGCGAAGGCGGCCTACTGGGCTTTAACTGACGCTGAAGCACGAAAGCATGGGTAGCAAACAGG	0	0	0	0	0	33	Bacteria	Firmicutes	Clostridia	Oscillospirales	Ruminococcaceae	Caproiciproducens	NA
asv0740	TACAGAGGGTGCGAGCGTTAATCGGAATTACTGGGCGTAAAGGGCGCGTAGGCGGTGATATGAGTGTGATGTGAAAGCCCTGGGCTTAACCTAGGAAGTGCATCGCAAACGATATGACTGGAGTAGAGGAGAGGGTGGTGGAATTTCCGGTGTAGCAGTGAAATGCGTAGAGATCGGAAGGAACGTCGATGGCGAAGGCAGCCACCTGGCCTCATACTGACGCTGAGGCGCGAAAGCGTGGGGAGCGAACAGG	32	0	0	0	0	0	Bacteria	Proteobacteria	Gammaproteobacteria	Diplorickettsiales	Diplorickettsiaceae	Aquicella	NA
asv0741	GACGAAGGACCCAAGCGTTATCCGGATTTATTGGGTTTAAAGGGTGCGTAGGCGGGTTGTTAAGTCAGTGGTGAAAGCCTAGAGCTTAACTCTAGAATTGCCATTGATACTGACGATCTTGAGGATAGTTGAGGTGGGCGGAATGTATCATGTAGCGGTGAAATGCTTAGAGATGATACAGAACACCGATTGCGAAGGCAGCTCACTAAGCTATTTCTGACGCTGAGGCACGAAAGCGTGGGGATCAAACAGG	32	0	0	0	0	0	Bacteria	Bacteroidota	Bacteroidia	Bacteroidales	NA	NA	NA
asv0742	TACATAGGGGGCAAGCGTTATCCGGAATTATTGGGCGTAAAGCGTGCGTAGGCGGTTTACTAAGTTTGGTGTAAAATACTATAGCTTAACTATAGATGGTCATTGAAAACTGGTAGACTTGAGTACGGTAGAGGTAAGTGGAATTTCTAGTGGAGCGGTGGAATGCGTAGATATTAGAAGGAACACCAATGGCGAAGGCAGCTTACTGGGCCGGGACTGACGCTGAGGCACGAAAGCGTGGGGAGCAAACAGG	32	0	0	0	0	0	Bacteria	Firmicutes	Bacilli	Izemoplasmatales	NA	NA	NA
asv0743	TACGTAGGGAGCAAGCGTTGTCCGGATTTATTGGGCGTAAAGAGCTCGTAGGCGGTTCCGTAAGTCGAGTGTGAAAAATCTGGGCTCAACCCAGTGGAGCACTCGATACTGCGGTGACTAGAGTCCGGTAGGGGAGTGTGGAATTCCTGGTGTAGCGGTGAAATGCGCAGATATCAGGAGGAACACCGACGGCGAAGGCAGCACTCTGGGCCGGTACTGACGCTGAGGAGCGAAAGCGTGGGGAGCAAACAGG	32	0	0	0	0	0	Bacteria	Actinobacteriota	Acidimicrobiia	Microtrichales	Microtrichaceae	NA	NA
asv0744	TACGTAGGGGGCAAACGTTGTCCGGATTTACTGGGTGTAAAGGGTGCTCAGGCGGTTTTGTAAGTCAGAAGTGAAATCCTAGAGCTTAACTCTGGAACTGCTTTTGATACTGCAAGGCTTGAATGTGGAAGAGGAGGATGGAATTTCTGGTGTAGCAGTGAAATGCGTAGATATCAGAAAGAACACCAGTGGCGAAGGCGGTCCTCTGGTCCACTATTGACGCTAAAGCACGAAAGCGTGGGGAGCAAACAGG	32	0	0	0	0	0	Bacteria	Bacteroidota	SJA-28	NA	NA	NA	NA
asv0745	TACAGAGGGTGCAAGCGTTGTTCGGAATTACTGGGCGTAAAGCGTGCGTAGTCGGTATTGAGAGTCACGGGTGAAATCCCCAAGCTTAACTTGGGAACTGCCTGTGAGACCTCAGTACTAGAGTGTGAGAGGGGATAGTGGAATACCCAGTGTAGCGGTGAAATGCGTAGAGATTGGGTGGAACACCGGTGGCGAAGGCGGCTATCTGGCTCACAACTGACGATCAGGCACGAAAGCGTGGGGAGCAAACAGG	32	0	0	0	0	0	Bacteria	Bdellovibrionota	Oligoflexia	0319-6G20	NA	NA	NA
asv0746	TACGTAGGATGCGAGCGTTGTCCGGATTCACTGGGTGTAAAGGGAGCGCAGGCGGATTTGTAAGTCGGCGGTGAAATTTTTGGGCTTAACCCAAAAACTGCCACCGATACTGCAAATCTTGAGTGCAGAAGAGGTTGATGGAATTCTAGGTGTAGCGGTGAAATGCGTAGATATCTAGAAGAACACCAATGGCGAAGGCAGTCAACTGGTCTGCTACTGACGCTCATGCTCGAAAGCGTGGGGAGCAAACAGG	32	0	0	0	0	0	Bacteria	Bacteroidota	Kryptonia	Kryptoniales	BSV26	NA	NA
asv0747	TACGAAGGGGGCTAGCGTTGTTCGGAATTACTGGGCGTAAAGCGCACGTAGGCGGGTATTTAAGTCAGGGGTGAAATCCCAGAGCTCAACTCTGGAACTGCCTTTGATACTGGGTACCTAGAGTATGGAAGAGGTAAGTGGAATTCCGAGTGTAGAGGTGAAATTCGTAGATATTCGGAGGAACACCAGTGGCGAAGGCGGCTTACTGGTCCATTACTGACGCTGAGGTGCGAAAGCGTGGGGAGCAAACAGG	32	0	0	0	0	0	Bacteria	Proteobacteria	Alphaproteobacteria	Rhizobiales	Rhizobiaceae	Shinella	NA
asv0748	TACGTAGGGGGCGAGCGTTGTCCGGAATGATAGGGCGTAAAGGGCGCGCAGGCGGCCTGTCAAGTCAGTAGTGGAAGTCCATTTTTCAAGGATGGAAGTGCTATAGAAACTGATGGGCTTGAGTGCAGGAGAGGTTATCGGAATTCCCGGTGTAGCGGTGAAATGCGTAGAGATCGGGAGGAACACCAGTGGCGAAGGCGGGTAACTGGACTGCAACTGACGCTGAGGCGCGAAAGTGTGGGGAGCAAACAGG	32	0	0	0	0	0	Bacteria	Firmicutes	Clostridia	Christensenellales	Christensenellaceae	Christensenellaceae R-7 group	NA
asv0749	TACGTAGGGGGCAAGCGTTGTCCGGAATTACTGGGCGTAAAGCGCACGCAGGCTGAATTATAAGTCGGTAGTAAAAGGCGGGGGCTCAACTTCCGTATATCTATCGATACTGTAAATCTAGAGTATGTGAGAGGGAAGCGGAATTCCCGGTGTAGCGGTGAAATGCGTAGATATCGGGAGGAACACCAGTGGCGAAGGCGGCTTCCTGGCACAATACTGACGCTCATGTGCGAAAGCTAGGGCAGCGAACGGG	0	32	0	0	0	0	Bacteria	Synergistota	Synergistia	Synergistales	Synergistaceae	NA	NA
asv0750	TACGTAGGGAGCAAGCGTTGTCCGGATTTACTGGGTGTAAAGGGTGCGTAGGCGGCTTATCAAGTCAGGCGTGAAATATATGGGCTTAACCCATAGACTGCGTTTGAAACTGATGAGCTTGAGTGAAGTAGAGGTAGGCGGAATTCCCGGTGTAGCGGTGAAATGCGTAGAGATCGGGAGGAACACCAGTGGCGAAGGCGGCCTACTGGGCTTTAACTGACGCTGAGGCACGAAAGCATGGGTAGCAAACAGG	0	0	0	0	0	32	Bacteria	Firmicutes	Clostridia	Oscillospirales	Ruminococcaceae	Caproiciproducens	NA
asv0751	AACGTAGGAGGCTAGCGTTATCCGGATTTATTGGGCGTAAAGCGCGTGCAGGCGGTTTGATAAGTTGGATGTGAAATCTCCCGGCTTAACTGGGAGCGGTCGTTCAAAACTATCAGACTAGAGAATGGGAGAGGAAGGTGGAATTCCGGGTGTAGTGGTGAAATGCGTAGATATCCGGAGGAACACCAGTGGCGAAAGCGGCCTTCTAGACCATTTCTGACGCTAAGACGCGAAAGCTAGGGTAGCAAACGGG	31	0	0	0	0	0	Bacteria	Chloroflexi	Anaerolineae	Anaerolineales	Anaerolineaceae	Pelolinea	NA
asv0752	TACGAAGGGGGCTAGCGTTGTTCGGAATCACTGGGCGTAAAGCGCGTGTAGGCGGATCGTTAAGTCGGGGGTGAAATCCTGAGGCTCAACCTCAGAACTGCCTTCGATACTGGCGATCTTGGAGTCCGGGAGAGGTGAGTGGAACTCCTAGTGTAGAGGTGAAATTCGTAGATATTAGGAAGAACACCAGTGGCGAAGGCGGCTCACTGGCCCGGTACTGACGCTGATATGCGAAAGCGTGGGGAGCAAACAGG	31	0	0	0	0	0	Bacteria	Proteobacteria	Alphaproteobacteria	Rhizobiales	Labraceae	Labrys	NA
asv0753	TACGGAGGATCCAAGCGTTATCCGGATTTACTGGGTTTAAAGGGTGCGTAGGCGGATTGATAAGTCAGTGGTGAAATCCTGCAGCTTAACTGCAGAATTGCCGTTGATACTGTTAGTCTTGAGTATGGTTGAGGTAGCTGGAATGTGTCATGTAGCGGTGAAATGCATAGAGATGACACAGAACACCGACGGCGAAGGCAGGTTACCAACCCATTACTGACGCTGAGGCACGAAAGCGTGGGGATCAAACAGG	31	0	0	0	0	0	Bacteria	Bacteroidota	Bacteroidia	Bacteroidales	Rs-E47 termite group	GWE2-42-42	NA
asv0754	AACGTAGGGTGCAAGCGTTGTCCGGAATTACTGGGTGTAAAGGGAGCGCAGGCGGGAAGACAAGTTGGAAGTGAAAACCATGGGCTCAACCCATGAATTGCTTTCAAAACTGTTTTTCTTGAGTAGTGCAGAGGTAGATGGAATTCCCGGTGTAGCGGTGGAATGCGTAGATATCGGGAGGAACACCAGTGGCGAAGGCGGTCTACTGGGCACCAACTGACGCTGAGGCTCGAAAGCATGGGTAGCAAACAGG	31	0	0	0	0	0	Bacteria	Firmicutes	Clostridia	Oscillospirales	Ruminococcaceae	Subdoligranulum	NA
asv0755	TACGGGTAGCGCTAGTGTTATTCCTCTTGATTGGGCGTAAAGGGTGCGTAGGCGGTATAATAAGTTAGAAATGAAAGACTATGCTAATCAATTGTAAATTTCTAAAACTGTTATGCTAGAGTAATATAAAAGATAGTGGAACCTTTAACATCAGAGTTGAAATGCGTATACATTAAAGGGAACCCCGAAGGCGAAAGCAACTATCTATTTATTTCTGACGCTGAGGCACGAAGGCATGGGGATCAAATAGG	31	0	0	0	0	0	Bacteria	Proteobacteria	Alphaproteobacteria	Rickettsiales	Mitochondria	NA	NA
asv0756	AACGTAGGGTGCAAGCGTTGTCCGGAATTACTGGGTGTAAAGGGAGCGCAGGCGGTCTTTTAAGTTGGAAGTCAAAACTACGGGCTCAACCCGTAATCGCTTTCAAAACTGAAGGACTTGAGTGAAGTAGAGGTAGGCGGAATTTCCGGTGTAGCGGTGGAATGCGTAGATATCGGAAGGAACACCAGTGGCGAAGGCGGCCTACTGGGCTTTTACTGACGCTGAGGCTCGAAAGCATGGGTAGCAAACAGG	31	0	0	0	0	0	Bacteria	Firmicutes	Clostridia	Oscillospirales	Ruminococcaceae	NA	NA
asv0757	TACGAACTGTGCAAACGTTATTCGGAATCACTGGGCTTAAAGGGTGCGTAGGCGGCTCATTAAGTAGGGTGTGAAAGCCCCCGGCTCAACCGGGGAATTGCGCTCTAAACTGATGAGCTCGAGTGAGATAGGGGTGTGTGGAACTTCCGGTGGAGCGGTGAAATGTGTTGATATCGGAAGGAACGCCGGTGGCGAAAGCGACACACTGGGTCTCAACTGACGCTGAGGCACGAAAGCCAGGGGAGCAAACGGG	31	0	0	0	0	0	Bacteria	Planctomycetota	Planctomycetes	Planctomycetales	NA	NA	NA
asv0758	CACGTAGGGGGCGAGCGTTGTCCGAATTTACTGGGCGTAAAGCGCGCGTAGGCGGGTTGTCAAGTTGGGGGTGAAATCCCGGGGCTCAACCCCGGAACTGCCTTCAAAACTGGCAGCCTGGAGGTATGGAGAGGGAAGTGGAATTCCTGGTGTAGCGGTGAAATGCGTAGATATCAGGAGGAACACCTGTGGCGAAGGCGGCTTCCTGGCCATATCCTGACGCTGAGGTGCGAAAGCTAGGGGAGCGAACGGG	31	0	0	0	0	0	Bacteria	Armatimonadota	NA	NA	NA	NA	NA
asv0759	GACGAAGGTGGCGAGCGTTACTCGGATTTACTAGGCGTAAAGCGTGGGCAGGCGGCTCGATAAGTCTCTTGTGAAAGCCTTGGGCTTAACCCAGGGAGGCCAAGAGATACTATCGGGCTTGGATGTGGGAGAGGAGACTGGAATTCCCGGTGTAGCGGTGAAATGCGTTGATATCGGGAGGAACACCAATGGCGAAAGCAAGTCTCTGGACCACCATCGACGCTCATCCACGAAAGCTGGGGGATCAAACAGG	31	0	0	0	0	0	Bacteria	Elusimicrobiota	Elusimicrobia	MVP-88	NA	NA	NA
asv0760	TACGTAGGGAGCGAGCGTTGTCCGGAATTACTGGGCGTAAAGGGTGCGTAGGCGGCGTGGCAAGTCAGATGTGAAATCCCCGGGCTTAACTCGGGAGTTGCATTTGAAACTGCCATGCTTGAGTGCAGGAGAGGAAAGCGGAATTCCTAGTGTAGCGGTGAAATGCGTAGATATTAGGAGGAACACCAGTGGCGAAGGCGGCTTTCTGGACTGTAACTGACGCTGAGGCACGAAAGCGTGGGGAGCAAACAGG	31	0	0	0	0	0	Bacteria	Firmicutes	Clostridia	Christensenellales	Christensenellaceae	NA	NA
asv0761	TACGTAGGTGGCGAGCGTTATCCGGAATTATTGGGCGTAAAGAGCGCGCAGGTGGTTGATTAAGTCTGATGTGAAAGCCCACGGCTTAACCGTGGAGGGTCATTGGAAACTGGTCAACTTGAGTGCAGAAGAGGGAAGTGGAATTCCATGTGTAGCGGTGAAATGCGTAGAGATATGGAGGAACACCAGTGGCGAAGGCGGCTTCCTGGTCTGTAACTGACACTGAGGCGCGAAAGCGTGGGGAGCAAACAGG	31	0	0	0	0	0	Bacteria	Firmicutes	Bacilli	Erysipelotrichales	Erysipelotrichaceae	Turicibacter	sanguinis
asv0762	TACGGAGGGTGCAAGCGTTAATCGGAATCACTGGGCGTAAAGCGCACGTAGGCGGTGCCGTAAGTCGGATGTGAAAGCCCTCGGCTCAACCGGGGAACTGCATTCGATACTGCGGTGCTTGAGTGTCGGAGAGGGTGGCGGAATTCCAGGTGTAGGAGTGAAATCCGTAGATATCTGGAGGAACACCAGTGGCGAAGGCGGCCACCTGGCCGACAACTGACGCTGAGGTGCGAAAGCGTGGGGATCAAACAGG	0	0	0	0	9	22	Bacteria	Desulfobacterota	Desulfovibrionia	Desulfovibrionales	Desulfovibrionaceae	Desulfovibrio	aminophilus
asv0763	TACGGAGGGCGCAAGCGTTAATCGGAATCACTGGGCGTAAAGCGCGCGTAGGCGGCTTTCTAAGTCGGACGTGAAAGCCCTCGGCTCAACCGGGGAATTGCGTTCGAAACTGGATGGCTTGAGTCCTGGAGAGGGTGGCGGAATTCCGGGTGTAGGAGTGAAATCCGTAGATATCCGGAGGAACACCGGTGGCGAAGGCGGCCACCTGGACAGGTACTGACGCTGAGGCGCGAAAGCGTGGGGAGCAAACAGG	0	0	0	0	8	23	Bacteria	Desulfobacterota	Desulfovibrionia	Desulfovibrionales	Desulfovibrionaceae	Desulfovibrio	NA
asv0764	TACGTAAGGGGCGAGCGTTGTTCGGAATTATTGGGTGTAAAGGGCGCGTAGGCGGTTTAGCAAGTCTGGTGTGTAAGGCTACAGCTTAACTGTAGTTAGGCACTGGAAACGGCTGAGCTGGAGTGCAGGAGAGGGAGCTGGAATTCCAGGTGTAGGGGTGAAATCTGTAGAGATCTGGAAGAACACCGGTGGCGAAGGCGAGCTTCTGGCCTGCAACTGACGCTGAGGCGCGAAAGCGTGGGGAGCGAACAGG	30	0	0	0	0	0	Bacteria	Spirochaetota	Spirochaetia	Spirochaetales	Spirochaetaceae	Spirochaeta	NA
asv0765	TACAGAGGGTGCAAGCGTTAATCGGAATTACTGGGCGTAAAGCGAACGTAGGCGGTTACCTAAGTCGGATGTGAAATCCCCGGGCTCAACCTGGGAATTGCATTCGAGACTGGGTGGCTAGAATGCGGAAGAGGGAAGCGGAATTTCCGGTGTAGCGGTGAAATGCGTAGATATCGGAAGGAACATCAGTGGCGAAAGCGGCTTCCTGGTCCAGCATTGACGCTCAGGTTCGAAAGCGTGGGGAGCAAACAGG	30	0	0	0	0	0	Bacteria	Proteobacteria	Gammaproteobacteria	Gammaproteobacteria Incertae Sedis	Unknown Family	Acidibacter	NA
asv0766	TACGAACTGTGCAAACGTTATTCGGAATCACTGGGCTTAAAGGGTGCGTAGGCGGCCATGTAAGTAGGGTGTGAAAGCCCCCGGCTTAACCGGGGAATGGCGCTCTAAACTGCATGGCTGGAGTGAGATAGGGGTGTGTGGAACTTCCGGTGGAGCGGTGAAATGTGTTGATATCGGAAGGAACGCCGGTGGCGAAAGCGACACACTGGATCTCAACTGACGCTGAGGCACGAAAGCCAGGGGAGCAAACGGG	30	0	0	0	0	0	Bacteria	Planctomycetota	Planctomycetes	Planctomycetales	NA	NA	NA
asv0767	TACGTAGGGGGCGAGCGTTGTCCGGATTCATTGGGCGTAAAGAGCTCGTAGGCGGTTCAGTAAGTCAGGTGTGAAAGCTCCGAGCTCAACTCGGAGACGCCATCTGATACTGCTGTGACTAGAATCCAGTAGGGGAGTGTGGAACTCCTGGTGTAGCGGTGGAATGCGCAGATATCAGGAAGAACACCAGCGGCGAAGGCGGCACTCTGGGCTGGTATTGACGCTGAGGAGCGAAAGTGTGGGTAGCAAACAGG	30	0	0	0	0	0	Bacteria	Actinobacteriota	Acidimicrobiia	Microtrichales	Microtrichaceae	IMCC26207	NA
asv0768	TACGTAGGGGGCGAGCGTTATCCGGAATTACTGGGCGTAAAGGGTGCGCAGGCGGCCATTTAAGTCAGATGTGAAAGGCTACGGCTTAACCGTAGTTAGCATTTGAAACTAGAAGGCTTGAGTGCAGTAGAGGAGAGTGGAATTCCTAGTGTAGCGGTGAAATGCGTAGATATTAGGAGGAACACCAGTGGCGAAGGCGACTCTCTGGACTGCAACTGACGCTGAGGCACGAAAGCGTGGGTAGCGAACAGG	30	0	0	0	0	0	Bacteria	Firmicutes	Clostridia	Peptostreptococcales-Tissierellales	Proteiniboraceae	Proteiniborus	ethanoligenes
asv0769	TACGTAGGGTGCAAGCGTTAATCGGAATTACTGGGCGTAAAGCGTGCGCAGGCGGTTCGGCAAGAAGGATGTGAAATCCCGGGGCTTAACCTCGGAACTGCATTCTTAACTGCCGGGCTAGAGTATGTCAGAGGGGGGTAGAATTCCACGTGTAGCAGTGAAATGCGTAGAGATGTGGAGGAATACCGATGGCGAAGGCAGCCCCCTGGGATAATACTGACGCTCATGCACGAAAGCGTGGGGAGCAAACAGG	30	0	0	0	0	0	Bacteria	Proteobacteria	Gammaproteobacteria	Burkholderiales	Alcaligenaceae	Parapusillimonas	NA
asv0770	AACGTAGGGTTCGAGCGTTATCCGGAATTACTGGGCGTAAAGGGCGTGTAGGCGGACAAGGAAGTCGGACGTAAAAGCTCCCGGCCCAACTGGGAGAGGCCGTTCGAAACTCCTTGACTCGAGGCTAGTAGAGGCAAGTGGAATTCCCGGTGTAGTGGTGAAATGCGTAGATATCGGGAGGAAGACCAGAGGCGAAGGCGGCTTGCTGGGCTAGACCTGACGCTGAGACGCGAAAGCCAGGGGAGAGAACGGG	30	0	0	0	0	0	Bacteria	Chloroflexi	Anaerolineae	Ardenticatenales	NA	NA	NA
asv0771	TACATAGGGGGCGAGCGTTATCCGGAATTATTGGGCGTAAAGGGTACGTAGGCGGGCCTGCAAGTCTGATTTGAAAGCACACGGCTTAACCGTGTGAGGTAATTAGAAACTACGGGTCTAGAGAGTGGTAGAGGTAAATGGAATTCCAAGTGGAGCGGTGAAATGCGTAGAGATTTGGAGGAACACCAGTGGCGAAGGCGGTTTACTGGGCCACATCTGACGCTGATGTACGAAAGCGTGGGGAGCAAACAGG	30	0	0	0	0	0	Bacteria	Firmicutes	Bacilli	Acholeplasmatales	Acholeplasmataceae	Acholeplasma	NA
asv0772	TACGAAGGGTGCAAGCGTTATCCGGATTCATTGGGTTTAAAGGGTGCGTAGGTGGGGCGTTAAGTCAGTGGTGAAATCCTGCAGCTCAACTGTAGACTTGCCATTGATACTGGCGCTCTTGAGTGCGCTTGAAGTAGGCGGAATGTGCCGTGTAGCGGTGAAATGCTTAGATATGGCACAGAACACCAATTGCGAAGGCAGCTTACTAAGGCGATACTGACACTGAGGCACGAAAGCGTGGGGATCGAACAGG	30	0	0	0	0	0	Bacteria	Bacteroidota	Bacteroidia	Flavobacteriales	NS9 marine group	NA	NA
asv0773	TACGTAGGGGGCGAGCGTTGTCCGGAATGATTGGGCGTAAAGGGCGCGCAGGCGGCCTGTCAAGTCAGTAGTGGAATACCATTTTTCAAGGATGGAAGTGCTATAGAAACTGATGGGCTTGAGTGCAGGAGAGGTTATCGGAATTCCCGGTGTAGCGGTGAAATGCGTAGAGATCGGGAGGAACACCAGTGGCGAAGGCGGGTAACTGGACTGCAACTGACGCTGAGGCGCGAAAGTGTGGGGAGCAAACAGG	30	0	0	0	0	0	Bacteria	Firmicutes	Clostridia	Christensenellales	Christensenellaceae	Christensenellaceae R-7 group	NA
asv0774	TACGAAGGGGGCTAGCGTTGTTCGGAATCACTGGGCGTAAAGCGCACGTAGGCGGATTGTTAAGTCAGAGGTGAAATCCCGGAGCTCAACTTCGGAACTGCCTTTGATACTGGCAATCTCGAGTCTGGAAGAGGTTAGTGGAACTGCGAGTGTAGAGGTGAAATTCGTAGATATTCGCAAGAACACCAGTGGCGAAGGCGGCTAACTGGTCCAGTACTGACGCTGAGGTGCGAAAGCGTGGGGAGCAAACAGG	30	0	0	0	0	0	Bacteria	Proteobacteria	Alphaproteobacteria	Rhizobiales	Rhizobiales Incertae Sedis	NA	NA
asv0775	TACGTAGGTGGCGAGCGTTGTCCGGAATTACTGGGCGTAAAGGGCGCGTAGGCGGCCAAATAAGTCAGATGTGAAACCCCTAGGCTCAACTTAGGGCTTGCATTTGAAACTGATTGGCTTGAGTGTCGGAGAGGGAAGCGGAATTCCTAGTGTAGCGGTGAAATGCGTAGATATTAGGAGGAACACCAGTGGCGAAGGCGGCTTTCTGGACGATAACTGACGCTGAGGCGCGAAAGCGTGGGGAGCAAACAGG	30	0	0	0	0	0	Bacteria	Firmicutes	Clostridia	Gracilibacteraceae	Lutispora	NA	NA
asv0776	TACGAAGGGAGCTAGCGTTGTTCGGAATCACTGGGCGTAAAGCGCACGTAGGCGGATTTGTTAGTGAGGGGTGAAATCCCGGGGCTCAACCTCGGAACTGCCTTTCATACTGCAGATCTCGAGTCCGATAGAGGTGGGTGGAATTCCTAGTGTAGAGGTGAAATTCGTAGATATTAGGAAGAACACCGGTGGCGAAGGCGGCCCACTGGATCGGTACTGACGCTGAGGTGCGAAAGCGTGGGGAGCAAACAGG	30	0	0	0	0	0	Bacteria	Proteobacteria	Alphaproteobacteria	Rhizobiales	Hyphomicrobiaceae	Hyphomicrobium	NA
asv0777	GGGGTAGGTGGCAAGCGTTGTCCGGATTTATTGGGCGTAAAGCGAGCGCAGGCGGTTTCTTAAGTCTGATGTGAAAGCCCCCGGCTTAACCGGGGAGGGTCATTGGAAACTGGGAGACTTGAGTGCAGAAGAGGAGAGTGGAATTCCATGTGTAGCGGTGAAATGCGTAGATATATGGAGGAACACCAGTGGCGAAGGCGACTCTCTGGTCTGTAACTGACGCTGAGGCTCGAAAGCGTGGGGAGCAAACAGG	0	0	30	0	0	0	Bacteria	Firmicutes	Bacilli	Lactobacillales	Enterococcaceae	Enterococcus	NA
asv0778	TACGTAGGGTGCGAGCGTTAATCGGAATTACTGGGCGTAAAGCGTGCGCAGGCGGATTGTTAAGCAAGATGTGAAATCCCCGGGCTTAACCTGGGAATGGCATTTTGAACTGGCAGTCTAGAGTGTGTCAGAGGGGGGTGGAATTCCACGTGTAGCAGTGAAATGCGTAGAGATGTGGAGGAACACCAATGGCGAAGGCAGCCCCCTGGGATAACACTGACGCTCATGTACGAAAGCGTGGGTAGCAAACAGG	0	0	0	30	0	0	Bacteria	Proteobacteria	Gammaproteobacteria	Burkholderiales	Hydrogenophilaceae	Thiobacillus	NA
asv0779	TACGTATGGGGCAAGCGTTATCCGGATTCATTGGGCGTAAAGAGCGCGTAGGTGGATTGTTAAGCGAGATGTGAAAACTGGGGGCTCAACCCTCAGCCTGCATCTCGAACTGGCAGTCTTGAGTTTGGTAGAGGAGTGTGGAATTCCCAGTGTAGCGGTGGAATGCGCAGATATTGGGAAGAACACCAGTGGCGAAGGCGGCACTCTGGGCCAACACTGACACTGAGGCGCGAAAGCTAGGGGAGCGAACAGG	0	30	0	0	0	0	Bacteria	Actinobacteriota	Coriobacteriia	OPB41	NA	NA	NA
asv0780	TACGTAGGGGGCTAGCGTTATCCGGATTTACTGGGCGTAAAGGGTGCGTAGGTGGTTTCTTAAGTCAGGAGTGAAAGGCTACGGCTCAACCGTAGTAAGCTCTTGAAACTGGGAAACTTGAGTGCAGGAGAGGAAAGTGGAATTCCTAGTGTAGCGGTGAAATGCGTAGATATTAGGAGGAACACCAGTAGCGAAGGCGGCTTTCTGGACTGTAACTGACACTGAGGCACGAAAGCGTGGGGAGCAAACAGG	29	0	0	0	0	0	Bacteria	Firmicutes	Clostridia	Peptostreptococcales-Tissierellales	Peptostreptococcaceae	Terrisporobacter	mayombei
asv0781	TACAGAGGGTGCAAGCGTTAATCGGAATTACTGGGCGTAAAGCGAGCGTAGGTGGCTTGATAAGTCAGATGTGAAATCCCCGGGCTTAACCTGGGAACTGCATCTGATACTGTTAGGCTAGAATAGGTGAGAGGAAGGTAGAATTCCAGGTGTAGCGGTGAAATGCGTAGAGATCTGGAGGAATACCGATGGCGAAGGCAGCCTTCTGGCATCATATTGACACTGAGGTTCGAAAGCGTGGGTAGCAAACAGG	29	0	0	0	0	0	Bacteria	Proteobacteria	Gammaproteobacteria	Pseudomonadales	Moraxellaceae	Psychrobacter	NA
asv0782	TACGAAGGGGGCTAGCGTTGTTCGGAATTACTGGGCGTAAAGCGCACGTAGGCGGATGTGCCAGTCAGGGGTGAAATCCCGAGGCTCAACCTCGGAACTGCCTCCGATACAGCACGTCTCGAGTCCGGAAGAGGTGAGTGGAATTCCTAGTGTAGAGGTGAAATTCGTAGATATTAGGAAGAACACCAGTGGCGAAGGCGGCTCACTGGTCCGGTACTGACGCTGAGGTGCGAAAGCGTGGGGAGCAAACAGG	29	0	0	0	0	0	Bacteria	Proteobacteria	Alphaproteobacteria	Rhizobiales	Hyphomicrobiaceae	NA	NA
asv0783	GACGTAGGACGCGAGCGTTATCCGGATTTACTGGGCGTAAAGCGTCTGTAGGCGGAACAGTAAGTTGGGCGTGAAAGCTTCGGGCTTAACCCGGAGAGGACGTACAAGACTGCTGAACTAGAGGCCACCAGAGGGGCGTGGAATTTCCGGTGTAGCGGTAAAATGCGCAGATATCGGAAGGAACACCAGTGGCGAAGGCGGCGCCCTGGGGTGGGCCTGACGCTAAGAGACGAAAGCTAGGGGAGCGAACAGG	29	0	0	0	0	0	Bacteria	Chloroflexi	Anaerolineae	SBR1031	NA	NA	NA
asv0784	TACGAAGGTGGCAAGCGTTGTTCGGATTTACTGGGCGTAAAGCGTGCGTAGGCGGTTTAACAAGTCAGGAGTGAAAGCCCAAGGCTCAACCTTGGAATTGCTTTTGAAACTGTTTTACTTGAATCCGGTAGAGGTTGGCGGAATTCCGAGTGTAGAGGTGAAATTCGCAGATATTCGGAGGAACACCAGTGGCGTAAGCGGCCAACTGGACCGGTATTGACGCTGAGGCACGAAAGCGTGGGTAGCAAACAGG	29	0	0	0	0	0	Bacteria	Proteobacteria	Alphaproteobacteria	Micavibrionales	NA	NA	NA
asv0785	TACGTAGGGGGCGAGCGTTGTCCGGAATTACTGGGCGTAAAGCGCACGCAGGCGGTTCGTTAAGTCGGATGTGAAAGACTGGGGCTCAACCTTGGTTTGCGTTCGATACTGGCGGACTGGAGTGTCGGAGAGGGAAGTGGAATTCCCGGTGTAGCGGTGAAATGCGTAGATATCGGGAGGAACACCAGTGGCGAAGGCGGCTTCCTGGCCGACAACTGACGCTCATGTGCGAAAGCTGGGGGAGCGAACGGG	29	0	0	0	0	0	Bacteria	Synergistota	Synergistia	Synergistales	Synergistaceae	Thermovirga	NA
asv0786	TACGTAGGTGGCAAGCGTTATCCGGAATTATTGGGCGTAAAGAGTGAGCAGGCGGCCGTTTAAGTCTGAAGTCAAATGCAGTGGCTTAACCACTGTCCGCTTTGGAAACTGGATGGCTAGAGTACGAGAGAAGTAAGCGGAATTCCATGTGTAGCGGTGAAATGCGTAGATATATGGAGGAACACCAGAGGCGAAGGCGGCTTACTAGATCGATACTGACGCTCAGTCACGAAAGCGTGGGTAGCAAATAGG	29	0	0	0	0	0	Bacteria	Firmicutes	Bacilli	Erysipelotrichales	Erysipelatoclostridiaceae	UCG-004	NA
asv0787	TACGAAGGGGGCTAGCGTTGTTCGGAATTACTGGGCGTAAAGCGCACGTAGGCGGGTCGTTAAGTCAGGGGTGAAATCCCGGAGCTCAACTCCGGAACTGCCTTTGATACTGGCGATCTCGAGATCGGAAGAGGTGAGTGGAATTCCCAGTGTAGAGGTGAAATTCGTAGATATTGGGAAGAACACCAGTGGCGAAGGCGGCTCACTGGTCCGATACTGACGCTGAGGTGCGAAAGCGTGGGGAGCAAACAGG	29	0	0	0	0	0	Bacteria	Proteobacteria	Alphaproteobacteria	Rhizobiales	Rhizobiales Incertae Sedis	NA	NA
asv0788	TACGGAGGGTGCAAGCGTTATCCGGAATCACTGGGTTTAAAGGGTGCGTAGGCGGATATTTAAGTCAGTGGTGAAATCTTGTCGCTTAACGATAAAATTGCCATTGATACTGAATGTCTTGAATTGGGTTGAGGTTAGCGGAATGTGACATGTAGCGGTGAAATGCATAGATATGTCATGGAACACCAATTGCGAAGGCAGCTAGCTGGGCCTTGATTGACGCTGAGGCACGAAAGCGTGGGTAGCGAACAGG	29	0	0	0	0	0	Bacteria	Bacteroidota	Bacteroidia	Chitinophagales	Saprospiraceae	NA	NA
asv0789	TACGAAGGTCCCGAGCGTTGTTCGGAATTACTGGGCGTAAAGAGTTTGTAGGCGGCGAGGCAAGTCGGACGTGAAATCCCGGGGCTCAACCCCGGAACTGCATTCGATACTGCTTTGCTAGAGTATTGGAGGGGAGTCTGGAATTCTCGGTGTAGCAGTGAAATGCGTAGATATCGAGAGGAACACTAGTGGCGAAGGCGAGACTCTGGACAATTACTGACGCTGAGAAACGAAGGCCAGGGGAGCGAAAAGG	29	0	0	0	0	0	Bacteria	Verrucomicrobiota	Verrucomicrobiae	Verrucomicrobiales	DEV007	NA	NA
asv0790	TACGGAGGATGCAGGCGTTATCCGGGTTCATTGGGTTTAAAGGGTGCGTAGGCGGGCTATTAAGTCAGTGGTGAAATCCTGCAGCTTAACTGCAGAACTGCCGTTGATACTGATAGTCTTGAGTTTGGTTAAGGTAGGCGGAATGTGTAATGTAGCGGTGAAATGCTTAGATATTACACAGAACACCAATTGCGTAGGCAGCTTACTGAGCCGACACTGACGCTGAGGCACGAAAGCGTGGGGATCAAACAGG	29	0	0	0	0	0	Bacteria	Bacteroidota	Bacteroidia	Bacteroidales	Bacteroidetes vadinHA17	NA	NA
asv0791	TACGGAGGATCCGAGCGTTATCCGGATTTATTGGGTTTAAAGGGTGCGTAGGCGGAGATTTAAGTCAGTGGTGAAAGTTTAGGGCTCAACCTTAAAATTGCCGTTGAAACTGGATTTCTTGAGTACGGTAGAGGTAGGCGGAATTTGTGGTGTAGCGGTGAAATGCTTAGATATCACGAAGAACTCCGATTGCGAAGGCAGCTTACCGGACCGTAACTGACGCTGAGGCACGAAAGTGTGGGGATCAAACAGG	0	29	0	0	0	0	Bacteria	Bacteroidota	Bacteroidia	Bacteroidales	Barnesiellaceae	NA	NA
asv0792	TACGTGGGTGGCAAGCGTTGTCCGGATTTATTGGGCGTAAAGCGAGCGGAGGCGGTTTCTTAAGTCTGATGTGAAAGCCCCCGGCTTAACCGGGGAGGGTCATTGGAAACTGGGAGACTTGAGTGCAGAAGAGGAGAGTGGAATTCCATGTGTAGCGGTGAAATGCGTAGATATATGGAGGAACACCAGTGGCGAAGGCGACTCTCTGGTCTGTAACTGACGCTGAGGCTCGAAAGCGTGGGGAGCAAACAGG	0	29	0	0	0	0	Bacteria	Firmicutes	Bacilli	Lactobacillales	Enterococcaceae	Enterococcus	NA
asv0793	TACGTAGGTGGCGAGCGTTGTCCGGAATTACTGGGCGTAAAGGGCGCGTAGGCGGCCTGTTAAGTCAGATGTGAAAACCCCAGGCTCAACCTGGGGACTGCATATGAAACTGATGGGCTAGAGTGTCGGAGAGGGAAGCGGAATTCCTAGTGTAGCGGTGAAATGCGTAGATATTAGGAGGAACACCAGTGGCGAAGGCGGCTTTCTGGACGATAACTGACGCTGAGGCGCGAAAGCGTGGGGAGCAAACAGG	28	0	0	0	0	0	Bacteria	Firmicutes	Clostridia	Gracilibacteraceae	Lutispora	NA	NA
asv0794	TACGTAGGGTGCAAGCGTTGTCCGGAATTATTGGGCGTAAAGAGCTCGTAGGCGGTCTGTCGCGTCTGCTGTGAAAACCCGAGGCTCAACCTCGGGCCTGCAGTGGGTACGGGCAGACTAGAGTGCGGTAGGGGAGATTGGAATTCCTGGTGTAGCGGTGGAATGCGCAGATATCAGGAGGAACACCGATGGCGAAGGCAGATCTCTGGGCCGTAACTGACGCTGAGGAGCGAAAGCATGGGGAGCGAACAGG	28	0	0	0	0	0	Bacteria	Actinobacteriota	Actinobacteria	Micrococcales	Microbacteriaceae	NA	NA
asv0795	CACGTAGGAGGCAAGCGTTATTCGGATTTACTGGGCGTAAAGCGCGTGCAGGCGGTTCGGAAAGTTGGATGTGAAAGCTCCTGGCTTAACTGGGAGAGGTCGTTCAATACTTCCGGACTTGAGAGTGGGAGAGGGAGGTGGAATTCCGGGTGTAGTGGTGAAATGCGTAGATATCCGGAGGAACACCAGTGGCGAAAGCGGCCTCCTGGCCCATTTCTGACGCTCAGACGCGAAAGCTAGGGTAGCAAACGGG	28	0	0	0	0	0	Bacteria	Chloroflexi	Anaerolineae	Anaerolineales	Anaerolineaceae	Levilinea	NA
asv0796	TACGAAGGGTGCAAGCGTTAATCGGAATTACTGGGCGTAAAGCGTGCGTAGGTGGTTGTTTAAGTCTGTCGTGAAAGCCCTGGGCTCAACCTGGGAATGGCGATGGATACTGGGCAGCTAGAGTGCGGTAGAGGATAGTGGAATTCCCGGTGTAGCGGTGAAATGCGTAGATATCGGGAGGAACATCTGTGGCGAAGGCGACTGTCTGGACCAGCACTGACACTGAGGTACGAAAGCGTGGGGAGCAAACAGG	28	0	0	0	0	0	Bacteria	Proteobacteria	Gammaproteobacteria	Xanthomonadales	Xanthomonadaceae	NA	NA
asv0797	TACGTAGGGCGCGAGCGTTGTCCGGAATTATTGGGCGTAAAGAGCTCGTAGGCGGCTTGTCGCGTCTGCTGTGAAATCCTGGGGCTTAACTCTGGGCGTGCAGTGGGTACGGGCAGGCTAGAGTGCGGTAGGGGTGATTGGAATTCCTGGTGTAGCGGTGGAATGCGCAGATATCAGGAGGAACACCGATGGCGAAGGCAGGTCACTGGGCCGTTACTGACGCTGAGGAGCGAAAGCATGGGGAGCGAACAGG	28	0	0	0	0	0	Bacteria	Actinobacteriota	Actinobacteria	Actinomycetales	Actinomycetaceae	NA	NA
asv0798	TACGAACTGCGCGAACGTTATTCGGAATCACTGGGCTTACAGGGTGCGTAGGCGGCCGATCAGGTCCGATGTGAAATCCCACAGCTCAACTGTGGAATGGCATTGGAAACCGACCGGCTCGAGTGAGCTAGAGATGTACGGAACTTCCGGTGGAGCGGTGAAATGTGTTGAGATCGGAAGGAACACCAGAGGCGAAAGCGGTACATTGGGGCTTGTCTGACGCTGAGGCACGAAAGCTAGGGGAGCGAACGGG	28	0	0	0	0	0	Bacteria	Planctomycetota	Planctomycetes	Planctomycetales	Rubinisphaeraceae	Planctomicrobium	NA
asv0799	TACGGAGGGGGCTAGCGTTGTTCGGAATTACTGGGCGTAAAGCGCACGTAGGCGGACCAGAAAGTTGGGGGTGAAATCCCGGGGCTCAACCCCGGAACTGCCCTCAAAACTATTGGTCTGGAGTTCGAGAGAGGTGAGTGGAATTCCGAGTGTAGAGGTGAAATTCGTAGATATTCGGAGGAACACCAGTGGCGAAGGCGGCTCACTGGCTCGATACTGACGCTGAGGTGCGAAAGCGTGGGGAGCAAACAGG	28	0	0	0	0	0	Bacteria	Proteobacteria	Alphaproteobacteria	Rhodobacterales	Rhodobacteraceae	Paracoccus	NA
asv0800	TACGGAGGATGCAAGCGTTATCCGGATTTATTGGGTTTAAAGGGTGCGTAGGCGGGTTATCAAGTCAGCGGTGAAATTTTTCGGCTTAACCGTAAAATTGCCGTTGAAACTGGTGATCTTGAGTGCGAGCGAGGTAGGCGGAATGTGCCGTGTAGCGGTGAAATGCATAGATATGGCACAGAACTCCGATTGCGAAGGCAGCTTACTAGTACGCTACTGACGCTGATGCACGAAGGCGTGGGGATCAAACAGG	28	0	0	0	0	0	Bacteria	Bacteroidota	Bacteroidia	Bacteroidales	Paludibacteraceae	NA	NA
asv0801	TACGTAGGTGACAAGCGTTATCCGGAATTACTGGGCGTAAAGCGCACGCAGGCGGTCAGATAAGTCTGATGTGAAACCTTCTGGCTTAACCAGAAGACGTCGTTGGATACTGTTTGACTTGAGGCGATGAGAGGAATGCGGAATCCCCGGTGTAATGGTGGAATATGTAGATATCGGGGGGAACATCTGAGGCGAAAGCGGCATTCTGGCATTAGCCTGACGCTCATGTGCGAAAGCGTGGGGAGCAAACGGG	28	0	0	0	0	0	Bacteria	Chloroflexi	Anaerolineae	2020-01-01	NA	NA	NA
asv0802	TACGTAGGGGGCAAGCGTTGTCCGGAATCATTGGGCGTAAAGAGCTCGTAGGCGGTTCAGTAAGTCGGGTGTGAAAGCTCCGAGCTCAACTCGGAGAGGCCACTCGATACTGCTGTGACTAGAATCCAGTAGGGGAGTGTGGAACTCCTGGTGTAGCGGTGGAATGCGCAGATATCAGGAAGAACACCAGCGGCGAAGGCGGCACTCTGGGCTGGTATTGACGCTGAGGAGCGAAAGTGTGGGTAGCAAACAGG	28	0	0	0	0	0	Bacteria	Actinobacteriota	Acidimicrobiia	Microtrichales	Microtrichaceae	IMCC26207	NA
asv0803	TACGGAGGATGCAAGCGTTATCCGGATTGATTGGGTTTAAAGGGTGGGTAGGCGGGCTATTAAGTCAGTGGTGAAATCCTGCAGCTTAACTGCAGAACTGCCGTTGATACTGATAGTCTTGAGTTTGGTTAAGGTAGGCGGAATGTGTAATGTAGCGGTGAAATGCTTAGATATTACACAGAACACCAATTGCGTAGGCAGCTTACTGAGCCGACACTGACGCTGAGGCACGAAAGCGTGGGGATCAAACAGG	28	0	0	0	0	0	Bacteria	Bacteroidota	Bacteroidia	Bacteroidales	Bacteroidetes vadinHA17	NA	NA
asv0804	TACGGAGGATGCAAGCGTTATCCGGATTTATTGGGTTGAAAGGGTGCGCAGGTTGTTGGATAAGTCAGTGGTGAAAGTCTGTCGCTTAACGGTAGGATTGCCATTGATACTGTTGGACTTGAATATGGATGAGGTAGGCGGAATGTGTAGTGTAGCGGTGAAATGCATAGATATTACACAGAACACCGATTGCGAAGGCAGCTTACTAATCCATCATTGACGCTGAGGCACGAAAGCGTGGGGATCAAACAGG	28	0	0	0	0	0	Bacteria	Bacteroidota	Bacteroidia	Bacteroidales	Prolixibacteraceae	NA	NA
asv0805	TACGTAGGTGGCGAGCGTTGTTCGGATTTATTGGGCGTAAAGGGTCCGTAGGAGGTTCATTAAATTTGGGGTGAAATCCCGGAGCTCAACTCCGGAATTGCCTTGAAGACTGATGGACTAGAGTACTGGAGAGGTAAGCGGAATTCCAGGTGTAGCGGTGGAATGCTTAGATATCTGGAAGAACACCGAAAGCGAAGGCAGCTTACTGGACAGCAACTGACTCTCATGGACGAAAGCGTGGGGAGCAAACAGG	0	0	0	5	0	23	Bacteria	Verrucomicrobiota	Lentisphaeria	Victivallales	Victivallaceae	NA	NA
asv0806	TACGGAGGGTGCGAGCGTTAATCGGAATTACTGGGCGTAAAGCGCGCGTAGGCGGTCTGATAAGCCGGTTGTGAAAGCCCCGGGCTCAACCTGGGAACGGCATCCGGAACTGTCAGGCTAGAGTGCAGGAGAGGAAGGTAGAATTCCCGGTGTAGCGGTGAAATGCGTAGAGATCGGGAGGAATACCAGTGGCGAAGGCGGCCTTCTGGACTGACACTGACGCTGAGGTGCGAAAGCGTGGGTAGCAAACAGG	0	0	0	0	28	0	Bacteria	Proteobacteria	Gammaproteobacteria	Oceanospirillales	Halomonadaceae	Halomonas	NA
asv0807	TACGTAGGTGGCAAGCGTTGTCCGGATTTATTGGGCGTAAAGCGAGCGCAGGCGGTTTCTTAAGTCTGATGTGAAAGCCCCCGGCTTAACCGGGGAGGGTCATTGGAAACTGGGAGACTTGAGTGCAGAAGAGGAGAGTGGAATTCCATGTGTAGCGGTGAAATGCCTAGATATATGGAGGAACACCAGTGGCGAAGGCGACTCTCTGGTCTGTACCTGACGCTGAGGCTCGAAAGCGTGGGGAGCAAACAGG	0	0	0	0	28	0	Bacteria	Firmicutes	Bacilli	Lactobacillales	Enterococcaceae	Enterococcus	NA
asv0808	TACGGAGGGTGCAAGCGTTAATCGGAATCACTGGGCGTAAAGCGCGCGTAGGCCGTCTTTTAAGTCGGACGTGAAAGCCCTCGGCTCAACCGGGGAACTGCGTTCGATACTGGGAGACTTGAGTCCTGGAGAGGGTGGCGGAATTCCGGGTGTAGGAGTGAAATCCGTAGATATCCGGAGGAACACCGGTGGCGAAGGCGGCCACCTGGACAGGTACTGACGCTGAGGCGCGAAAGCGTGGGGAGCAAACAGG	0	0	0	0	0	28	Bacteria	Desulfobacterota	Desulfovibrionia	Desulfovibrionales	Desulfovibrionaceae	Desulfovibrio	alcoholivorans
asv0809	TACGGAGGGTGCGAACGTTATCCGGAATCACTGGGTTTAAAGGGTGCGTAGGCTGTTTAATAAGTCAGTGGTGAAAGGCCGTCGCTTAACGATGGGACTGCCATTGATACTGTTAGACTTGAATCAGGTTGAGGTTGGCGGAATGTGGCATGTAGCGGTGAAATGCATAGATATGCCATGGAATACCGATTGCGAAGGCAGCTGACTGGACCTTGATTGACGCTGAGGCACGAAAGCGTGGGTAGCGAACAGG	27	0	0	0	0	0	Bacteria	Bacteroidota	Bacteroidia	Chitinophagales	Saprospiraceae	NA	NA
asv0810	TACGAAGGGTGCAAGCGTTGTTCGGAATCACTGGGCGTAAAGAATGCGTAGGCGGCTAGACAAGTCAGGAGTGAAATCCCAGGGCTCAACCCTGGAACTGCTCTTGAAACTGTCTTGCTAGAGTCCCGGAGGGGTTAGCGGAATTCCGAGTGTAGAGGTGAAATTCGCAGATATTCGGAGGAACACCAGTGGCGAAGGCGGCTAACTGGACGGGAACTGACGCTGAGGCATGAAAGTGTGGGGATCAAACAGG	27	0	0	0	0	0	Bacteria	Proteobacteria	Alphaproteobacteria	Micavibrionales	NA	NA	NA
asv0811	TACGTAGGGTGCAAGCGTTAATCGGAATTACTGGGCGTAAAGCGTGCGCAGGCGGTGATGTAAGACAGAGGTGAAATCCCCGGGCTCAACCTGGGAACTGCCTTTGTGACTGCATCGCTGGAGTACGGTAGAGGGGGATGGAATTCCGCGTGTAGCAGTGAAATGCGTAGATATGCGGAGGAACACCGATGGCGAAGGCAATCCCCTGGACCTGTACTGACGCTCATGCACGAAAGCGTGGGGAGCAAACAGG	27	0	0	0	0	0	Bacteria	Proteobacteria	Gammaproteobacteria	Burkholderiales	Comamonadaceae	NA	NA
asv0812	TACGTAGGGGGCTAGCGTTGTCCGGAGTTACTGGGCGTAAAGGGCGTGTAGGCGGCTTGTTAAGTCAGGTGTGAAATTCCAGGGCTTAACTCTGGAACTGCGCTTGAAACTGGCGAGCTAGAGGACAGGAGAGGGAAGTGGAATTCCCGGTGTAGCGGTGAAATGCGTAGATATCGGGAGGAACACCAGTGGCGAAGGCGGCTTCCTGGACTGTACCTGACGCTGAGGCGCGAAAGCTAGGGGAGCAAACAGG	27	0	0	0	0	0	Bacteria	Firmicutes	D8A-2	NA	NA	NA	NA
asv0813	TACGAAGGGGGCTAGCGTTGCTCGGAATTACTGGGCGTAAAGGGCGCGTAGGCGGACAGTTTAGTCAGAGGTGAAAGCCCAGGGCTCAACCTTGGAATTGCCTTTGATACTGGCTGTCTTGAGTACGGGAGAGGTGAGTGGAACTCCGAGTGTAGAGGTGAAATTCGTAGATATTCGGAAGAACACCAGTGGCGAAGGCGACTCACTGGCCCGTTACTGACGCTGAGGCGCGAAAGCGTGGGGAGCAAACAGG	27	0	0	0	0	0	Bacteria	Proteobacteria	Alphaproteobacteria	Caulobacterales	Caulobacteraceae	Phenylobacterium	koreense
asv0814	CACGTAGGAGCCAAGCGTTATCCGAATTCACTGGGCGTAAAGCGCGTGCAGGCGGCTCGATAAGTTGGATGTGAAAGCTCCCGGCTCAACTGGGAGAGGACGTTCAAAACTATCGAGCTAGAGGACGGCAGAGGAAGGTGGAATTCCCGGTGTAGTGGTGAAATGCGTAGATATCGGGAGGAACACCAGTGGCGAAGGCGGCCTTCTGGGCCGTACCTGACGCTCAGACGCGAAAGCTAGGGGAGCGAACGGG	27	0	0	0	0	0	Bacteria	Chloroflexi	Anaerolineae	Anaerolineales	Anaerolineaceae	NA	NA
asv0815	TACGAAGGGGGCTAGCGTTGTTCGGAATTACTGGGCGTAAAGCGCACGTAGGCGGACTTATAAGTCAGGGGTGAAATCCCGGGGCTCAACCTCGGAACTGCCTTTGATACTGTAAGTCTCGAGTCCGGAAGAGGTGAGTGGAATTCCTAGTGTAGAGGTGAAATTCGTAGATATTAGGAAGAACACCAGTGGCGAAGGCGGCTCACTGGTCCGGTACTGACGCTGAGGTGCGAAAGCGTGGGGAGCAAACAGG	27	0	0	0	0	0	Bacteria	Proteobacteria	Alphaproteobacteria	Rhizobiales	Hyphomicrobiaceae	Hyphomicrobium	NA
asv0816	TACGTAGGTGTCAAGCGTTGTCCGGATTTATTGGGCGTAAAGCGCCCGCAGGCGGCTTGCCAAGTTCGAGGTGAAATCTCCCGGCTCAACTGGGAGGGTGCCTCGAAAACTGGCAGGCTTGAGGCAGGGAGAGGGATGTGGAATTCCAGGTGTAGTGGTGAAATGCGTAGATATCTGGAGGAACACCAGTGGCGAAGGCGGCATCCTGGCCCTGTCCTGACGCTCAGGGGCGAAAGCGTGGGGAGCAAACCGG	27	0	0	0	0	0	Bacteria	Chloroflexi	OLB14	NA	NA	NA	NA
asv0817	AACGTAGGAGGCGAGCGTTATCCGGATTTACTGGGTGTAAAGCGCGTGCAGGCGGCCGGTCAAGTTGGATGTGAAAGCTCCTGGCTCAACCGGGAGAGGACGTTCAAAACTGACCGGCTGGAGCATGGTAGGGGAAGGTGGAATTCCGGGTGGAGTGGTGAAATGCGTAGAGATCCGGAGGAACACCAGTGGCGAAGGCGGCCTTCTAGACCATGTCTGACGCTCAGACGCGAAAGCTAGGGTAGCAAACGGG	27	0	0	0	0	0	Bacteria	Chloroflexi	Anaerolineae	Anaerolineales	Anaerolineaceae	NA	NA
asv0818	TACGTAGGTGGCAAGCGTTGTCCGGAATTATTGGGCGTAAAGCGCGCGCAGGCGGTTCTTTAAGTCTGATGTGAAAGCCCACGGCTCAACCGTGGAGGGTCATTGGAAACTGGAGAACTTGAGTACAGAAGAGGAAAGCGGAATTCCACGTGTAGCGGTGAAATGCGTAGAGATGTGGAGGAACACCAGTGGCGAAGGCGGCTTTCTGGTCTGTAACTGACGCTGAGGCGCGAAAGCGTGGGGAGCAAACAGG	27	0	0	0	0	0	Bacteria	Firmicutes	Bacilli	Bacillales	Planococcaceae	Paenisporosarcina	NA
asv0819	TACGGAGGGTGCGAGCGTTGTCCGGAATCACTGGGCGTAAAGCAGGTGCAGGCGGCCTGTTGTGTCGGGTGTGAAATCCCGTGGCTCAACCACGGAACTGCGCCCGAAACTGATGGGCTTGAGTGCGAGAGGGGATGGTGGAATTCTCGGTGTAGAGGTGAAATTCGTAGATATCGAGAGGAATACCGGTGGCGAAGGCGACCATCTGGCTCGTTTCTGACGCTCAGACCTGAAAGCGTGGGTAGCAAACAGA	27	0	0	0	0	0	Bacteria	Bdellovibrionota	Oligoflexia	053A03-B-DI-P58	NA	NA	NA
asv0820	TACGTAGGGGGCGAGCGTTGTCCGGAATGATTGGGCGTAAAGGGCGCGTAGGCGGCTATTCAAGTCTGGAGTGAAAGTCCTATTTTCAAGGTAGGGAGTGCTTTGGAAACTGAGTAGCTTGAGTGCAGGAGAGGTTATCGGAATTCCCGGTGTAGCGGTGAAATGCGTAGAGATCGGGAGGAACACCAGTGGCGAAGGCGGGTAACTGGACTGCAACTGACGCTGAGGCGCGAAAGTGTGGGGAGCAAACAGG	27	0	0	0	0	0	Bacteria	Firmicutes	Clostridia	Christensenellales	Christensenellaceae	Christensenellaceae R-7 group	NA
asv0821	TACGAAGGGGGCTAGCGTTGTTCGGAATTACTGGGCGTAAAGCGCACGTAGGCGGATTTTTAAGTCAGGGGTGAAATCCCGGGGCTCAACCCCGGAACAGCCTTTGATACTGGAGATCTGGAGTCCGAGAGAGGTGAGTGGAATTCCGAGTGTAGAGGTGAAATTCGTAGATATTCGGAGGAACACCAGTGGCGAAGGCGGCTCACTGGCTCGGTACTGACGCTGAGGTGCGAAAGCGTGGGGAGCAAACAGG	27	0	0	0	0	0	Bacteria	Proteobacteria	Alphaproteobacteria	Rhizobiales	Rhizobiaceae	Mesorhizobium	NA
asv0822	TACGAAGGTCCCAAGCGTTATCCGGATTTATTGGGTTTAAAGGGTGCGTAGGCGGGCTATTAAGTCAGTGGTGAAAGCTCTCAGCTTAACTGGGAAACTGCCATTGATACTGATAGTCTTGAGTATGATTGAAGTGGGCGGAATGTGTCATGTAGCGGTGAAATGCTTAGATATGACACAGAACACCGATTGCGAAGGCAGCTCACTAAGCCATAACTGACGCTGATGCACGAAAGCGTGGGGAGCAAACAGG	27	0	0	0	0	0	Bacteria	Bacteroidota	Bacteroidia	Sphingobacteriales	AKYH767	NA	NA
asv0823	TACGGAGGGGGCTAGCGTTGTTCGGAATTACTGGGCGTAAAGCGCACGTAGGCGGACCGGAAAGTCAGAGGTGAAATCCCAGGGCTCAACCTTGGAACTGCCTTTGAAACTCCCGGTCTTGAGTTCGAGAGAGGTGAGTGGAATTCCGAGTGTAGAGGTGAAATTCGTAGATATTCGGAGGAACACCAGTGGCGAAGGCGGCTCACTGGCTCGATACTGACGCTGAGGTGCGAAAGCGTGGGGAGCAAACAGG	27	0	0	0	0	0	Bacteria	Proteobacteria	Alphaproteobacteria	Rhodobacterales	Rhodobacteraceae	Tabrizicola	NA
asv0824	CACGTAGGAGGCGAACGTTATCCGGATTTACTGGGCGTAAAGCGCGTGTAGGTGGTTCTGTAAGTAGGGCGTGAAAGCTCCTGGCTCAACTGGGAGAGGCCGTTCTAAACTACAGAACTAGAGGATGGTAGAGGGAGGTGGAATTCCAGGTGTAGCGGTGGAATGCGCAGATATCTGGAGGAACACCAGTGGCGAAGGCGGCCTCCTGGACCATTCCTGACACTCAGACGCGAAAGCTAGGGTAGCAAACGGG	27	0	0	0	0	0	Bacteria	Chloroflexi	Anaerolineae	Anaerolineales	Anaerolineaceae	NA	NA
asv0825	TACGGAGGGAGCTAGCGTTGTTCGGAATTACTGGGCGTAAAGCGCGCGTAGGCGGTTTTCCAAGTCAGGGGTGAAAGCCCGGGGCTCAACCCCGGAATAGCCCTTGAAACTGGAAGACTAGAATCTTGGAGAGGTCAGTGGAATTCCGAGTGTAGAGGTGAAATTCGTAGATATTCGGAAGAACACCAGTGGCGAAGGCGACTGACTGGACAAGTATTGACGCTGAGGTGCGAAAGCGTGGGGAGCAAACAGG	25	0	0	0	2	0	Bacteria	Proteobacteria	Alphaproteobacteria	Sphingomonadales	Sphingomonadaceae	Sphingopyxis	NA
asv0826	TACGTAGGTCCCGAGCGTTGTCCGGATTTATTGGGCGTAAAGCGAGCGCAGGTGGTTTAATAAGTCTGATGTAAAAGGCAGTGGCTCAACCATTGTGTGCATTGGAAACTGTTAGACTTGAGTGCAGTAGAGGAGAGTGGAATTCCATGTGTAGCGGTGAAATGCGTAGATATATGGAGGAACACCGGTGGCGAAAGCGGCTCTCTGGACTGTCACTGCCACTGAGGCTCGAAAGCGTGGGTAGCAAACAGG	0	27	0	0	0	0	Bacteria	Firmicutes	Bacilli	Lactobacillales	Streptococcaceae	Lactococcus	NA
asv0827	TACGTAGGTGGCAAGCGTTGTCCGGATTTATTGGGCGTAAAGCGAGCGCAGGCGGTTCCTTAAGTCTGATGTGAAAGCCCACGGCTTAACCGTGGAAGGTCATTGGAAACTGGGGAACTTGAGTGCAGAAGAGGAGAGTGGAATTCCATGTGTAGCGGTGAAATGCGTAGATATATGGAGGAACACCAGTGGCGAAGGCGACTCTCTGGTCTGTAACTGACGCTGAGGCTCGAAAGCGTGGGGAGCAAACAGG	0	0	0	0	27	0	Bacteria	Firmicutes	Bacilli	Lactobacillales	Carnobacteriaceae	Trichococcus	ilyis
asv0828	CACGTAGGGACCAAGCGTTGTCCGGATTTATTGGGCGTAAAGAGCTCGTAGGCGGTTTGGTAAGTCGGGTGTGAAAACTCAGGGCTTAACCCTGAGACGCCACCCGATACTGCCATGACTTGAGTCCGGTAGGGGAGTGGGGAATTCCTGGTGTAGCGGTGAAATGCGCAGATATCAGGAGGAACACCGGTGGCGAAGGCGCCACTCTGGGCCGGTACTGACGCTGAGGAGCGAAAGCGTGGGTAGCAAACAGG	26	0	0	0	0	0	Bacteria	Actinobacteriota	Acidimicrobiia	Microtrichales	Ilumatobacteraceae	NA	NA
asv0829	TACGGAGGGGGCTAGCGTTGTTCGGAATTACTGGGCGTAAAGCGTACGTAGGCGGCTTGGTAAGTTAGAGGTGAAAGCCTGGGGCTCAACCCCAGAATTGCCTTTAAGACTGCCTCGCTTGAACGTCGGAGAGGTGAGTGGAATTCCGAGTGTAGAGGTGAAATTCGTAGATATTCGGAAGAACACCAGTGGCGAAGGCGGCTCACTGGACGACTGTTGACGCTGAGGTACGAAAGCGTGGGGAGCAAACAGG	26	0	0	0	0	0	Bacteria	Proteobacteria	Alphaproteobacteria	Sphingomonadales	Sphingomonadaceae	Sphingomonas	NA
asv0830	TACAGAGATGGCGAGCGTTACTCGGATTTATTGGGTGTAAAGGGCAGGTAGGCGGCTATGCAAGTTGGGGGTGAAATCCTTAGGCTCAACCTAAGAACTGCCTTCAAAACTGCATGGCTTGAGGCTAGAAGAGGAGAGCGGAATTCCCGGTGTAAGAGTGAAATCTGTAGATATCGGGAGGAACGCCAGTGGCGAAAGCGGCTCTCTGGTCTGGCCCTGACGCTAATCTGCGAAAGCTAGGGGAGCAAACAGG	26	0	0	0	0	0	Bacteria	Verrucomicrobiota	Omnitrophia	Omnitrophales	Omnitrophaceae	Candidatus Omnitrophus	NA
asv0831	TACGTAGGTGGCAAGCGTTGTCCGGATTTACTGGGTGTAAAGGGCGTGTAGGCGGGTATGCAAGTCAGATGTGAAATCCCGTGGCTCAACTGCGGAACTGCATCTGAAACTGCGTATCTTGAGTGTCGGAGGGGAAAGTGGAATTCCTGGTGTAGCGGTGAAATGCGTAGATATCAGGAGGAACACCGGTGGCGAAGGCGACTTTCTGGACGACAACTGACGCTGAGACGCGAAAGCGTGGGGAGCAAACAGG	26	0	0	0	0	0	Bacteria	Firmicutes	Clostridia	Hungateiclostridiaceae	NA	NA	NA
asv0832	TACGTAGGGTGCGAGCGTTAATCGGAATTACTGGGCGTAAAGCGTGCGCAGGCGGTTTTGTAAGTCAGATGTGAAATCCCCGGGCTCAACCTGGGAACTGCATTTGAGACTGCAAGACTGGAGTTTGGCAGAGGGGGGTGGAATTCCACGTGTAGCAGTGAAATGCGTAGAGATGTGGAGGAACACCGATGGCGAAGGCAGCCCCCTGGGCCAATACTGACGCTCATGCACGAAAGCGTGGGGAGCAAACAGG	26	0	0	0	0	0	Bacteria	Proteobacteria	Gammaproteobacteria	Burkholderiales	Rhodocyclaceae	Candidatus Accumulibacter	NA
asv0833	TACGGGGGGTGCAAGCGTTACTCGGAATCACTGGGCGTAAAGGGCGCGTAGGCTGACTTTTAAGTCAGGTGTGAAAGCCTATGGCTTAACCATAGAATTGCACTTGAAACTGGGAGTCTAGAGTTCAGAAGGGGCAGATGGAATTAGTGGTGTAGGGGTAAAATCCGTAGATATCACTAGGAATACCAAAAGCGAAGGCGATCTGCTGGGATGATACTGACGCTGAGGCGCGAAAGCGTGGGGAGCAAACAGG	26	0	0	0	0	0	Bacteria	Campilobacterota	Campylobacteria	Campylobacterales	Sulfurimonadaceae	Sulfuricurvum	NA
asv0834	TACGTAGGGGGCAAGCGTTATCCGGATTTACTGGGTGTAAAGGGAGCGTAGACGGCAAAGCAAGTCTGAAGTGAAAGCCCCGGGCTCAACCCGGGAACTGCTTTGGAAACTGTTTAGCTAGAGTGCAGGAGAGGTAAGTGGAATTCCTAGTGTAGCGGTGAAATGCGTAGATATTAGGAGGAACACCAGTGGCGAAGGCGGCTTACTGGACTGTAACTGACGTTGAGGCTCGAAAGCGTGGGGAGCAAACAGG	26	0	0	0	0	0	Bacteria	Firmicutes	Clostridia	Lachnospirales	Lachnospiraceae	Lachnospiraceae AC2044 group	NA
asv0835	CACGTAGGGGGCGAGCGTTGTCCGGATTTATTGGGCGTAAAGAGCTCGTAGGCGGTTCTGTAAGTCGGGTGTGAAAACTCTGGGCTCAACCCAGAGACGCCACTCGATACTGCGGTGACTAGAGTCCGGTAGGGGAGTGTGGAATTCCTGGTGTAGCGGTGAAATGCGCAGATATCAGGAGGAACACCAACGGCGAAGGCAGCACTCTGGGCCGGTACTGACGCTGAGGAGCGAAAGCGTGGGGAGCGAACAGG	26	0	0	0	0	0	Bacteria	Actinobacteriota	Acidimicrobiia	Microtrichales	Microtrichaceae	NA	NA
asv0836	TACGTAGGTGGCAAGCGTTGTCCGGAATTATTGGGCGTAAAGCGCGCGCAGGTGGTTCCTTAAGTCTGATGTGAAAGCCCACGGCTCAACCGTGGAGGGTCATTGGAAACTGGGGAACTTGAGTGCAGAAGAGGAAAGTGGAATTCCAAGTGTAGCGGTGAAATGCGTAGAGATTTGGAGGAACACCAGTGGCGAAGGCGACTTTCTGGTCTGTAACTGACACTGAGGCGCGAAAGCGTGGGGAGCAAACAGG	26	0	0	0	0	0	Bacteria	Firmicutes	Bacilli	Bacillales	Planococcaceae	Solibacillus	NA
asv0837	TACGAAGGGGGCTAGCGTTGTTCGGAATTACTGGGCGTAAAGCGCACGTAGGCGGACTCTTAAGTCAGGGGTGAAATCCCGGGGCTCAACCTCGGAACTGCCTTTGATACTGTGAGTCTCGAGACCGGAAGAGGTGAGTGGAATTCCTAGTGTAGAGGTGAAATTCGTAGATATTAGGAAGAACACCAGTGGCGAAGGCGGCTCACTGGTCCGGTTCTGACGCTGAGGTGCGAAAGCGTGGGGAGCAAACAGG	26	0	0	0	0	0	Bacteria	Proteobacteria	Alphaproteobacteria	Rhizobiales	Hyphomicrobiaceae	Hyphomicrobium	NA
asv0838	TACGTAGGGGGCAAGCGTTGTCCGGAATGATTGGGCGTAAAGGGCGCGTAGGCGGCCAACTAAGTCTGGAGTGAAAGTCCTTCTTTTAAGGAGGGAATTGCTTTGGAAACTGGATGGCTTGAGTGTAGGAGAGGTTAGTGGAATTCCCGGTGTAGCGGTGAAATGCGTAGAGATCGGGAGGAACACCAGTGGCGAAGGCGACTAACTGGACTATGACTGACGCTGAGGCGCGAAAGTGTGGGGAGCAAACAGG	0	7	5	0	8	6	Bacteria	Firmicutes	Clostridia	Christensenellales	Christensenellaceae	Christensenellaceae R-7 group	NA
asv0839	TACGTAGGTGGCGAGCGTTGTCCGGAATTATTGGGCGTAAAGAGCATGTAGGTGGGAATGTAAGTCTGTTGTTAAAATGCGGGGCTCAACCCCGTATTGCACTGGAAACTACATTTCTTGAGTGCAGGAGAGGAAAGGGGAATTCCCAGTGTAGCGGTGAAATGCGTAGATATTGGGAGGAACACCAGTGGCGAAGGCGCCTTTCTGGACTGTGTCTGACACTGAGATGCGAAAGCTAGGGGAGCGAACGGG	0	11	0	15	0	0	Bacteria	Firmicutes	Negativicutes	Acidaminococcales	Acidaminococcaceae	Succinispira	mobilis
asv0840	TACGTAGGTGGCAAGCGTTGTCCGGAATTACTGGGCGTAAAGGGCGAGTAGGCGGTTCTGGCCGTCAGATGTGAAAGGCAAGGGCTCAACCCTTGGACAGCATTTGAAACACCAGGACTTGAGTGCGGTAGAGGAAAGTGGAATTCCCAGTGTAGCGGTGAAATGCGTAGATATTGGGAGGAACACCAGTGGCGAAGGCGACTTTCTGGGCCGTAACTGACGCTGAGGCGCGAAAGCGTGGGGAGCAAACAGG	0	13	0	13	0	0	Bacteria	Firmicutes	Thermoanaerobacteria	Thermoanaerobacterales	SRB2	NA	NA
asv0841	TACGTAGGTGGCAAGCGTTGTCCGGATTTATTGGGCGGAAAGCGAGCGCAGGCGGTTTCTTAAGTCTGATGGGAAAGCCCCCGGCTTAACCGGGGAGGGTCATTGGAAACTGGGAGACTTGAGTGCAGAAGAGGAGAGTGGAATTCCATGTGTAGCGGTGAAATGCGTAGATATATGGAGGAACACCAGTGGCGAAGGCGACTCTCTGGTCTGTAACTGACGCTGAGGCTCGAAAGCGTGGGGAGCAAACAGG	0	26	0	0	0	0	Bacteria	Firmicutes	Bacilli	Lactobacillales	Enterococcaceae	Enterococcus	NA
asv0842	TACGTAGGTGGCAAGCGTTGTCCGGATTTACTGGGTGTAAAGGGCGAGTAGGCGGGGCTGCAAGTCAGTAGTGAAATACCACGGCTTAACCGTGGCACTGCTATTGAAACTGTAGTTCTTGAGTAATGGAGAGGCAGGCGGAATTCCCGGTGTAGCGGTGGAATGCGTAGAGATCGGGAGGAACACCAGTGGCGAAGGCGGCCTGCTGGACATCAACTGACGCTGAGGAGCGAAAGCGTGGGGAGCAAACAGG	0	0	0	0	0	26	Bacteria	Firmicutes	Clostridia	Oscillospirales	Butyricicoccaceae	UCG-009	NA
asv0843	TACGTAGGGGGCAAGCGTTATCCGGAATTATTGGGCGTAAAGAGTGCGTAGGTGGTCTTGTAAGCGTGGGGTGAAAGGCAGTGGCTTAACCATTGTAAGCCTTGCGAACTGTAAGACTTGAGTGCAGGAGAGGAAAGCGGAATTCCTAGTGTAGCGGTGAAATGCGTAGATATTAGGAGGAACACCAGTGGCGAAGGCGGCTTTCTGGACTGTAACTGACACTGAGGCACGAAAGCGTGGGGAGCAAACAGG	0	0	0	0	0	26	Bacteria	Firmicutes	Clostridia	Peptostreptococcales-Tissierellales	Anaerovoracaceae	Amnipila	NA
asv0844	AACGTGGGAGGCGAGCGTTATCCGTAATGACTGGGCGTAAAGGGCGTGTAGGCGGCAACGCAAGTTGAGTGTGAAATCTTTCGGCTCAACCGAAAGGGGACGCTCAAAACTGCGTCGCTCGAGGGCAGAAGGAGAAAGTGGAACTCCCGGTGTAGCGGTAGAATGCGGATATCGGGAAGAACCCCAGCAGCGAAGGCGGCTTTCTATTCTGTTCCTGACGCTGAGGCGCGAAAGCCAGGGGAGCGAACAGG	25	0	0	0	0	0	Bacteria	NA	NA	NA	NA	NA	NA
asv0845	TACGTAGGGAGCGAGCGTTGTCCGGAATTACTGGGCGTAAAGGGCGTGTAGGCGGGAATTTAAGTAAGGTGTGAAAACTTCGGGCTCAACCCGGAGATTGCACTTTAAACTGGATTTCTTGAGGGCAGGAGAGGAAAGTGGAATTCCTAGTGTAGCGGTGAAATGCGTAGATATTAGGAGGAACACCAGTGGCGAAGGCGACTTTCTGGACTGCACCTGACGCTGAGGCGCGAAAGCGTGGGTAGCGAACAGG	25	0	0	0	0	0	Bacteria	Firmicutes	Clostridia	Peptococcales	Peptococcaceae	NA	NA
asv0846	TACGTAGGGTGCGAGCGTTGTTCGGAATCACTGGGCGTAAAGGGAGCGTAGGCGGGATCGTAAGTTAGGAGTTTAATACATGGGCTCAACCCGTGATATGCTTTTAATACTGCGGTTCTTGAGTATGGGAGAGGGTGATGGAATTCCAGGTGTAGCGGTGGAATGCGTAGATATCTGGAAGAACACCAGTAGCGAAGGCGGTCACCTGGCCCAATACTGACGCTGAGGCTCGAAAGCTGGGGGAGCAAACAGG	25	0	0	0	0	0	Bacteria	Fibrobacterota	Fibrobacteria	Fibrobacterales	BBMC-4	NA	NA
asv0847	TACGAAGGGTGCAAGCGTTACTCGGAATTACTGGGCGTAAAGCGTGCGTAGGTGGTTCGTTAAGTCTGATGTGAAAGCCCTGGGCTCAACCTGGGAATGGCATTGGATACTGGCGGGCTAGAGTGCGGTAGAGGGCAGTGGAATTCCCGGTGTAGCAGTGAAATGCGTAGAGATCGGGAGGAACATCTGTGGCGAAGGCGACTGCCTGGACCAGCACTGACACTGAGGCACGAAAGCGTGGGGAGCAAACAGG	25	0	0	0	0	0	Bacteria	Proteobacteria	Gammaproteobacteria	Xanthomonadales	Xanthomonadaceae	Thermomonas	brevis
asv0848	TACAGAGGGTGCGAGCGTTAATCGGAATTACTGGGCGTAAAGCGCACGCAGATGGCTTTGTAAGTTGGATGTGAAATCCCCGGGCTTAACCTGGGAACTGCATTCAAAACTGCATCGCTCGAATGTGGAAGAGGGAAGCGGAATTCCGGGTGTAGCGGTGAAATGCGTAGATATCCGGAGGAACATCAGTGGCGAAAGCGGCTTCCTGGTCCAACATTGACATTCAGGTGCGAAAGCGTGGGGAGCAAACAGG	25	0	0	0	0	0	Bacteria	Proteobacteria	Gammaproteobacteria	Steroidobacterales	Steroidobacteraceae	NA	NA
asv0849	TACGGGGGGTGCAAGCGTTACTCGGAATCACTGGGCGTAAAGAGCATGTAGGCGGATTAATAAGTTTGAAGTGAAATCCTATAGCTTAACTATAGAACTGCTTTGAAAACTGTTAATCTAGAATGTGGGAGAGGTAGATGGAATTTCTGGTGTAGGGGTAAAATCCGTAGAGATCAGAAGGAATACCGATTGCGAAGGCGATCTACTGGAACATTATTGACGCTGAGATGCGAAAGCGTGGGGAGCAAACAGG	25	0	0	0	0	0	Bacteria	Campilobacterota	Campylobacteria	Campylobacterales	Arcobacteraceae	Arcobacter	cryaerophilus
asv0850	GACAGAGGAGGCTAGCGTTGTTCGGAATCATTGGGCTTAAAGCGGGTGTAGGCGGCTGCGCAAGTGTCTTGTGAAAGCCCCCGGCTCAACCGGGGAATTGCTGGGCAAACTGCGTAGCTTGAGGTCGGTAGGGGTGCCTGGAACTCTAGGTGGAGCGGTGAAATGCGTAGATATCTAGAGGAACGCCAGAGGCGAAAGCGGGGCACTGGGCCGATTCTGACGCTGAGATCCGAAAGCGTGGGGAGCAAACAGG	25	0	0	0	0	0	Bacteria	Planctomycetota	Phycisphaerae	mle1-8	NA	NA	NA
asv0851	TACGAAGGTCCCGAGCGTTGTTCGGAATCACTGGGCGTAAAGGGAGCGTAGGCTGCATAGTAAGTCAGGTGTGAAATCCCGGGGCTCAACCCCGGAACTGCACCCGATACTGCTGTGCTAGAGGGTTGGAGAGGTAGCTGGAATTCTCGGTGTAGCAGTGAAATGCGTGGATATCGAGAGGAACACTCGTGGCGAAAGCGAGCTACTGGACAACATCTGACGCTGAGGCTCGAAGGCCAGGGTAGCGAAAGGG	25	0	0	0	0	0	Bacteria	Verrucomicrobiota	Verrucomicrobiae	Verrucomicrobiales	Rubritaleaceae	Luteolibacter	NA
asv0852	TACGGAGGATCCAAGCGTTATCCGGATTTATTGGGTTTAAAGGGTGCGCAGGCGGAAGATTAAGTCGGCGGTGAAATTTTGCAGCTCAACTGTAAAAGTGCCTTCGAAACTGGTTTTCTTGAGTGTGGATGAAGTAGGCGGAATTTGTGGTGTAGCGGTGAAATGCATAGATATCACGAGGAACTCCGATTGCGAAGGCAGCTTACTAAGCCATAACTGACGCTCATGCACGAAGGCGTGGGGATCAAACAGG	25	0	0	0	0	0	Bacteria	Bacteroidota	Bacteroidia	Bacteroidales	Dysgonomonadaceae	Proteiniphilum	NA
asv0853	AACGTAGGAGGCGAGCGTTATCCGGAGTTACTGGGCGTAAAGCGTGCGCAGGCGGTGCCATAAGTCAGGTGTGAAAGGTTCCGGCTCAACCGGGAAAACGCGCTTGAGACTGTGGGACTAGAGTGGGATAGAGGGACGTGGAATTCCGGGTGGAGCGGTGAAATGTGTAGAGATCCGGAGGAACACCAGAGGCGCAAGCGGCGTCCTGGGTCCCAACTGACGCTGAGGCACGAAAGCTTGGGGAGCGAACGGG	25	0	0	0	0	0	Bacteria	Chloroflexi	Anaerolineae	SBR1031	A4b	NA	NA
asv0854	TACGTAGGGTGCGAGCGTTAATCGGAATTACTGGGCGTAAAGCGTGCGCAGGCGGTTTGTTAAGTCAGATGTGAAAGCCCCGGGCTTAACCTGGGAACTGCGTTTGAAACTGGCAAGCTAGAGTCTGTCAGAGGGGGGTAGAATTCCACGTGTAGCAGTGAAATGCGTAGAGATGTGGAGGAATACCGATGGCGAAGGCAGCCCCCTGGGATAAGACTGACGCTCATGCACGAAAGCGTGGGGAGCAAACAGG	0	4	9	12	0	0	Bacteria	Proteobacteria	Gammaproteobacteria	Burkholderiales	Ferrovaceae	Ferrovum	NA
asv0855	TACGTAGGTGGCAAGCGTTGTCCGGAGTTATTGGGCGTAAAGCGAGCGCAGGCGGTTTCTTAAGTGTGATGTGAAAGCCCCCGGCTTAACCGGGGAGGGTCATTGGAAACTGGGAGACTTGAGTGCAGAAGAGGAGAGTGGAATTCCATGTGTAGCGGTGAAATGCGTAGATATATGGAGGAACACCAGTGGCGAAGGCGACTCTCTGGTCTGTAACTGACGCTGAGGCTCGAAAGCGTGGGGAGCAAACAGG	0	25	0	0	0	0	Bacteria	Firmicutes	Bacilli	Lactobacillales	NA	NA	NA
asv0856	TACGTAGGTGGCGAGCGTTGTCCGGAATTACTGGGTGTAAAGGGCGTGTAGGCGGAGACTTAAGTCAGATGTGAAATTCCCGGGCTCAACTCGGGCGCTGCATTTGAAACTGAGTTTCTTGAGTGATGGAGAGGAAAGCGGAATTCCTAGTGTAGCGGTGAAATGCGTAGATATTAGGAGGAACACCAGTGGCGAAGGCGGCTTTCTGGACATTAACTGACGCTGAGGCGCGAAAGCGTGGGGAGCAAACAGG	0	0	0	0	0	25	Bacteria	Firmicutes	Clostridia	Hungateiclostridiaceae	NA	NA	NA
asv0857	TACGGAGGGAGCTAGCGTTGTTCGGAATTACTGGGCGTAAAGCGCACGTAGGCGGCTTTGTAAGTTAGAGGTGAAAGCCTGGAGCTCAACTCCAGAACTGCCTTTAAGACTGCATCGCTTGAATCCAGGAGAGGTGAGTGGAATTCCGAGTGTAGAGGTGAAATTCGTAGATATTCGGAAGAACACCAGTGGCGAAGGCGGCTCACTGGACTGGTATTGACGCTGAGGTGCGAAAGCGTGGGGAGCAAACAGG	24	0	0	0	0	0	Bacteria	Proteobacteria	Alphaproteobacteria	Sphingomonadales	Sphingomonadaceae	Sphingomonas	NA
asv0858	TACGGAGGATCCAAGCGTTATCCGGATTTATTGGGTTTAAAGGGTGCGTAGGCGGATAAATAAGTCAGTGGTGAAAGCCTGCAGCTTAACTGTAGAATTGCCATTGATACTGTTTATCTTGAATATAGTTGAGGTGGGCGGAATATGACATGTAGTGGTGAAATACTTAGATATGTCATAGAACACCGATTGCGAAGGCAGCTCACTAAGCTATGATTGACGCTGAGGCACGAAAGCGTGGGGAGCAAACAGG	24	0	0	0	0	0	Bacteria	Bacteroidota	Bacteroidia	Sphingobacteriales	AKYH767	NA	NA
asv0859	TACGTAGGGTGCGAGCGTTAATCGGAATTACTGGGCGTAAAGCGTGCGCAGGCGGTTTGTTAAGTCTGATGTGAAAGCCCCGGGCTCAACCTGGGAATGGCATTGGAAACTGGCAAGCTCGAGTGCGGCAGAGGGGGGTGGAATTCCGCGTGTAGCAGTGAAATGCGTAGAGATGCGGAGGAACACCGATGGCGAAGGCAGCCCCCTGGGCCGACACTGACGCTCAGGCACGAAAGCGTGGGGAGCAAACAGG	24	0	0	0	0	0	Bacteria	Proteobacteria	Gammaproteobacteria	Burkholderiales	SC-I-84	NA	NA
asv0860	CACGTAGGGGGCAAGCGTTGTCCGGATTTATTGGGCGTAAAGAGCTCGTAGGCGGCTGAGTAAGTCGGATGTCAAATACCCAGGCTCAACCTGGGTCTCCACCCGATACTGCTCTGGCTAGAGTCCGGTAGGGGAGCGTGGAATTCCTGGTGTAGCGGTGAAATGCGCAGATATCAGGAGGAACACCAGCGGCGAAGGCGGCGCTCTGGGCCGGAACTGACGCTGAGGAGCGAAAGCGTGGGTAGCAAACAGG	24	0	0	0	0	0	Bacteria	Actinobacteriota	Acidimicrobiia	Microtrichales	Iamiaceae	Iamia	NA
asv0861	TACGGAGGGAGCTAGCGTTGTTCGGAATTACTGGGCGTAAAGCGCACGTAGGCGGCTTTTTAAGTCAGAGGTGAAATCCCGGGGCTCAACCCCGGAACTGCCTTTGAAACTGGCAAGCTAGAATCTTGGAGAGGCGAGTGGAATTCCGAGTGTAGAGGTGAAATTCGTAGATATTCGGAAGAACACCAGTGGCGAAGGCGACTCGCTGGACAAGTATTGACGCTGAGGTGCGAAAGCGTGGGGAGCAAACAGG	24	0	0	0	0	0	Bacteria	Proteobacteria	Alphaproteobacteria	Sphingomonadales	Sphingomonadaceae	Porphyrobacter	NA
asv0862	TACGGAGGATGCAAGCGTTATCCGGATTTATTGGGTTTAAAGGGTGCGCAGGCGGTCTGGTAAGTCATGGGTGAAATTTTACAGCTTAACTGTAAGCGTGCCTATGATACTGCTGGGCTAGAGTTTAAGAGACGTAATTGGAATGTGATGTGTAGCGGTGAAATGCTTAGATATGTCACAGAACGCCGATCGTGAAGACAGATTACGAACTTAATACAGACGCTCAAGCACGAAAGCGTGGGGATCAAACAGG	24	0	0	0	0	0	Bacteria	Bacteroidota	Bacteroidia	Bacteroidales	M2PB4-65 termite group	NA	NA
asv0863	TACGTAGGTGGCAAGCGTTGTCCGGATTTACTGGGTGTAAAGGGCGTGTAGGCGGGGATGCAAGTCAGATGTGAAATTCCGGGGCTCAACCCCGGCGCTGCATCTGAAACTGTATCTCTTGAGTGCTGGAGAGGAAAGCGGAATTCCTAGTGTAGCGGTGAAATGCGTAGATATTAGGAGGAACACCAGTGGCGAAGGCGGCTTTCTGGACAGTAACTGACGCTGAGGCGCGAAAGCGTGGGGAGCGAACAGG	24	0	0	0	0	0	Bacteria	Firmicutes	Clostridia	Hungateiclostridiaceae	Acetivibrio	NA	NA
asv0864	CACGTAGGGGGCGAGCGTTGTCCGGAATTACTGGGCGTAAAGGGCGCGCAGGCGGTCATGTAAGTCTGCTGTGAAAAGCATCGGCTCAACCGGTGTCTTGCGGCGGATACTGCATGTCTAGAGTACTGGAGAGGGAAGTGGAATTCCCGGTGTAGCGGTGAAATGCGTAGATATCGGGAGGAACACCGGTGGCGAAGGCGGCTTTCTGGCCAGTAACTGACGCTCATGCGCGAGAGCTGGGGTAGCGAACCGG	24	0	0	0	0	0	Bacteria	Synergistota	Synergistia	Synergistales	Synergistaceae	Thermovirga	NA
asv0865	CACGTAGGGGGCGAGCGTTGTCCGGAATTACTGGGCGTAAAGGGCGCGCAGGCGGTTATGTAGGTCTGCTGTGAAAAGCATCGGCTCAACCGGTGTCTTGCGGCGGGTACTGCATGGCTTGAGTACTGGAGAGGGAAGTGGAATTCCCGGTGTAGCGGTGAAATGCGTAGATATCGGGAGGAACACCGGTGGCGAAGGCGGCTTTCTGGCCAGTAACTGACGCTCATGCGCGAGAGCTGGGGTAGCGAACCGG	24	0	0	0	0	0	Bacteria	Synergistota	Synergistia	Synergistales	Synergistaceae	Thermovirga	NA
asv0866	CACGGGGGTTGCGAGCGGTGTCCGGAATTGCTAGGCGTAAAGGGCAGGGAGGCGGATCCATAAGTTTATCGTTTAAGGCGTCGGCTTAACCGGCGTAGGGCGGTAGATACTGTGGATCTGGAATGCGGTTGGGGAAGACAGAATTCCTGGTGTAGCGGTGGAATGCGCAGAGATCAGGAGGAATACCGAAGGCGAAGGCAGTCTTCCAAGCCGTTATTGACGCTCAACTGCGAAGGTGTGGGTATCAAACAGG	24	0	0	0	0	0	Bacteria	Cloacimonadota	Cloacimonadia	Cloacimonadales	W27	NA	NA
asv0867	TACGTAGGGGGCTAGCGTTGTCCGGATTTACTGGGCGTAAAGGGTGAGTAGGCGGTTATATAAGTCAGATGTAAAAGGCTAAGGCTTAACCATAGTATGCATTTGAAACTGTATGACTTGAGTACAGGAGAGGTAAGTGGAATTCCTAGTGTAGCGGTGAAATGCGTAGATATTAGGAGGAACACCAGTGGCGAAGGCGACTTACTGGACTGTAACTGACGCTGAGTCACGAAAGCGTGGGTAGCAAACAGG	0	0	0	24	0	0	Bacteria	Firmicutes	Clostridia	Peptostreptococcales-Tissierellales	Sedimentibacteraceae	Sedimentibacter	NA
asv0868	TACGGAGGGTGCAAGCGTTATCCGGATTTATTGGGTTTAAAGGGTGCGCAGGTGGGAATGTAAGTCAGTGGTGAAATTCTGCCGCTCAACGGTAGGACTGCCATTGATACTGCGTTTCTTGAGTATGGTTGAGGTAGGCGGAATGTGTCGTGTAGCGGTGAAATGCATAGATATGACACGGAACGCCGATTGCGAAGGCAGCTTACTAAGCCATTACTGACACTGAGGCACGAAAGCGTGGGTAGCGAACAGG	0	0	0	24	0	0	Bacteria	Bacteroidota	Bacteroidia	Bacteroidales	Prolixibacteraceae	NA	NA
asv0869	TACGAAGGGGGCTAGCGTTGTTCGGAATTACTGGGCGTAAAGCGCACGTAGGCGGGTCGTTAAGTCAGGGGTGAAATCCCGGAGCTCAACTCCGGAACTGCCTTTGATACTGGCGATCTAGAGATCGAGAGAGGTGAGTGGAATTCCGAGTGTAGAGGTGAAATTCGTAGATATTCGGAAGAACACCAGTGGCGAAGGCGGCTCACTGGCTCGATACTGACGCTGAGGTGCGAAAGCGTGGGGAGCAAACAGG	23	0	0	0	0	0	Bacteria	Proteobacteria	Alphaproteobacteria	Rhizobiales	Rhizobiales Incertae Sedis	NA	NA
asv0870	GACGGAGGATGCAAGCGTTATCCGGAATGATTGGGCGTAAAGCGTCTGTAGGTGGATTGTAAAGTCCTCTGTTAAAGATCGGGGCTTAACCCAGTTCAAGCAGTGGAAACTTATAATCTAGAGTACGGTAGGGGCAGAGGGAATTCCCGGTGTAGCGGTGAAATGCGTAGATATCGGGAAGAACACCGACAGCGAAAGCACTCTGCTGGGCCGAAACTGACACTAAGAGACGAAAGCTAGGGGAGCAAAAAGG	23	0	0	0	0	0	Bacteria	Cyanobacteria	Cyanobacteriia	Chloroplast	NA	NA	NA
asv0871	TACGTAGGTGGCAAGCGTTGTCCGGAATTACTGGGTGTAAAGGGCGTGTAGGCGGGAAGGCAAGTCAGATGTGAAATCCCAGGGCTTAACTCTGGAGCTGCATCTGAAACTGTTTTTCTTGAGTACTGGAGAGGAAAGTGGAATTCCTAGTGTAGCGGTGAAATGCGTAGAGATTAGGAGGAACACCAGTGGCGAAGGCGGCTTTCTGGACAGTAACTGACGCTGAGGCGCGAAAGCGTGGGGAGCAAACAGG	23	0	0	0	0	0	Bacteria	Firmicutes	Clostridia	Hungateiclostridiaceae	HN-HF0106	NA	NA
asv0872	TACGGAGGTTCCAAGCGTTGTTCGGAATTACTGGGCGTAAAGGGAGCGCAGGCGGACAGGTCAGTTTAAAGTGGAATCCCAGGGCTCAACCCTGGACGTGCTTTGGATACTGCCTGTCTTGAGTTCGTGAGAGGAAAGTGGAATTCAGGGTGTAGCGGTGAAATGCTTAGATATCCTGAGGAACACCAGTGGCGAAAGCGACTTTCTGGCACGAAACTGACGCTGAGGCTCGAAAGCATGGGTAGCGAACGGG	23	0	0	0	0	0	Bacteria	Hydrogenedentes	Hydrogenedentia	Hydrogenedentiales	Hydrogenedensaceae	NA	NA
asv0873	TACGGAGGGGGCTAGCGTTGTTCGGAATTACTGGGCGTAAAGCGCACGTAGGCGGACCGGAAAGTCAGAGGTGAAATCCCAGGGCTCAACCTTGGAACTGCCTTTGAAACTCCTGGTCTTGAGGTCGAGAGAGGTGAGTGGAATTCCGAGTGTAGAGGTGAAATTCGTAGATATTCGGAGGAACACCAGTGGCGAAGGCGGCTCACTGGCTCGATACTGACGCTGAGGTGCGAAAGCGTGGGGAGCAAACAGG	23	0	0	0	0	0	Bacteria	Proteobacteria	Alphaproteobacteria	Rhodobacterales	Rhodobacteraceae	Tabrizicola	aquatica
asv0874	CACGTAGGAGGCAAACGTTATCCGGATTCACTGGGCGTAAAGCGCGTGCAGGTGGTTCCGTAAGTAGGGCGTGAAAGCTCCCGGCTCAACTGGGAGAGGCCGTACTAAACTGCGGAGCTAGAGGATGGTAGAGGGAGGTGGAATTCCAGGTGTAGTGGTGAAATGCGCAGATATCTGGAGGAACACCAGTGGCGAAGGCGGCCTCCTGGACCATACCTGACACTCAGACGCGAAAGCTAGGGTAGCAAACGGA	23	0	0	0	0	0	Bacteria	Chloroflexi	Anaerolineae	Anaerolineales	Anaerolineaceae	NA	NA
asv0875	TACGTAGGGTGCGAGCGTTAATCGGAATTACTGGGCGTAAAGCGTGCGCAGGCGGTTTGCCAAGACAGGCGTGAAATCCCCGGGCTTAACCTGGGAACTGCGCTTGTGACTGGCAGGCTAGAGTACGGCAGAGGGGGGTGGAATTCCACGTGTAGCAGTGAAATGCGTAGAGATGTGGAGGAACACCGATGGCGAAGGCAGCCCCCTGGGCCTGTACTGACGCTCATGCACGAAAGCGTGGGGAGCAAACAGG	23	0	0	0	0	0	Bacteria	Proteobacteria	Gammaproteobacteria	Burkholderiales	Rhodocyclaceae	Thauera	NA
asv0876	TACGTAGGTGGCAAGCGTTATCCGGAATCATTGGGCGTAAAGGGTGCGTAGGCGGCTTATTAAGTCTGTAGTGAAATCGTAGAGCTCAACTCTATCAAGCTACGGAAACTGGTAAGCTAGAGTGCGGTAGAGGCTAGTGGAATTCCATGTGTAGCGGTAAAATGCGTAGATATATGGAGGAACACCGGTGGCGAAGGCGGCTAGCTGGGCCGTAACTGACGCTGAGGCACGAAAGCGTGGGGAGCAAATAGG	23	0	0	0	0	0	Bacteria	Firmicutes	Bacilli	Erysipelotrichales	Erysipelotrichaceae	[Anaerorhabdus] furcosa group	NA
asv0877	TACGAAGGGGGCTAGCGTTGTTCGGATTTACTGGGCGTAAAGCGCACGTAGGCGGATTGTTAAGTCAGGGGTGAAATCCCAGAGCTCAACTCTGGAACTGCCTTTGATACTGGCAATCTCGAGTCCGGAAGAGGTGAGTGGAACTCCTAGTGTAGAGGTGGAATTCGTAGATATTAGGAAGAACACCAGTGGCGAAGGCGGCTCACTGGTCCGGTACTGACGCTGAGGTGCGACAGCGTGGGGAGCAAACAGG	23	0	0	0	0	0	Bacteria	Proteobacteria	Alphaproteobacteria	Rhizobiales	Devosiaceae	Devosia	NA
asv0878	TACGTAGGGGGCGAGCGTTGTCCGGATTTACTGGGCGTAAAGGGTGAGTAGGCGGTCATATAAGTCAGGTGTAAAAGGCTAAGGCTTAACCATAGTTAGCACTTGAAACTGTATGACTTGAGTGCAGGAGAGGTAAGCGGAATTCCTAGTGTAGCGGTGAAATGCGTAGATATTAGGAGGAACACCGGTGGCGAAGGCGGCTTACTGGACTGTAACTGACGCTGAGTCACGAAAGCGTGGGTAGCAAACAGG	23	0	0	0	0	0	Bacteria	Firmicutes	Clostridia	Peptostreptococcales-Tissierellales	Sedimentibacteraceae	Sedimentibacter	NA
asv0879	TACGAAGGGGGCTAGCGTTGCTCGGAATTACTGGGCGTAAAGGGCGCGTAGGCGGATATTTAAGTCGGGGGTGAAAGCCCAGGGCTCAACCCTGGAACTGCCCTCGATACTGGATATCTTGAGTTCGGGAGAGGTGAGTGGAATGCCGAGTGTAGAGGTGAAATTCGTAGATATTCGGCGGAACACCAGTGGCGAAGGCGACTCACTGGCCCGATACTGACGCTGAGGCGCGAAAGCGTGGGGAGCAAACAGG	23	0	0	0	0	0	Bacteria	Proteobacteria	Alphaproteobacteria	Caulobacterales	Caulobacteraceae	Phenylobacterium	NA
asv0880	TACGGAGGATGCGAGCGTTATCCGGATTCGTTGGGTTTAAAGGGTGCGTAGGCGGGCTATTAAGTCAGTGGTGAAATCCTGCAGCTTAACTGCAGAACTGCCGTTGATACTGATAGTCTTGAGTTTGGTTAAGGTAGGCGGAATGTGTAATGTAGCGGTGAAATGCTTAGATATTACACAGAACACCAATTGCGTAGGCAGCTTACTGAGCCGACACTGACGCTGAGGCACGAAAGCGTGGGGATCAAACAGG	23	0	0	0	0	0	Bacteria	Bacteroidota	Bacteroidia	Bacteroidales	Bacteroidetes vadinHA17	NA	NA
asv0881	TACGGAGGATGCAGGCGTTATCCGGGTTCATTGGGTTGAAAGGGTGCGTAGGCGGGCTATTAAGTCAGTGGTGAAATCCTGCAGCTTGACTGCAGAACTGCCGTTGATACTGATAGTCTTGAGTTTGGTTAAGGTAGGCGGAATGTGTAATGTAGCGGTGAAATGCTTAGATATTACACAGAACACCAATTGCGTAGGCAGCTTACTGAGCCGACACTGACGCTGAGGCACGAAAGCGTGGGGATCAAACAGG	23	0	0	0	0	0	Bacteria	Bacteroidota	Bacteroidia	Bacteroidales	Bacteroidetes vadinHA17	NA	NA
asv0882	TACGTAGGGGACGAGCGTTGTCCGGAATTACTGGGCGTAAAGGGCGCGCAGGCTGCGTTACAAGTCAGCTGTTAAATGCATGGGCTTACCCCATGAGTGCGGTTGAAACTGTAGTGCTAGAGTACTGTAGAGGCAAGCGGAATTCCCAGTGTAGCGGTGAAATGCGTAGATATTGGGAGGAACACCGGTGGCGTAGGCGGCTTGCTGGACAGTAACTGACGCTGAGGCGCGAAAGCCAGGGGAGCAAACGGG	0	23	0	0	0	0	Bacteria	Synergistota	Synergistia	Synergistales	Synergistaceae	NA	NA
asv0883	TACGGAGGATCCGAGCGTTATCCGGATTTATTGGGTTTAAAGGGTGCGCAGGCGGGAGATTAAGTCGGCGGTGAAATTTTGCAGCTCAACTGTAAAAGTGCCTTCGAAACTGGTTTCCTTGAGTGTGGATGAAGTAGGCGGAATTTGTGGTGTAGCGGTGAAATGCATAGATATCACGAGGAACTCCGATTGCGCAGGCAGCTTACTAAGCCATAACTGACGCTCAGGCACGAAGGCGTGGGGATCAAACAGG	0	0	0	0	23	0	Bacteria	Bacteroidota	Bacteroidia	Bacteroidales	Dysgonomonadaceae	Proteiniphilum	NA
asv0884	TACGAAGGGGGCTAGCGTTGTTCGGAATTACTGGGCGTAAAGCGCACGTAGGCGGCTACTTAAGTTAGAGGTGAAAGCCCAGGGCTTAACCTTGGAACTGCCTTTAAGACTGGGTAGCTTGAACACGGGAGAGGTGAGTGGAATTCCGAGTGTAGAGGTGAAATTCGTAGATATTCGGAGGAACACCAGTGGCGAAGGCGGCTCACTGGACCGTTGTTGACGCTGAGGTGCGAAAGCGTGGGGAGCAAACAGG	22	0	0	0	0	0	Bacteria	Proteobacteria	Alphaproteobacteria	Sphingomonadales	Sphingomonadaceae	NA	NA
asv0885	TACGAAGGGGGCTAGCGTTGTTCGGAATTACTGGGCGTAAAGCGCGCGCAGGCGGTTCGATAAGTTAGGGGTGAAATCCCCGGGCTCAACCCGGGAACTGCCTTTAAGACTGTCGAGCTAGAGGACGAGAGAGGTGAGTGGAATTCCCAGTGTAGAGGTGAAATTCGTAGATATTGGGAAGAACACCGGTGGCGAAGGCGGCTCACTGGCTCGTTTCTGACGCTGAGGCGCGAAAGCGTGGGGAGCAAACAGG	22	0	0	0	0	0	Bacteria	Proteobacteria	Alphaproteobacteria	Rhizobiales	A0839	NA	NA
asv0886	TACGGAGGGTGCAAGCGTTATCCGGATTCACTGGGTTTAAAGGGTGCGTAGGTGGGTTGGTAAGTCAGTGGTGAAATCCCCGAGCTTAACTTGGGAACTGCCATTGATACTATCAGTCTTGAATACCGTGGAGGTCGGCGGAATATGTCATGTAGCGGTGAAATGCTTAGATATGACATAGAACACCAATTGCGAAGGCAGCTGGCTACGCGGATATTGACACTGAGGCACGAAAGCGTGGGGATCAAACAGG	22	0	0	0	0	0	Bacteria	Bacteroidota	Bacteroidia	Chitinophagales	Chitinophagaceae	Terrimonas	NA
asv0887	TACGTAGGGACCAAGCGTTGTTCGGATTTACTGGGCGTAAAGGGCGCGTAGGCGGTGCGGTAAGTCACTTGTGAAATCTCTGAGCTTAACTCAGAACGGCCAAGTGATACTGCAGTACTAGAGTGCAGAAGGGGCAATCAGAATTCTTGGTGTAGCGGTGAAATGCGTAGATATCAAGAGGAATACCTGAGGTGAAGACGGGTTGCTAGGCTGACACTGACGCTGAGGCGCGAAAGCTAGGGGAGCAAACGGG	22	0	0	0	0	0	Bacteria	Acidobacteriota	Blastocatellia	Blastocatellales	Blastocatellaceae	JGI 0001001-H03	NA
asv0888	TACGTAGGGTGCGAGCGTTAATCGGAATTACTGGGCGTAAAGCGTGCGCAGGCGGTTGTGTAAGTCAGATGTGAAATCCCCGGGCTCAACCTGGGAACTGCATTTGAGACTGCACGGCTAGAGTGTGACAGAGGGGGGTAGAATTCCACGTGTAGCAGTGAAATGCGTAGAGATGTGGAGGAATACCGATGGCGAAGGCAGCCCCCTGGGTTACTACTGACGCTCATGCACGAAAGCGTGGGGAGCAAACAGG	22	0	0	0	0	0	Bacteria	Proteobacteria	Gammaproteobacteria	Burkholderiales	Rhodocyclaceae	Propionivibrio	NA
asv0889	TACATAAGGAGCAAGCGTTATCCGGAATTACTGGGCGTAAAGAGCTCGTAGGCGGTCCGAAAAGTCCGGTGTAAAATCATCAGGCTCAACCTGATAAGGTCATCGGAAACTCCCGGACTTGAGGGTAGGAGAGGAAAGTGGAATTCCCGGTGTAGCGGTGAAATGCGTAGATATCGGGAGGAACACCAGTGGCGAAGGCGGCTTTCTGGCCTATCTCTGACGCTGAGGAGCGAAAGCTAGGGGAGCAAACAGG	22	0	0	0	0	0	Bacteria	Caldatribacteriota	JS1	NA	NA	NA	NA
asv0890	TACGTAGGTGGCGAGCGTTATCCGGATTTACTGGGTGTAAAGGGCGTGTAGGCGGCTCTGCAAGTCAGAAGTGAAATTCCCGGGCTTAACTTGGGCGCTGCTTCTGAAACTGCAGAACTTGAGTACTGGAGAGGATAGTGGAATTCCTAGTGTAGCGGTAAAATGCGTAGATATTAGGAGGAACACCAGTGGCGAAGGCGGCTATCTGGACAGTAACTGACGCTGAGGCGCGAAAGCGTGGGGAGCAAACAGG	22	0	0	0	0	0	Bacteria	Firmicutes	Clostridia	Hungateiclostridiaceae	Saccharofermentans	NA	NA
asv0891	TACGAAGGGGGCTAGCGTTGTTCGGAATTACTGGGCGTAAAGCGCACGTAGGCGGACATTTAAGTCAGGGGTGAAATCCCGGGGCTCAACCCCGGAACTGCCTTTGATACTGGGTGTCTAGAGTATGGAAGAGGTGAGTGGAATTCCGAGTGTAGAGGTGAAATTCGTAGATATTCGGAGGAACACCAGTGGCGAAGGCGGCTCACTGGTCCATTACTGACGCTGAGGTGCGAAAGCGTGGGGAGCAAACAGG	22	0	0	0	0	0	Bacteria	Proteobacteria	Alphaproteobacteria	Rhizobiales	Rhizobiaceae	Mycoplana	NA
asv0892	TACGAAGGGTGCAAGCGTTACTCGGAATTACTGGGCGTAAAGCGTGCGTAGGTGGTTGTTTAAGTCTGTCGTGAAAGCCCTGGGCTCAACCTGGGAATTGCGATGGATACTGGGCAACTAGAGTGTGGTAGAGGGTGGCGGAATTCCCGGTGTAGCAGTGAAATGCGTAGAGATCGGGAGGAACATCCGTGGCGAAGGCGGCCACCTGGGCCAACACTGACACTGAGGCACGAAAGCGTGGGGAGCAAACAGG	22	0	0	0	0	0	Bacteria	Proteobacteria	Gammaproteobacteria	Xanthomonadales	Xanthomonadaceae	Pseudoxanthomonas	NA
asv0893	TACGTAGGTGGCGAGCGTTGTCCGGAATTACTGGGTGTAAAGGGCGTGTAGGCGGGGAAGCAAGTCAGATGTGAAATTCCGGGGCTCAACTCCGGCGTTGCATCTGAAACTGTTTTTCTTGAGTGCTGGAGAGGAAAGCGGAATTCCTAGTGTAGCGGTGAAATGCGTAGATATTAGGAGGAACACCAGTGGCGAAGGCGGCTTTCTGGACAGTAACTGACGCTGAGGCGCGAAAGCGTGGGGAGCAAACAGG	22	0	0	0	0	0	Bacteria	Firmicutes	Clostridia	Hungateiclostridiaceae	NA	NA	NA
asv0894	TACGTAGGGTGCAAGCGTTAATCGGAATTACTGGGCGTAAAGCGTGCGCAGGCGGTTCGGAAAGAAAGGTGTGAAATCCCGGGGCTTAACCTCGGAACTGCACTTTTAACTACCGGGCTAGAGTACGTCAGAGGGGGGTAGAATTCCACGTGTAGCAGTGAAATGCGTAGATATGTGGAGGAATACCGATGGCGAAGGCAGCCCCCTGGGATGATACTGACGCTCATGCACGAAAGCGTGGGGAGCAAACAGG	22	0	0	0	0	0	Bacteria	Proteobacteria	Gammaproteobacteria	Burkholderiales	Alcaligenaceae	Castellaniella	NA
asv0895	TACGTATGTCGCAAGCGTTATCCGGAATTATTGGGCATAAAGGGCATCTAGGCGGGGTTTCAAGTCGACGGTGAAAACTAGTGGCTCAACCATTAGCTTGCCGACGAAACTGAAATTCTAGAGTATTGGAAAGGTGGGCGGAACTACATGAGTAGAGGTGAAATTCGTAGATATATGTAGGAATGCCGATGACGAAGGTAGCTCACTGGACAAAAACTGACGCTGAAGTGCGAAAGCTAGGGGAGCAAACAGG	22	0	0	0	0	0	Bacteria	Fusobacteriota	Fusobacteriia	Fusobacteriales	Leptotrichiaceae	Sebaldella	termitidis
asv0896	TACGTAGGGTGCGAGCGTTAATCGGAATTACTGGGCGTAAAGCGTGCGCAGGCGGTTATATAAGTCAGATGTGAAATCCCCGGGCTCAACCTGGGACCTGCATTTGAGACTGTATAGCTAGAGTACGGTAGAGGGGGATGGAATTCCGCGTGTAGCAGTGAAATGCGTAGATATGCGGAGGAACACCGATGGCGAAGGCAATCCCCTGGACCTGTACTGACGCTCATGCACGAAAGCGTGGGGAGCAAACAGG	22	0	0	0	0	0	Bacteria	Proteobacteria	Gammaproteobacteria	Burkholderiales	Comamonadaceae	Rhodoferax	NA
asv0897	AACGTAGGTGGCAAGCGTTGTCCGGAATTACTGGGTGTAAAGGGAGCGCAGGCGGGTGTGCAAGTTAAATGTGAAATCTATGGGCTCAACCCATAAATTGCGTTTAAGACTGCACATCTTGAGTGGAGCAGAGGCAAGCGGAATTCCCGGTGTAGCGGTGGAATGCGTAGATATCGGGAGGAACATCGGTGGCGAAGGCGGCTTGCTGGGCTTTTACTGACGCTGAGGCTCGAAAGCGTGGGTAGCAAACAGG	22	0	0	0	0	0	Bacteria	Firmicutes	Clostridia	Oscillospirales	Ruminococcaceae	NA	NA
asv0898	AACGTAGGAGGCGAGCGTTATCCGGATTTACTGGGTGTAAAGCGCGTGCAGGCGGCTTCGTGAGTCGTGCGTGAAAGCTCCTGGCTCAACCGGGAGAGGTCGTGCGATACTGCGGAGCTGGAGGTAGGTAGAGGCGTGTGGAATTCCGGGTGTAGTGGTGAAATGCGTAGAGATCCGGAGGAACACCAGTGGCGAAGGCGACACGCTGGGCCTGACCTGACGCTAAGACGCGAAAGCATGGGGAGCGAACGGG	22	0	0	0	0	0	Bacteria	Chloroflexi	Anaerolineae	SBR1031	NA	NA	NA
asv0899	TACGGAGGGGGCTAGCGTTGTTCGGAATTACTGGGCGTAAAGCGCACGTAGGCGGACTGGAAAGTTGGAGGTGAAATCCCAGGGCTCAACCTTGGAACTGCCTTCAAAACTATCAGTCTGGAGTTCGAGAGAGGTGAGTGGAATTCCGAGTGTAGAGGTGAAATTCGTAGATATTCGGAGGAACACCAGTGGCGAAGGCGGCTCACTGGCTCGATACTGACGCTGAGGTGCGAAAGCGTGGGGAGCAAACAGG	22	0	0	0	0	0	Bacteria	Proteobacteria	Alphaproteobacteria	Rhodobacterales	Rhodobacteraceae	Paracoccus	NA
asv0900	TACGAAGGGGGCTAGCGTTGTTCGGATTTACTGGGCGTAAAGCGCACGTAGGCGGATTCTTAAGTCAGGGGTGAAATCCCGAGGCTCAACCTCGGAACTGCCTTTGATACTGGGGATCTTGAGTTCGGGAGAGGTGAGTGGAACTGCGAGTGTAGAGGTGAAATTCGTAGATATTCGCAAGAACACCAGTGGCGAAGGCGGCTCACTGGCCCGATACTGACGCTGAGGTGCGAAAGCGTGGGGAGCAAACAGG	0	9	4	9	0	0	Bacteria	Proteobacteria	Alphaproteobacteria	Rhizobiales	Beijerinckiaceae	Methylovirgula	ligni
asv0901	TACGTAGGGTGCGAGCGTTAATCGGAATTACTGGGCGTAAAGCGTGCGCAGGTGGTTTTTTAAGACAGGCGTGAAATCCCCGGGCTCAACCTGGGAAGGTCGCTTGTGACTGGAAGGCTGGAGTACGGCAGAGGGGGGTAGAATTCCACGTGTAGCAGTGAAATGCGTAGAGATGTGGAGGAATACCGATGGCGAAGGCAGCCCCCTGGGCCGATACTGACGCTCATGCACGAAAGCGTGGGGAGCAAACAGG	21	0	0	0	0	0	Bacteria	Proteobacteria	Gammaproteobacteria	Burkholderiales	Rhodocyclaceae	NA	NA
asv0902	TACGTAGGGTGCGAGCGTTGTCCGGAATTATTGGGCGTAAAGGGCTCGTAGGCGGTTTGTCACGTCGGGAGTGAAAACTCGGGGCTCAACCCCGAGCTTGCTTCCGATACGGGCTAACTAGAGGTATGCAGGGGAGAACGGAATTCCTGGTGTAGCGGTGAAATGCGCAGATATCAGGAGGAACACCGGTGGCGAAGGCGGTTCTCTGGGCATTACCTGACGCTGAGGAGCGAAAGTGTGGGGAGCGAACAGG	21	0	0	0	0	0	Bacteria	Actinobacteriota	Actinobacteria	Propionibacteriales	Nocardioidaceae	Marmoricola	NA
asv0903	CACGTAAGTTGCGAGCGTTGTTCGGAATTATTGGGCGTAAAGGGCATGTAGGCGGTTTTGAAAGCTTGATGTGAAATCCCACAGCTTAACTGTGGAACTGCATTGAGAACTACAAGACTAGAGTTACTGAAGGGAAACTAGAATTCCAAGTGTAGGGGTGAAATCTGTAGATATTTGGAAGAATACCAATGGCGAAGGCAAGTTTCTGGCAGATAACTGACGCTGAGGTGCGAAGGTGCGGGGAGCAAACAGG	21	0	0	0	0	0	Bacteria	Spirochaetota	Spirochaetia	Spirochaetales	Spirochaetaceae	Treponema	NA
asv0904	TACGTAGGGGGCGAGCGTTGTCCGAAGTTACTGGGCGTAAAGCGCGCGTAGGCGGTTGCTTAAGTTGGATGTGAAATCCTGGGGCCCAACCCCAGAACTGCATCCAAAACTGGGCGACTTGAGGACGGGAGAGGGCAGTGGAATTCCTGGTGTAGCGGTGAAATGCGTAGATATCAGGAGGAACACCCGTGGCGAAGGCGGCTGCCTGGTCCGTATCTGACGCTGAGGCGCGAAAGCCAGGGGAGCGAACGGG	21	0	0	0	0	0	Bacteria	Armatimonadota	NA	NA	NA	NA	NA
asv0905	TACGTAGGGTGCGAGCGTTAATCGGAATTACTGGGCGTAAAGCGTGCGTAGGCGGCTTTGTAAGACGGATGTGAAAGCCCCGGGCTCAACCTGGGAAGTGCATTCGTGACTGCAAGGCTAGAGTGTGTCAGAGGGAGGTGGAATTCCGCGTGTAGCAGTGAAATGCGTAGAGATGCGGAGGAACACCGATGGCGAAGGCAGCCTCCTGGGATAACACTGACGCTCAGGCACGAAAGCGTGGGGAGCAAACAGG	21	0	0	0	0	0	Bacteria	Proteobacteria	Gammaproteobacteria	Burkholderiales	Burkholderiaceae	Lautropia	NA
asv0906	AACGTAGGAGGCAAGCGTTATCCGGATTTATTGGGCGTAAAGCGCATGCAGGTGGTTCCGTAAGTCGGATGTGAAAGCCTCTGGCTTAACTGGAGGAGGTCGTTCGATACTGCGGAACTAGAGGTCGGAAGAGGGAAGCGGAATTCCCGGTGTAGTGGTGGAATGCGTAGATATCGGGAGGAACACCAGTGGCGAAGGCGGCTTCCTGGTCCGTACCTGACGCTAAGATGCGAAAGCGTGGGGAGCGAACGGG	21	0	0	0	0	0	Bacteria	Chloroflexi	Anaerolineae	ADurb.Bin180	NA	NA	NA
asv0907	TACGAAGGGGGCTAGCGTTGCTCGGAATTACTGGGCGTAAAGGGCGCGTAGGCGGATAGCTTAGTCAGAGGTGAAAGCCCAGGGCTCAACCTTGGAAATGCCTTTGATACTGGCTGTCTTGAGTTCGGGAGAGGTGAGTGGAATGCCGAGTGTAGAGGTGAAATTCGTAGATATTCGGCGGAACACCAGTGGCGAAGGCGACTCACTGGCCCGATACTGACGCTGAGGCGCGAAAGCGTGGGGAGCAAACAGG	21	0	0	0	0	0	Bacteria	Proteobacteria	Alphaproteobacteria	Caulobacterales	Caulobacteraceae	Phenylobacterium	NA
asv0908	TACGGAGGGTGCGAGCGTTAATCGGAATTACTGGGCGTAAAGCGCGCGTAGGCGGTTACGTAAGTCGGATGTGAAAGCCCCGGGCTTAACCTGGGAATCGCATTCGATACTGCGTGGCTAGAGTCTGGTAGAGGCTAGCGGAATTCCAGGTGTAGCGGTGAAATGCGTAGATATCTGGAGGAACATCAGTGGCGAAGGCGGCTGGCTGGACCAAGACTGACGCTGAGGTGCGAAAGCGTGGGGATCAAACAGG	21	0	0	0	0	0	Bacteria	Proteobacteria	Gammaproteobacteria	1013-28-CG33	NA	NA	NA
asv0909	AACGGGGGGGGCTAGCGTTATTCGTCGTAATACTGGGCGTAAAGGCTTCGTAGGCGGCTAAATATGTGTGGCGTGTAGTGAAATGTAGGCTATTATTGCAGTACTACTTAGTTTACACCACAATACGTTTTAGCTTGAGTTTAGGAGAGGATAACCGTACTCTTGGTTTAGGGTTAAAATCCGTAAAGACCAATGGGGACGGGCAACTGGCGAAGGCAGTTATCTGGACTAACGACTGACGCTGAGGAAGGAATTGGCTTGGGTATCAAACAGG	21	0	0	0	0	0	Bacteria	Proteobacteria	Alphaproteobacteria	Rickettsiales	Mitochondria	NA	NA
asv0910	TACGAGGGGAGCTAGCGTTGTTCGGAATTACTGGGCGTAAAGGGCGTGTAGGCGGTACCATAAGTCAGATGTGAAAGCCCTAGGCTTAACCTAGGAGGTGCATTTGATACTGTGGAACTAGAGATCGAGAGAGGAAAGTGGAATTACGAGTGTAGAGGTGAAATTCGTAGATATTCGTAAGAACACCAGTGGCGAAGGCGACTTTCTGGCTCGATACTGACGCTAAGGCGCGAAAGCGTGGGGAGCAAACAGG	21	0	0	0	0	0	Bacteria	Proteobacteria	Alphaproteobacteria	Paracaedibacterales	Paracaedibacteraceae	Candidatus Paracaedibacter	NA
asv0911	TACGAAGGGTGCGAGCGTTAATCGGAATTACTGGGCGTAAAGCGCGCGTAGGTGGTTTGTTAAGTTGGAAGTGAAAGCCCCGGGCTCAACCTGGGAATGGCTTTCAAAACTGGCGAGCTAGAGTACGGTAGAGGGCAGTGGAATTTCCTGTGTAGCGGTGAAATGCGTAGATATAGGAAGGAACATCAGTGGCGAAGGCGACTGTCTGGACTGATACTGACACTGAGGTGCGAAAGCGTGGGGAGCAAACAGG	21	0	0	0	0	0	Bacteria	Proteobacteria	Gammaproteobacteria	Pseudomonadales	Pseudomonadaceae	Thiopseudomonas	denitrificans
asv0912	TACGAAGGGTGCAAGCGTTACTCGGAATTACTGGGCGTAAAGCGTGCGTAGGTGGTTGTTTAAGTCTGTCGTGAAAGCCCTGGGCTCAACCTGGGAATTGCGATGGAAACTGGGCGACTAGAGTGTGGTAGAGGACAGTGGAATTTCCGGTGTAGCAGTGAAATGCGTAGAGATCGGAAGGAACATCTGTGGCGAAGGCGACTGTCTGGGCCAACACTGACACTGAGGCACGAAAGCGTGGGGAGCAAACAGG	21	0	0	0	0	0	Bacteria	Proteobacteria	Gammaproteobacteria	Xanthomonadales	Xanthomonadaceae	Pseudoxanthomonas	NA
asv0913	TACGAAGGGGGCTAGCGTTGTTCGGAATCACTGGGCGTAAAGCGCACGTAGGCGGATTGTTAAGTCGGAGGTGAAATCCCAGGGCTCAACCTTGGAACTGCCTTCGATACTGGCAATCTCGAGTTTGGAAGAGGTTGGTGGAACTGCGAGTGTAGAGGTGAAATTCGTAGATATTCGCAAGAACACCAGTGGCGAAGGCGGCCAACTGGTCCAATACTGACGCTGAGGTGCGAAAGCGTGGGGAGCAAACAGG	21	0	0	0	0	0	Bacteria	Proteobacteria	Alphaproteobacteria	Rhizobiales	Rhizobiales Incertae Sedis	Phreatobacter	NA
asv0914	TACGAGAGGCCCAAACGTTATTCGGATTTACTGGGCTTAAAGAGTTCGTAGGCGGTTCGGTAAGTGAGGTGTGAAAGCCCTCGGCTCAACCGAGGAATTGCGCTTCAAACTGCCGGGCTCGAGGGAGATAGAGGTGAGCGGAACTGATGGTGGAGCGGTGAAATGCGTTGATATCATCAGGAACACCAGAGGCGAAGGCGGCTCACTGGGTCTCTTCTGACGCTGAGGAACGAAAGCTAGGGGAGCAAACGGG	21	0	0	0	0	0	Bacteria	Planctomycetota	Planctomycetes	Pirellulales	Pirellulaceae	Pirellula	NA
asv0915	GACGAAGGTGGCAAGCGTTGTTCGGAATCACTGGGCTTAAAGCGTGTGTAGGCGGAAGCGTAAGCGTTTTGTGAAATCCCTCGGCTTAACCGAGGAATTGCTTGACGAACTGCGCTTCTTGAGGCAGGTAGGGGTGCGAGGAACTCTTGGTGGAGCGGTGGAATGCGTAGATATCAAGAGGAACGCCGGTGGAGAAGTCGTTGCACTGGGCCTGTCCTGACGCTGAGACACGAAAGCGTGGGGAGCGAACGGG	21	0	0	0	0	0	Bacteria	Planctomycetota	Phycisphaerae	MSBL9	SG8-4	NA	NA
asv0916	TACGGAGGATGCAAGCGTTATCCGGATTTATTGGGTTTAAAGGGTGCGCAGGTTGTTTGATAGGTCAGTGGTGAAAGTCTGTCGCTTAACGGTAGGATTGCCATTGGTACTGTTGGACTTGAATATGGATGAGGTAGGCGGAATGTGTAGTGTAGCGGTGAAATGCATAGATATTACACAGAACACCGATTGCGAAGGCAGCTTACTAATCCATCATTGACGCTGAGGCACGAAAGCGTGGGGATCAAACAGG	21	0	0	0	0	0	Bacteria	Bacteroidota	Bacteroidia	Bacteroidales	Prolixibacteraceae	NA	NA
asv0917	TACGTAGGTGGCGAGCGTTGTCCGGAATTACTGGGCGTAAAGGATGCGTAGGTGGATATTTAAGTGGGATGTGAAATCCCCGGGCTCAACCCGGGAACTGCATTCCAAACTGGGTATCTAGAGTGCAGGAGAGGAAAGCGGAATTCCTAGTGTAGCGGTGAAATGCGTAGATATATGGAGGAACACCAGTGGCGAAGGCGACTCTCTGGTCTGTAACTGACGCTGAGGCTCGAAAGCGTGGGGAGCAAACAGG	0	0	21	0	0	0	Bacteria	Firmicutes	Clostridia	Clostridiales	Clostridiaceae	Proteiniclasticum	NA
asv0918	AACGTAGGGTGCAAGCGTTGTCCGGAATTACTGGGTGTAAAGGGAGCGCAGGCGGGAAGGTAAGTTGGATGTTTAATCTACGGGCTCAACCCGTATCAGCATTCAAAACTATTTTTCTTGAGTAGTGCAGAGGTAGGCGGAATTCCCGGTGTAGCGGTGGAATGCGTAGATATCGGGAGGAACACCAGTGGCGAAGGCGGCCTACTGGGCACTAACTGACGCTGAGGCTCGAAAGCATGGGTAGCAAACAGG	0	0	0	0	15	6	Bacteria	Firmicutes	Clostridia	Oscillospirales	Ruminococcaceae	Pygmaiobacter	NA
asv0919	TACGAAGGGGGCTAGCGTTGCTCGGAATGACTGGGCGTAAAGGGCGCGTAGGCGGTTTGATCAGTTAGGTGTGAAATTCCTGGGCTTAACCTGGGGGCTGCACTTAATACGGTCAGACTAGAGTGTGGAAGAGGGTCGTGGAATTCCCAGTGTAGAGGTGAAATTCGTAGATATTGGGAAGAACACCGGTGGCGAAGGCGGCGACCTGGTCCATTACTGACGCTGAGGCGCGAAAGCGTGGGGAGCAAACAGG	20	0	0	0	0	0	Bacteria	Proteobacteria	Alphaproteobacteria	Acetobacterales	Acetobacteraceae	NA	NA
asv0920	TACGGGGGGGGCGAGCGTTGTTCGGAATTACTGGGCGTAAAGGGCGCGTAGGCGGTCTCGGAAGTTCTGGGTGAAAGTCCCCGGCTCAACCGGGGGAGGTCCCAGGAAACCACGGGGCTGGAGTGCTGGAGAGGGAAGTGGAATTCCCGGTGGAGCGGTGAAATGCGTAGAGATCGGGAGGAACACCGGAGGCGAAGGCGGCTTCCTGGACAGACACTGACGCTGAGGCGCGAAAGCCAGGGGAGCGAACGGG	20	0	0	0	0	0	Bacteria	Acidobacteriota	Subgroup 21	NA	NA	NA	NA
asv0921	TACGAAGGGGGCTAGCGTTGTTCGGAATCACTGGGCGTAAAGCGCACGTAGGCGGATCGTTAAGTCGAGGGTGAAATCCCAGGGCTCAACCCTGGAACTGCCTTCGATACTGGCGATCTTCGAGTCCGGGAGAGGTGAGTGGAACTCCGAGTGTAGAGGTGAAATTCGTAGATATTCGGAAGAACACCAGTGGCGAAGGCGGCTCACTGGCCCGGTACTGACGCTGAGGTGCGAAAGCGTGGGGAGCAAACAGG	20	0	0	0	0	0	Bacteria	Proteobacteria	Alphaproteobacteria	Rhizobiales	Rhizobiales Incertae Sedis	Bauldia	NA
asv0922	TACGGAGTGTGCAAGCGTTACTCGGAATCACTGGGCATAAAGAGCACGTAGGCGGGGATGCATGTCCGTGGTGAAATCCCCCAGCTCAACTGGGGAACTGCTTCGGAAACTGTGTCTCTTGAGGACGAGAGGGGAGAGTGGAACTTCTGGTGGAGCGGTGAAATGCGTAGATATCAGAAGGAACACCGGTGGCGAAAGCGACTCTCTGGCTCGTTTCTGACGCTGAGGTGCGAAAGCTTGGGTAGCAAACAGG	20	0	0	0	0	0	Bacteria	Planctomycetota	OM190	NA	NA	NA	NA
asv0923	TACGTATGGGGCGAGCGTTGTCCGGATTTACTGGGCGTAAAGAGCTCGTAGGCGGTTATGTAAGTCGATAAGTGAAATCTCCAGGCTCAACCTGGAGCGGCCTTACGATACTACATTGACTTGAGTACGGTAGAGGAGTGTGGAATTTCTGGTGTAGCGGTGAAATGCGCAGATATCAGAAGGAACACCTATGGCGAAGGCAGCACTCTGGGCCGAAACTGACGCTGAGGAGCGAAAGCGTGGGGAGCGAACAGG	20	0	0	0	0	0	Bacteria	Actinobacteriota	Acidimicrobiia	NA	NA	NA	NA
asv0924	TACGTAGGGTGCGAGCGTTAATCGGAATTACTGGGCGTAAAGCGTGCGCAGGCGGCTTTGTAAGACAGGTGTGAAATCCCCGGGCTTAACCTGGGAATGGCGCTTGTGACTGCAAGGCTCGAGTGCGGCAGAGGGGGGTGGAATTCCACGTGTAGCAGTGAAATGCGTAGAGATGTGGAGGAACACCGATGGCGAAGGCAGCCCCCTGGGTCGACACTGACGCTCATGCACGAAAGCGTGGGGAGCAAACAGG	20	0	0	0	0	0	Bacteria	Proteobacteria	Gammaproteobacteria	Burkholderiales	Rhodocyclaceae	NA	NA
asv0925	TACGTAGGGGGCAAGCGTTGTCCGGAATGATTGGGCGTAAAGGGCGCGTAGGCGGCTTTATAAGTCTGGAGTGAAAGTCCTCTTTTCAAGGGAGGAATTGCTTTGGAAACTATAGAGCTTGAGTGCAGGAGAGGTTATCGGAATTCCCGGTGTAGCGGTGAAATGCGTAGATATCGGGAGGAACATCGGTGGCGAAGGCGGGTAACTGGACTGCAACTGACGCTGAGGCGCGAAAGTGTGGGGAGCAAACAGG	20	0	0	0	0	0	Bacteria	Firmicutes	Clostridia	Christensenellales	Christensenellaceae	Christensenellaceae R-7 group	NA
asv0926	TACGTAGGTGGCAAGCGTTGTCCGGATTTACTGGGTGTAAAGGGCGTGTAGCCGGGAAGGCAAGTCAGATGTGAAATCCACGGGCTCAACTCGTGAACTGCATTTGAAACTGTTTTTCTTGAGTATCGGAGAGGCAATCGGAATTCCTAGTGTAGCGGTGAAATGCGTAGATATTAGGAGGAACACCAGTGGCGAAGGCGGATTGCTGGACGACAACTGACGGTGAGGCGCGAAAGCGTGGGGAGCAAACAGG	20	0	0	0	0	0	Bacteria	Firmicutes	Clostridia	Oscillospirales	Oscillospiraceae	UCG-002	NA
asv0927	TACGGAGGGAGCTAGCGTTGTTCGGAATTACTGGGCGTAAAGCGCGCGTAGGCGGCTATTCAAGTCGGGGGTGAAAGCCCGGGGCTCAACCCCGGAACTGCCCTCGAAACTAGGTAGCTAGAATCTTGGAGAGGTCAGTGGAATTCCGAGTGTAGAGGTGAAATTCGTAGATATTCGGAAGAACACCAGTGGCGAAGGCGACTGACTGGACAAGTATTGACGCTGAGGTGCGAAAGCGTGGGGAGCAAACAGG	20	0	0	0	0	0	Bacteria	Proteobacteria	Alphaproteobacteria	Sphingomonadales	Sphingomonadaceae	Novosphingobium	NA
asv0928	TACGTAGGGGGCGAGCGTTGTCCGGAATTACTGGGCGTAAAGGGTGCGCAGGCGGTTTTTTAAGTTGGATGTGAAATACCCGGGCTTAACCCGGGGGGTGCATCCAAAACTGGGAGACTAGAGTACAGGAGAGGGAAGCGGAATTCCTAGTGTAGCGGTGAAATGCGTAGATATTAGGAGGAACACCGGTGGCGAAGGCGGCTTTCTGGACTGAAACTGACGCTGAGGCACGAAAGCGTGGGGAGCAAACAGG	20	0	0	0	0	0	Bacteria	Firmicutes	Clostridia	Christensenellales	Christensenellaceae	NA	NA
asv0929	TACGGAGGGTGCAAGCGTTATTCGGAATTACTGGGCGTAAAGCGCACGTAGGCGGCTTCGTAAGTCAGGGGTGAAATCCCACGGCTCAACCGTGGAACTGCCTTTGAAACTGCAAAGCTTGAATCCTGGAGAGGGTGGCGGAATTCCTGGTGTAGGAGTGAAATCCGTAGATATCAGGAGGAACACCGGTGGCGAAGGCGGCCACCTGGACAGGTATTGACGCTGAGGTGCGAAAGTGTGGGGAGCAAACAGG	20	0	0	0	0	0	Bacteria	Desulfobacterota	Desulfovibrionia	Desulfovibrionales	Desulfomicrobiaceae	Desulfomicrobium	NA
asv0930	TACGTAGGTGGCAAGCGTTGTCCGGAATTACTGGGTGTAAAGGGCGCGTAGGCGGGAGAGCAAGTCAGATGTGAAATCCCAGGGCTTAACTCTGGAGCTGCATCTGAAACTGTTTTTCTTGAGTACTGGAGAGGAAAGTGGAATTCCTAGTGTAGCGGTGAAATGCGTAGAGATTAGGAGGAACACCAGTGGCGAAGGCGGCTTTCTGGACAGTAACTGACGCTGAGGCGCGAAAGCGTGGGGAGCAAACAGG	20	0	0	0	0	0	Bacteria	Firmicutes	Clostridia	Hungateiclostridiaceae	HN-HF0106	NA	NA
asv0931	GACGAAGGTGGCAAGCGTTGTTCGAAATCACTGGGCTTAAAGGGTGCGTAGGCGGACCTGCAAGTGTCTTGTGAAATCCCCCGGCTTAACCGGGGAATGGCTCGGCAAACTGCGGGTCTTGAGGCAAGCAGGGGTGCGTGGAACTCTTGGTGGAGCGGTGGAATGCGTAGATATCAAGAGGAACGCCGAAGGTGAAAACAGCGCACTGGGCTTGCCCTGACGCTGAGGCACGAAAGCGTGGGGAGCAAACAGG	20	0	0	0	0	0	Bacteria	Planctomycetota	Phycisphaerae	MSBL9	KCLunmb-38-53	NA	NA
asv0932	TACGTAGGGTGCAAGCGTTAATCGGAATTACTGGGCGTAAAGCGAGCGCAGGCGGTTGTGTAAGACAGATGTGAAATCCCAGGGCTCAACCTTGGAACTGCATTTGTGACTGCACGGCTAGAGTGCGTCAGAGGGGGGTGGAACTCCACGTGTAGCAGTGAAATGCGTAGAGATGTGGAAGAACACCGATGGCGAAGGCAGCCCCCTGGGATGACACTGACGCTCATGCTCGAAAGCGTGGGGAGCAAACAGG	20	0	0	0	0	0	Bacteria	Proteobacteria	Gammaproteobacteria	Burkholderiales	Burkholderiaceae	NA	NA
asv0933	TACGTAGGGTGCAAGCGTTATCCGGAATTATTGGGCGTAAAGAGCTCGTAGGCGGTTTGTCACGTCTGCTGTGAAAACTGGAGGCTCAACCTCCAGCCTGCAGTGGGTACGGGCAGACTAGAGTGCGGTAGGGGAGATTGGAATTCCTGGTGTAGCGGTGGAATGCGCAGATATCAGGAGGAACACCGATGGCGAAGGCAGATCTCTGGGCCGTAACTGACGCTGAGGAGCGAAAGCATGGGGAGCGAACAGG	20	0	0	0	0	0	Bacteria	Actinobacteriota	Actinobacteria	Micrococcales	Microbacteriaceae	Galbitalea	NA
asv0934	TACGTAGGTGGCAAGCGTTGTCCGGAATTATTGGGCGTAAAGGGCGTGTAGGCGGTTATTTAAGTCAGCTGTGAAAACTCTGGGCTCAACCCAGAGATTGCAGTTGAAACTGGATAGCTTGAGTGCAGGAGAGGACAGTGGAATTCCTAGTGTAGCGGTGAAATGCGTAGATATTAGGAGGAACACCAGTGGCGAAGGCGGCTGTCTGGACTGTAACTGACGCTGAGGCGCGAAAGCGTGGGTAGCAAACAGG	20	0	0	0	0	0	Bacteria	Firmicutes	NA	NA	NA	NA	NA
asv0935	TACGGAGGATGCAGGCGTTATCCGGGTTTATTGGGTTGAAAGGGTGCGCAGGTTGTTTGATAAGTCAGTGGTGAAAGTCTGTCGCTTGACGGTAGGATTGCCATTGATACTGTTGGACTTGAATATGGATGAGGTAGGCGGAATGTGTAGTGTAGCGGTGAAATGCATAGATATTACACAGAACACCGATTGCGAAGGCAGCTTACTAATCCATCATTGACGCTGAGGCACGAAAGCGTGGGGATCAAACAGG	20	0	0	0	0	0	Bacteria	Bacteroidota	Bacteroidia	Bacteroidales	Prolixibacteraceae	NA	NA
asv0936	GACAGAGGTGGCAAGCGTTGTTCGGAATTACTGGGCGTAAAGAGTCTGTAGGTGGTTTGTCAAGTCTTTGGTGAAAGGCCGTAGCTTAACTATGGGAATGCCAAAGAGACTGGCAGGCTGGAGGCTGGGAGAGGGAAGCGGAATTTCTGGTGTAGCGGTGAAATGCGTAGATATCAGAAGGAAGGCCGGTGGCGAAGGCGGCTTCCTGGAACAGTCCTGACACTGAGAGACGAAAGCGTGGGGAGCAAACAGG	0	0	9	11	0	0	Bacteria	Nitrospirota	Leptospirillia	Leptospirillales	Leptospirillaceae	Leptospirillum	NA
asv0937	AACGTAGGTGGCAAGCGTTGTCCGGAATTACTGGGTGTAAAGGGAGCGCAGGCGGGACGGTAAGTTGAATGTGAAAACTGGGGGCTCAACCCCCAGACTGCGTTCAAAACTATCGTTCTTGAGTGATGTAGAGGCAGGCGGAATTCCCGGTGTAGCGGTGGAATGCGTAGATATCGGGAGGAACACCAGTGGCGAAGGCGGCCTGCTGGGCATTAACTGACGCTGAGGCTCGAAAGTGTGGGGAGCAAACAGG	0	0	7	13	0	0	Bacteria	Firmicutes	Clostridia	Oscillospirales	Ruminococcaceae	NA	NA
asv0938	TACGTAGGGGGCTAGCGTTGTCCGGATTTACTGGGCGTAAAGGGTGAGTAGGCGGTAATGTGTGTCAGATGTTTAATCTATGGGCTCAACCCATATCAGCATTTGAAACTACATAACTTGAGTGCAGGAGAGGTAAGTGGAATTCCTAGTGTAGCGGTGGAATGCGTAGATATTAGGAGGAACACCGGTGGCGAAGGCGACTTACTGGACTGTAACTGACGCTGAGACACGAAAGCGTGGGGAGCGAACAGG	0	20	0	0	0	0	Bacteria	Firmicutes	Clostridia	Peptostreptococcales-Tissierellales	Sedimentibacteraceae	Sedimentibacter	NA
asv0939	TACGGAGGGTGCAAGCGTTGTTCGGAATTATTGGGCGTAAAGCGCGTGTAGGCGGTCTTTTAAGTCTGATGTGAAAGCCCCGGGCTCAACCTGGGAAGTGCATTGGAAACTGGGAGGCTTGAGTACGGGAGAGGAGAGTGGAATTCCTAGTGTAGGAGTGAAATCCGTCGATATTAGGAGGAACACCGGTGGCGAAGGCTGCTCTCTGGACCGATACTGACGCTGAGACGCGAAAGCGTGGGTAGCAAACAGG	0	0	0	0	20	0	Bacteria	Desulfobacterota	Desulfuromonadia	Geobacterales	Geobacteraceae	Geobacter	NA
asv0940	TACAGAGGGTGCGAGCGTTAATCGGATTTACTGGGCGTAAAGCGTGCGTAGGCGGCTTTTTAAGTCGGATGTGAAATCCCTGAGCTTAACTTAGGAATTGCATTCGATACTGGGAAGCTAGAGTATGGGAGAGGATGGTAGAATTCCAGGTGTAGCGGTGAAATGCGTAGAGATCTGGAGGAATACCGATGGCGAAGGCAGCCATCTGGCCTAATACTGACGCTGAGGTACGAAAGCATGGGGAGCAAACAGG	0	0	0	0	11	9	Bacteria	Proteobacteria	Gammaproteobacteria	Pseudomonadales	Moraxellaceae	Acinetobacter	NA
asv0941	TACGTAGGGGACGAGCGTTGTCCGGAATTACTGGGCGTAAAGGGCGCGCAGGCGGATATTTAAGTCAGCTGTAAAAGGCATGAGCTCAACTCATGTATGCGGTTGAAACTGGGTATCTAGAGTGCTGGAGAGGTAGGCGGAATTCCCGGTGTAGCGGTGAAATGCGTAGATATCGGGAAGAACACCAGTGGCGAAGGCGGCTTACTGGCCAGCAACTGACGCTGAGGCGCGAAAGCCAGGGGAGCGAACGGG	0	0	0	0	10	10	Bacteria	Synergistota	Synergistia	Synergistales	Synergistaceae	Aminobacterium	thunnarium
asv0942	TACGAGTGGTCCGAGCGTTATCCGGAATTATTGGGCGTAAAGGGTCTGTAGGTCGCTTAATTAGTCTCCCGTTAAATCTTTGGGCTCAACCCAAAGCGTGCGGGGGAAACGGTTAAGCTAGAATGTGCGATGGGTATACAGAACTCATAGTGTAGGGGTGAAATCCGTTGATATTATGGGGAATACCAAAAGCGAAAGCAGTATACTGGCGCATTATTGACACTCAAAGACGAAAGCGTGGGTAGCGAATGGG	0	0	0	0	9	11	Bacteria	Patescibacteria	Parcubacteria	Candidatus Nomurabacteria	NA	NA	NA
asv0943	TACGTAGGTGGCAAGCGTTGTCCGGAATTACTGGGTGTAAAGGGCGAGTAGGCGGGTATGCAAGTCAGATGTGAAATACCGAGGCTTAACCTCGGGGCTGCATTTGAAACTGTAAATCTTGAGTGATGGAGAGGCAGGCGGAATTCCCGGTGTAGCGGTGAAATGCATAGAGATCGGGAGGAACACCAGTGGCGAAGGCGGCCTGCTGGACATTAACTGACGCTGAGGCGCGAAAGTGTGGGGAGCAAACAGG	19	0	0	0	0	0	Bacteria	Firmicutes	Clostridia	Oscillospirales	Butyricicoccaceae	UCG-009	NA
asv0944	TACGGAGGGTGCAAGCGTTATTCGGAATTACTGGGCGTAAAGCGCACGTAGGCCGCTTTGTAAGTCAGGGGTGAAATCCCACGGCTCAACCGTGGAACTGCCTTTGAAACTGCAGAGCTTGAATCCTGGAGAGGGTGGCGGAATTCCTGGTGTAGGAGTGAAATCCGTAGATATCAGGAGGAACACCGGTGGCGAAGGCGGCCACCTGGACAGGCATTGACGCTGAGGTGCGAAAGTGTGGGGAGCAAACAGG	19	0	0	0	0	0	Bacteria	Desulfobacterota	Desulfovibrionia	Desulfovibrionales	Desulfomicrobiaceae	Desulfomicrobium	NA
asv0945	TACGAAGGGTGCAAGCGTTACTCGGAATTACTGGGCGTAAAGCGTGCGTAGGCGGTTCGTTAAGTCTGTCGTGAAAGCCCTGGGCTCAACCTGGGAATTGCGATGGATACTGGCGAGCTAGAGTACGGTAGAGGATGGTGGAATTCCCGGTGTAGCGGTGAAATGCGTAGAGATCGGGAGGAACACCCGTGGCGAAGGCGGCCATCTGGACCAGTACTGACGCTGAGGCACGAAAGCGTGGGGAGCAAACAGG	19	0	0	0	0	0	Bacteria	Proteobacteria	Gammaproteobacteria	Xanthomonadales	Rhodanobacteraceae	Dokdonella	NA
asv0946	TACGGAAGGTGCGAGCGTTAATCGGAATTACTGGGCGTAAAGCGCACGTAGGTGGCTTGGTAAGTCGGATGTGAAAGCCCCGGGCTCAACCTGGGAACGGCATTCGATACTGCCGGGCTAGAGTACGAAAGAGGGGGGTGGAATTCCAGGTGTAGCGGTGAAATGCGTAGAGATCTGGAGGAACACCGGTGGCGAAGGCGGCCCCCTGGTTCGATACTGACGCTGAGGTGCGAAAGCGTGGGGAGCAAACAGG	19	0	0	0	0	0	Bacteria	Proteobacteria	Gammaproteobacteria	Cellvibrionales	Spongiibacteraceae	BD1-7 clade	NA
asv0947	TACGGAGGATGCGAGCGTTATCCGGATTTATTGGGTTTAAAGGGTGCGTAGGCGGGATATTAAGTCAGCGGTGAAAGTTTTCGGCTCAACCTTAAAATTGCCGTTGAAACTGTTATTCTTGAGTGCAGTAGAGGTAGGCGGAATTCGTTGTGTAGCGGTGAAATGCGTAGATATAACGAGGAACTCCGATTGCGTAGGCAGCTTACTATATTGCTACTGACGCTGAGGCACGAAAGTGTGGGTATCAAACAGG	19	0	0	0	0	0	Bacteria	Bacteroidota	Bacteroidia	Bacteroidales	Dysgonomonadaceae	NA	NA
asv0948	TACGTAGGGTGCGAGCGTTAATCGGAATTACTGGGCGTAAAGCGTGCGCAGGCGGTTTTGTAAGACAGGCGTGAAATCCCCGGGCTCAACCTGGGAACTGCGTTTGTGACTGCAAGGCTAGAGTACGGCAGAGGGGGGTGGAATTCCACGTGTAGCAGTGAAATGCGTAGAGATGTGGAGGAACACCAATGGCGAAGGCAGCCCCCTGGGTCGATACTGACGCTCATGCACGAAAGCGTGGGTAGCAAACAGG	19	0	0	0	0	0	Bacteria	Proteobacteria	Gammaproteobacteria	Burkholderiales	Rhodocyclaceae	Dechloromonas	NA
asv0949	TACGAAGGGTGCGAGCGTTAATCGGAATTACTGGGCGTAAAGCGCGCGTAGGTGGTTAAGTAAGCGATCTGTGAAAGCCCCGGGCTTAACCTGGGAACTGCAGGTCGAACTGCTTGGCTAGAGTATGGTAGAGGGGTGTGGAATTTCCTGTGTAGCGGTGAAATGCGTAGATATAGGAAGGAACATCAGTGGCGAAGGCGACACCCTGGACCGATACTGACACTGAGGCGCGAAAGCGTGGGTAGCGAACAGG	19	0	0	0	0	0	Bacteria	Proteobacteria	Gammaproteobacteria	Oceanospirillales	NA	NA	NA
asv0950	TACGGAGGGTCCAAGCGTTAATCGGAATTACTGGGCGTAAAGCGCGCGTAGGCGGTTACATAAGTTGGAAGTGAAAGCCCCGGGCTTAACCTGGGAACTGCTTTCAAAACTGTGTGACTAGAGTGCAGCAGAGGATAGTGGAATTTCTAGTGTAGCGGTGAAATGCGTAGATATTAGAAGGAACACCAGTGGCGAAGGCGACTGTCTGGGCTGACACTGACGCTGAGGTGCGAAAGCGTGGGGAGCAAACAGG	19	0	0	0	0	0	Bacteria	Proteobacteria	Gammaproteobacteria	Cellvibrionales	Cellvibrionaceae	Aestuariicella	NA
asv0951	TACGGAGGGTGCGAGTGTTATTCGGAATCACTGGGCGTAAAGAGCACGTAGGCGGATAGGTAAGTCAGATGTGAAATCCCGGGGCTCAACTTCGGAACTGCATTTGATACTGCCTGTCTTGAGTGTGGTAGAGGGGGGTGGAATTCCCGGTGTAGAGGTGAAATTCGTAGATATCGGGAGGAACACCAGAGGCGAAGGCGACCCCCTGGGCCACTACTGACGCTGAGGTGCGAAAGCGTGGGGAGCAAACAGG	19	0	0	0	0	0	Bacteria	SAR324 clade(Marine group B)	NA	NA	NA	NA	NA
asv0952	TACGTATGAGGCGAGCGTTGTTCGGAATTATTGGGCATAAAGGGCGTGTAGGCGGGGGATTAAGTTAGGTGTGAAAGCCATGGGCTCAACCCGTGAATTGCACCTAATACTGGTTCTCTTGAGTCCGGGAGAGGAGAGCGGAATTCCAGGTGTAGCGGTGAAATGCGTAGATATCTGGAAGAACACCAGTGGCGAAGGCGGCTCTCTGGCCTAGGACTGACGCTAAGGCGCGAAAGCGTGGGGAGCGAACGGG	19	0	0	0	0	0	Bacteria	Spirochaetota	Leptospirae	Leptospirales	Leptospiraceae	RBG-16-49-21	NA
asv0953	TACGTAGGGGGCGAGCGTTGTCCGAAGTTACTGGGCGTAAAGCGCGCGTAGGCGGTTGCTTAAGTTGAATGTGAAATCCTGGGGCTCAACCCCAGAACTGCATCCAAAACTGGGCGACTTGAGGACGGGAGAGGGCAGTGGAATTCCTGGTGTAGCGGTGAAATGCGTAGATATCAGGAGGAACACCCGTGGCGAAGGCGACTGCCTGGCCCGTATCTGACGCTGAGGCGCGAAAGCCAGGGTAGCGAACGGG	19	0	0	0	0	0	Bacteria	Armatimonadota	NA	NA	NA	NA	NA
asv0954	TACGAAGGGTGCAAGCGTTGTTCGGAATTATTGGGCGTAAAGCGCGCGCAGGCGGATTGGTAAGTCAGGTGTGAAATCTCGAAGCTCAACTTCGAAACTGCGCCTGAAACTATTAGTCTAGAGTATCGGAGGGGACAGGGGAATTTCACGTGTAGGGGTAAAATCCGTAGAGATGTGAAGGAACACCGGAGGCGAAGGCGCCTGTCTGGACGATTACTGACGCTGAGGCGCGAAAGCGTGGGGAGCAAACAGG	19	0	0	0	0	0	Bacteria	Bdellovibrionota	Bdellovibrionia	Bacteriovoracales	Bacteriovoracaceae	Peredibacter	NA
asv0955	TACGAAAGGGGCTAGCGTTGTTCGGAATTACTGGGCGTAAAGCGCGCGTAGGCGGCTTAGCAAGTGAGGCGTGAAAGTCCTGGGCTCAACCTGGGGACGGCGCTTCAGACTGCTAGGCTTGAGTCCGGAAGAGGGTGGTGGAATTCCGAGTGTAGAGGTGAAATTCGTAGATATTCGGAGGAACACCGGTGGCGAAGGCGGCCACCTGGTCCGGTACTGACGCTCAAGTGCGAAAGCGTGGGGAGCAAACAGG	19	0	0	0	0	0	Bacteria	Proteobacteria	Alphaproteobacteria	Defluviicoccales	Defluviicoccaceae	Defluviicoccus	NA
asv0956	TACGAAGGGGGCTAGCGTTGCTCGGAATGACTGGGCGTAAAGGGCGCGTAGGCGGCTTGTACAGTCAGATGTGAAATTCCTGGGCTCAACCTGGGGACTGCATTTGAGACGTATGGGCTTGAGTGAAGAAGAGGGTCGTGGAATTACCAGTGTAGAGGTGAAATTCGTAGATATTGGTAAGAACACCGGTGGCGAAGGCGGCGACCTGGTCTTTAACTGACGCTGAGGCGCGAAAGCGTGGGGAGCAAACAGG	8	0	11	0	0	0	Bacteria	Proteobacteria	Alphaproteobacteria	Acetobacterales	Acetobacteraceae	NA	NA
asv0957	TACGTAGGTGGCAAGCGTTATCCGGATTTACTGGGTGTAAAGGGCGTGTAGGCGGGTTTTCAAGTCGGATGTGAAAAGGCAAGGCTCAACTTTGCTCTGTCATCCGAAACTGGAGATCTTGAGTGTCAGAGGGGAAAGCGGAATTCCTGGTGGAGCGGTAAAATGCGTAGAGATCAGGAGGAACACCGGCGGCGAAGGCGGCTTTCTGGCTGACAACTGACGCTGAGGCGCGAAAGCGTGGGGAGCAAACAGG	0	9	10	0	0	0	Bacteria	Firmicutes	Clostridia	Hungateiclostridiaceae	Fastidiosipila	NA	NA
asv0958	TACGTAGGGGGCAAGCGTTATCCGGAATTACTGGGTGTAAAGGGAGCGTAGGCGGCATGGTAAGTTAGATGTGAAAGCCCGGGGCTTAACCCCGAGGATTGCATTTAAAACTATCAAGCTAGAGTACAGGAGAGGAAAGCGGAATTCCTAGTGTAGCGGTGAAATGCGTAGATATTAGGAAGAACACCAGTGGCGAAGGCGGCTTTCTGGACTGAAACTGACGCTGAGGCTCGAAAGCGTGGGGAGCGAACAGG	0	0	0	19	0	0	Bacteria	Firmicutes	Clostridia	Lachnospirales	Lachnospiraceae	Tuzzerella	NA
asv0959	TACGTAGGTCCCGAGCGTTGTCCGGATTTATTGGGCGTAAAGCGAGCGCAGGTGGTTTAATAGGTCTGATGTAAAAGGCAGTGGCTCAACCATTGTGTGCATTGGAGACTGTTAGACTTGAGTGCAGTAGAGGAGAGTGGAATTCCATGTGTAGCGGTGAAATGCGTAGATATATGGAGGAACACCGGTGGCGAAAGCGGCTCTCTGGACTGTCACTGACACTGAGGCTCGAAAGCGTGGGTAGCAAACAGG	0	19	0	0	0	0	Bacteria	Firmicutes	Bacilli	Lactobacillales	Streptococcaceae	Lactococcus	NA
asv0960	TACGGAGGATCCGAGCGTTATCCGGATTTATTGGGTTTAAAGGGTGCGTAGGTGGTTTTATAAGTCAGCGGTGAAAGTTTGCAGCTTAACTGTAAAAATGCCGTTGAAACTGTAAGACTTGAGTGTAAATGAGGTAGGCGGAATGCGTGGTGTAGCGGTGAAATGCATAGATATCACGCAGAACTCCGATTGCGAAGGCAGCTTACTAAGCTACAACTGACACTGAAGCACGAAAGCGTGGGGATCAAACAGG	0	0	0	0	19	0	Bacteria	Bacteroidota	Bacteroidia	Bacteroidales	Tannerellaceae	Macellibacteroides	NA
asv0961	TACGTAGGGGGCGAGCGTTGTCCGGAATGACTGGGCGTAAAGGGCGCGTAGACGGCTGTCTAAGTCTGGAGTGAAAGTCCTGCTTTCAAGGTGGGAATTGCTTTGGAGACTGGATGGCTTGAGTGCGGAAGAGGTAAGTGGAATTCCCAGTGTAGCGGTGAAATGCGTAGAGATTGGGAGGAACACCAGTGGCGAAGGCGACTTACTGGGCCGTAACTGACGTTGATGCGCGAAAGCGTGGGGAGCGAACAGG	0	0	0	0	8	11	Bacteria	Firmicutes	Clostridia	Christensenellales	Christensenellaceae	Christensenellaceae R-7 group	NA
asv0962	TACGAAGGGGGCTAGCGTTGTTCGGAATTACTGGGCGTAAAGCGCGCGTAGGCGGACTTTTAAGTCAGGGGTGAAATCCCGGGGCTCAACCCCGGAACAGCCTTTGATACTGGAGGTCTAGAGGCCGAGAGAGGTGAGTGGAATTCCGAGTGTAGAGGTGAAATTCGTAGATATTCGGAGGAACACCAGTGGCGAAGGCGGCTCACTGGCTCGGTACTGACGCTGAGGTGCGAAAGCGTGGGGAGCAAACAGG	18	0	0	0	0	0	Bacteria	Proteobacteria	Alphaproteobacteria	Rhizobiales	NA	NA	NA
asv0963	TACGAAGGGTGCAAGCGTTAATCGGAATTACTGGGCGTAAAGCGTGCGTAGGTGGTTGTTCAAGTCTGTCGTGAAAGCCCTGGGCTCAACCTGGGAATGGCGATGGAAACTGGGCAGCTAGAGTGTGGTAGAGGATGGCGGAATTCCCGGTGTAGCGGTGAAATGCGTAGATATCGGGAGGAACATCCGTGGCGAAGGCGGCCATCTGGACCAACACTGACACTGAGGCACGAAAGCGTGGGGAGCAAACAGG	18	0	0	0	0	0	Bacteria	Proteobacteria	Gammaproteobacteria	Xanthomonadales	Xanthomonadaceae	Arenimonas	NA
asv0964	TACGTAGGTCCCGAGCGTTGTCCGGATTTATTGGGCGTAAAGCGAGCGCAGGTGGTTGTATAAGTCTGAAGTAAAAGGCAGTGGCTCAACCATTGTGTGCTTTGGAAACTGTACAACTTGAGTGCAGAAGGGGAGAGTGGAATTCCATGTGTAGCGGTGAAATGCGTAGATATATGGAGGAACACCGGTGGCGAAAGCGGCTCTCTGGTCTGTAACTGACACTGAGGCTCGAAAGCGTGGGGAGCAAACAGG	18	0	0	0	0	0	Bacteria	Firmicutes	Bacilli	Lactobacillales	Streptococcaceae	Streptococcus	parasuis
asv0965	TACGTAGGTGGCAAGCGTTGTCCGGAATTACTGGGTGTAAAGGGCGTGTAGGCGGGGCGGCAAGTCAGATGTGAAATACCGTGGCTTAACTGCGGGGGTGCATCTGAAACTGTCGTTCTTGAGTGTCGGAGAGGAAAGTGGAATTCCCAGTGTAGCGGTGAAATGCGTAGAGATTGGGAGGAACACCAGTGGCGAAGGCGGCTTTCTGGACGATAACTGACGCTGAGGCGCGAAAGCGTGGGTAGCAAACAGG	18	0	0	0	0	0	Bacteria	Firmicutes	Clostridia	Hungateiclostridiaceae	HN-HF0106	NA	NA
asv0966	TACGAAGGGTGCTAGCGTTGTTCGGAATCACTGGGCGTAAAGCGCGCGTAGGCGGCTTTTCAAGTCAGAGGTGAAATCCCCAGGCTCAACCTGGGAACTGCCTTTGAAACTGTTAAGCTTGAGTGTCGGAGGGGATAGCGGAATTGCTAATGTAGAGGTGAAATTCGTAGATATTAGCAGGAACACCGGTGGCGAAGGCGGCTATCTGGACGACAACTGACGCTGAGGCGCGAAAGCGTGGGGATCAAACAGG	18	0	0	0	0	0	Bacteria	Proteobacteria	Alphaproteobacteria	Rickettsiales	SM2D12	NA	NA
asv0967	TACAGAGGGTGCAAGCGTTAATCGGAATTACTGGGCGTAAAGCGAGCGTAGGTGGCTTGATAAGTCAGATGTGAAAGCCCCGGGCTTAACCTGGGAACGGCATCTGATACTGTTAGGCTAGAGTAGGTGAGAGGAAGGTAGAATTCCAGGTGTAGCGGTGAAATGCGTAGAGATCTGGAGGAATACCGATGGCGAAGGCAGCCTTCTGGCATCATACTGACACTGAGGTTCGAAAGCGTGGGTAGCAAACAGG	18	0	0	0	0	0	Bacteria	Proteobacteria	Gammaproteobacteria	Pseudomonadales	Moraxellaceae	Psychrobacter	NA
asv0968	GACGAGCTCTCCAAACGTTATTCGGTATCACTGGGCTTAAAGAGTTCGTAGGCGGCCTAGCAGGTCAGGTGTGAAATCCCACAGCTCAACTGTGGAATAGCGCTTGAAACCGTTAGGCTTGAGGGAGATAGAGGTAGGCGGAACAGATGGTGGAGCGGTGAAATGCGTTGATATCATCTGGAACACCGGTGGCGAAAGCGGCCTACTGGGTCTTTTCTGACGCTGAGGAACGAAAGCTAGGGTAGCGAACGGG	18	0	0	0	0	0	Bacteria	Planctomycetota	Planctomycetes	Pirellulales	Pirellulaceae	Pirellula	NA
asv0969	TACGTATGTCGCAAGCGTTATCCGGAATTATTGGGCGTAAAGGGCATCTAGGCGGTCAATCAAGTCGAAGGTGAAAACTTGTGGCTCAACCATAAGCTTGCCTACGAAACTGATTAACTAGAGTACTGGAGAGGTGGACGGAACTACACGAGTAGAGGTGAAATTCGTAGATATGTGTAGGAATGCCGATGATGAAGATAGTTCACTGGACAGAAACTGACGCTGAAGTGCGAAAGCTAGGGGAGCAAACAGG	18	0	0	0	0	0	Bacteria	Fusobacteriota	Fusobacteriia	Fusobacteriales	Leptotrichiaceae	Leptotrichia	NA
asv0970	TACGTAGGGGGCGAGCGTTGTCCGAATTTACTGGGCGTAAAGCGCGCGTAGGCGGACTTTTAAGTTGTGGGTGAAATTCCGAGGCTCAACCTCGGAACTGCCTGCAAAACTGGGAGTCTTGAGGTATGGAGAGGGAAGTGGAATTCCTGGTGTAGCGGTGAAATGCGTAGATATCAGGAGGAACACCTGTGGCGAAGGCGGCTTCCTGGCCATATCCTGACGCTGAGGTGCGAAAGCCAGGGTAGCGAACGGG	18	0	0	0	0	0	Bacteria	Armatimonadota	NA	NA	NA	NA	NA
asv0971	TACGGAGGGGGCTAGCGTTGTTCGGAATTACTGGGCGTAAAGCGCGCGTAGGCGGATTGGAAAGTTGGGGGTGAAATCCCGGGGCTCAACCTCGGAACTGCCTTCAAAACTCCCAGTCTTGAGTTCGAGAGAGGTGAGTGGAATTCCGAGTGTAGAGGTGAAATTCGTAGATATTCGGAGGAACACCAGTGGCGAAGGCGGCTCACTGGCTCGATACTGACGCTGAGGTGCGAAAGCGTGGGGAGCAAACAGG	18	0	0	0	0	0	Bacteria	Proteobacteria	Alphaproteobacteria	Rhodobacterales	Rhodobacteraceae	Defluviimonas	NA
asv0972	TACGGAGGATGCAAGCGTTATCCGGATTCATTGGGTTTAAAGGGTGCGTAGGCGGGCTATTAAGTCAGTGGTGAAATCCTGCAGCTTAACTGCAGAACTGCCGTTGATACTGATAGTCTTGAGTTTGGTTAAGGTAGGCGGAATGTGTAATGTAGCGGTGAAATGCTTAGATATTACACAGAACACCAATTGCGTAGGCAGCTTACTGAGCCGACACTCACGCTGAGGCACGAAAGCGTGGGGATCAAACACG	18	0	0	0	0	0	Bacteria	Bacteroidota	Bacteroidia	Bacteroidales	Bacteroidetes vadinHA17	NA	NA
asv0973	TACGTAGGTGACAAGCGTTATCCGGAATTACTGGGCGTAAAGCGCACGCAGGCGGCTGAGAAAGTCTGACGTGAAATCTCCCGGCTTAACCGGGAGCGGTCGTTGGAAACTACTTGGCTTGAGGCGATGAGAGGGGTGTGGAATTCCCGGTGTAGTGGTGGAATGCGTAGATATCGGGAGGAACATCAGTGGCGAAAGCGGCACCCTGGCATTAGCCTGACGCTCAGGTGCGAAAGCGTGGGGAGCGAACGGG	18	0	0	0	0	0	Bacteria	Chloroflexi	Anaerolineae	Caldilineales	Caldilineaceae	NA	NA
asv0974	TACAGAGGTGGCGAGCGTTGTTCGGATTTACTGGGCGTAAAGCGTGCGTAGGCGGCCGCGTGTGTCGGATGTGAAATCCCGGGGCTCACCCCCGGAAGTGCATCCGAAACTGCGTGGCTGGAGGCCGGGATGGGTGACTGGAACACATGGTGTAGCGGTGAAATGCGTTGATATCATGTGGAACACCGGAGGCGAAGGCGAGTCACTGGAACGGATCTGACGCTGAGGCACGAAAGCGTGGGGAGCAAACAGG	18	0	0	0	0	0	Bacteria	Verrucomicrobiota	Kiritimatiellae	WCHB1-41	NA	NA	NA
asv0975	CACGTAGGGGGCAAGCGTTGTCCGGATTTATTGGGCGTAAAGAGCTCGTAGGCGGCTCGGTAAGTCGGGTGTGAAAACTCTGGGCTCAACCCAGAGACGCCACCCGATACTGCTGTGGCTTGAGTCCGGTAGGGGAGCGTGGAATTCCTGGTGTAGCGGTGAAATGCGCAGATATCAGGAGGAACACCAGCGGCGAAGGCGGCGCTCTGGGCCGGAACTGACGCTGAGGAGCGAAAGCGTGGGTAGCAAACAGG	18	0	0	0	0	0	Bacteria	Actinobacteriota	Acidimicrobiia	Microtrichales	NA	NA	NA
asv0976	TACGGAGAGGGCAAGCGTTGTTCGGATTTATTGGGCGTAAAGCGCGCGTAGGTGGCATGGTAAGTCGAATGTTAAAGACCCACGGCTCACCCGGGGGTATGCGTCCGATACTGCCGTGCTAGAGTGCGGGAGAGGAAAGTGGAATTCCTGGTGTAGCGGTGAAATGCGTAGATATCAGGAGGAACACCGGTGGCGAAGGCGGCTTTCTGGCCCGCAACTGACACTGAGGCGCGAAAGCGTGGGGAGCGAACGGG	18	0	0	0	0	0	Bacteria	Sumerlaeota	Sumerlaeia	NA	NA	NA	NA
asv0977	TACGTAGGGCGCAAGCGTTGTCCGGATTTATTGGGCGTAAAGGGCTCGTAGGCGGTCTGTCACGTCGGATGTGAAAACTCAGTGCTTAACACTGGGCCTGCATTCGATACGGGCAGACTAGAGTTCGGTAGGGGAGACTGGAACTCCTGGTGTAGCGGTGGAATGCGCAGATATCAGGAAGAACACCGATGGCGAAGGCAGGTCTCTGGGCCGACACTGACGCTGAGGAGCGAAAGCGTGGGGAGCAAACAGG	18	0	0	0	0	0	Bacteria	Actinobacteriota	Actinobacteria	NA	NA	NA	NA
asv0978	TACGTAGGGGGCGAGCGTTGTCCGAAGTCACTGGGCGTAAAGCGCGCGTAGGCGGTCTTTTAAGTTGGATGTGAAATCCTGCGGCCCAACCGCAGAACTGCATCCAAAACTGGGAGACTTGAGGATGGAAGAGGGCAGTGGAATTCCTGGTGTAGCGGTGAAATGCGTAGATATCAGGAGGAACACCCGTGGCGAAGGCGGCTGCCTGGTCCATATCTGACGCTGAGGTGCGAAAGCCAGGGGAGCGAACGGG	18	0	0	0	0	0	Bacteria	Armatimonadota	NA	NA	NA	NA	NA
asv0979	CACGGGGGTTGCGAGCGTTGTCCGGAATTACTAGGCGGAAAGGGCGGGCAGGCGGATGCATAAGTTTATCGTTTAAGGCGTCGGCTTAACCGGCGTAGGGCGGTAGATACTGTGGATCTGGAATGCGGTTGGGGAAGACAGAATTCCTGGTGTAGCGGTGGAATGCGCAGAGATCAGGAGGAATACCGAAGGCGAAGGCAGTCTTCCAAGCCGTTATTGACGCTCAACTGCGAAGGTGTGGGTATCAAACAGG	18	0	0	0	0	0	Bacteria	Cloacimonadota	Cloacimonadia	Cloacimonadales	Cloacimonadaceae	Candidatus Cloacimonas	NA
asv0980	TACGGAGGATGCAAGCGTTGTCCGGATTCATTGGGTTTAAAGGGTGCGTAGGCGGGCTATTAGGTCAGTGGTGAAATCCTGCAGCTTAACTGCAGAACTGCCGTTGGTACTGATAGTCTTGAGTTTGGTTAAGGTAGGCGGAATGTGTAATGTAGCGGTGAAATGCTTAGATATTACACAGAACACCAATTGCGTAGGCAGCTTACTGAGCCGACACTGACGCTGAGGCACGAAAGCGTGGGGATCAAACAGG	18	0	0	0	0	0	Bacteria	Bacteroidota	Bacteroidia	Bacteroidales	Bacteroidetes vadinHA17	NA	NA
asv0981	TACGTAGGTGGCAAGCGTTATCCGGAATTATTGGGCGTAAAGAGTGAGCAGGCGGCAGTTTAAGTTTGGAGTCAAAGCGAGGGGCTCAACCCCTTAACGCTCTGAAAACTGAACAGCTAGAGTGCGAGAGAGGTAAGTGGAATTCCATGTGTAGCGGTGAAATGCGTAGATATATGGAGGAACACCAGTGGCGAAGGCGACTTACTAGCTCGATACTGACGCTCAGTCACGAAAGCGTGGGTAGCAAATAGG	8	0	0	0	10	0	Bacteria	Firmicutes	Bacilli	Erysipelotrichales	Erysipelatoclostridiaceae	UCG-004	NA
asv0982	TACAGAGGTCCCAAGCGTTGTTCGGAATCACTGGGCGTAAAGGGTGCGTAGGCGGTATGGTAAGACTTGGGTGAAATCTCCATGCTTAACGTGGAGGGAGCCTGGGAGACTGCCGTGCTGGAGGATTGGAAGGGAGACTGGAATTCTTGGAGTAGCAGTGAAATGCGTAGATATCAAGAGGAACACCAGTGGCGAAGGCGAGTCTCTGGACAAGACCTGACGCTGAGGCACGAAGGCCAGGGGATCAAACGGG	0	0	0	0	7	11	Bacteria	Verrucomicrobiota	Verrucomicrobiae	Pedosphaerales	Pedosphaeraceae	DEV114	NA
asv0983	TACGTAGGGAGCAAGCGTTGTCCGGATTTACTGGGTGTAAAGGGTGCGTAGGCGGTTCTGCAAGTCAGTTGTGAAAACTATGGGCTTAACCCATAGCCTGCAATTGAAACTGTGGGACTTGAGTGAAGTAGAGGTAGGTGGAATTCCCGGTGTAGCGGTGAAATGCGTAGAGATCGGGAGGAACACCAGTGGCGAAGGCGGCCTACTGGGCTTTAACTGACGCTGAAGCACGAAAGCATGGGTAGCAAACAGG	0	0	0	0	0	18	Bacteria	Firmicutes	Clostridia	Oscillospirales	Ruminococcaceae	Caproiciproducens	NA
asv0984	TACGGAGGATCCGAGCGTTATCCGGAATCATTGGGTTTAAAGGGTCCGTAGGTGGACGATTAAGTCGGAGGTGAAATCCTGCAGCTCAACTGTAGAATTGCCTTTGATACTGGTTGTCTTGAATCATTGTGAAGTGGTTAGAATATGTGGTGTAGCGGTGAAATGCATAGATATCACATAGAATACCGATTGCGAAGGCAGATCACTAACAATGTATTGACACTGATGGACGAAAGCGTGGGGAGCGAACAGG	17	0	0	0	0	0	Bacteria	Bacteroidota	Bacteroidia	Flavobacteriales	Flavobacteriaceae	Gelidibacter	NA
asv0985	TACGTAGGGGGCGAGCGTTGTCCGGAATTACTGGGCGTAAAGGGTGCGTAGGCGGCCGATTAAGTCAGATGTGAAATACCAGGGCTCAACCTTGGGGGTGCATATGAAACTGGTTGGCTTGAGTGCAGGAGAGGGAAGTGGAATTCCTAGTGTAGCGGTGAAATGCGTAGAGATTAGGAGGAACACCAGTGGCGAAGGCGACTTTCTGGACTGTAACTGACGCTGAGGCACGAAAGCGTGGGGAGCAAACAGG	17	0	0	0	0	0	Bacteria	Firmicutes	Clostridia	Caldicoprobacterales	Caldicoprobacteraceae	Caldicoprobacter	NA
asv0986	TACGAAGGGGGCTAGCGTTGCTCGGAATTACTGGGCGTAAAGGGCGCGTAGGCGGCTCTGCCAGTCAGGCGTGAAATTCCTGGGCTTAACCTGGGGACTGCGCTTGATACTGCAGGGCTTGAGGCCGAGAGAGGGTGGTGGAATTCCCAGTGTAGAGGTGAAATTCGTAGATATTGGGAAGAACACCGGTGGCGAAGGCGACCACCTGGCTCGGTACTGACGCTGAGGCGCGACAGCGTGGGGAGCAAACAGG	17	0	0	0	0	0	Bacteria	Proteobacteria	Alphaproteobacteria	Acetobacterales	Acetobacteraceae	Roseomonas	NA
asv0987	TACAAGTGGTGCAAGCGTTATTCGGATTCATTGGGCGTAAAGGGTACGTAGACGGCGTATTAAGTTAGTTGTTAAATTTCTCGGCCTAACCGAGAGCAAGCAATTAATACTGGTATGCTAGAGGGTGAGAGAGAGGAGTGGAATTCTCGGAGTAGCGGTAAAATGCGTAGATATCGAGAGGAACACCGATGGCGAAGGCAGCTCCTTGGCTCATTCCTGACGTTGAGGTACGAAAGCGTGGGTAGCAAACAGG	17	0	0	0	0	0	Bacteria	Dependentiae	Babeliae	Babeliales	NA	NA	NA
asv0988	GACGTAGGGGGCGAGCGTTGTCCGGAATTACTGGGCGTAAAGAGCACGTAGGCGGATATTTAAGTCAGATGTGAAAGACCGCAGCTCAACTGCGGGGTTGCATTTGAAACTGGGTATCTTGAGGGCAGGAGAGGGCAGTGGAATTCCTGGTGTAGCGGTGAAATGCGTAGAAATCAGGAGGAACACCAGTGGCGAAGGCGACTGTCTGGACTGACCCTGACGCTGAGGTGCGAAAGCGTGGGTAGCAAACAGG	17	0	0	0	0	0	Bacteria	Firmicutes	Syntrophomonadia	Syntrophomonadales	Syntrophomonadaceae	Syntrophomonas	wolfei
asv0989	TACAGAGGGTGCGAGCGTTAATCGGAATTACTGGGCGTAAAGCGCACGTAGGCGGCTTCGTAAGTCGGGTGTGAAATCCCCGGGCTCAACCTGGGAACTGCATTCGAGACTGCGATGCTTGAGTATGGGAGAGGACAGCGGAATTCCGGGTGTAGCGGTGAAATGCGTAGATATCCGGAGGAACATCAGTGGCGAAGGCGGCTGTCTGGCCCAATACTGACGCTCAGGTGCGAAAGCGTGGGGAGCAAACAGG	17	0	0	0	0	0	Bacteria	Proteobacteria	Gammaproteobacteria	PLTA13	NA	NA	NA
asv0990	AACGTAGGACGCGAGCGTTATCCGGATTTACTGGGCGTAAAGCGCGGGCAGGCGGTGGTCCAAGTCGGACGTGAAAGCTCCCGGCTCAACTGGGAGAGGTCGTTCGAAACTGGGCCGCTAGAGGGCAGTAGAGGGGCGTGGAATTCCGGGTGGAGTGGTGAAATGCGTAGAGATCCGGAGGAACACCAGAGGCGAAGGCGGCGCCCTGGGCTGCACCTGACGCTGAGCCGCGAAAGCTAGGGGAGCGAACGGG	17	0	0	0	0	0	Bacteria	Chloroflexi	Anaerolineae	SBR1031	NA	NA	NA
asv0991	TACGGAGGATCCAAGCGTTATCCGGAATCATTGGGTTTAAAGGGTCCGTAGGCGGCCTTATAAGTCAGCGGTGAAAGTTTTTGGCTTAACCAAAAAATTGCCGTTGATACTGTAGGGCTTGAATTTTTGTGAAGTAACTAGAATATGTAGTGTAGCGGTGAAATGCATAGATATTACATGGAATACCAATTGCGAAGGCAGGTTACTAACAAACGATTGACGCTGATGGACGAAAGCGTGGGTAGCGAACAGG	17	0	0	0	0	0	Bacteria	Bacteroidota	Bacteroidia	Flavobacteriales	Flavobacteriaceae	Flavobacterium	NA
asv0992	TACGGAGGTGGCAAGCGTTGTTCGGAATTACTGGGCGTAAAGGGCGCGTAGGCGGCGAAGCAAGTCAGATGTGAAAGCCCCGGGCTTAACTCGGGAATTGCATCTGAAACTGTTTTGCTTGAGTCCTGGAGGGGGTAGTGGAATTCCCAGTGTAGCGGTGAAATGCGTAGATATTGGGAGGAACACCTGCGGCGAAGGCGGCTACCTGGACAGTGACTGACGCTGATGCGCGAAAGCTAGGGGAGCGAACGGG	17	0	0	0	0	0	Bacteria	Acidobacteriota	Subgroup 18	NA	NA	NA	NA
asv0993	TACGAAGGGTGCAAGCGTTACTCGGAATTACTGGGCGTAAAGCGTGCGTAGGTGGTTTGTTAAGTCTGATGTGAAAGCCCTGGGCTCAACCTGGGAATGGCATTGGATACTGGCGAGCTAGAGTACGGCAGAGGGTAGTGGAATTCCTGGTGTAGCAGTGAAATGCGTAGATATCAGGAGGAACATCCGTGGCGAAGGCGACTGCCTGGGCCAGTACTGACACTGAGGCACGAAAGCGTGGGGAGCAAACAGG	17	0	0	0	0	0	Bacteria	Proteobacteria	Gammaproteobacteria	Xanthomonadales	Xanthomonadaceae	Luteimonas	NA
asv0994	TACGGAGGATCCGAGCGTTATCCGGATTTATTGGGTTTAAAGGGTGCGTAGGTGGATTGATAAGTCAGTGGTGAAAGTTTGCAGCTTAACTGTAAAATTGCCGTTGAAACTGTCGGTCTTGAGTGCAAATGAGGTAGGCGGAATGTGTTGTGTAGCGGTGAAATGCTTAGATATAACACAGAACTCCGATTGCGAAGGCAGCTTACTGGGATGCAACTGACACTGATGCACGAAAGCGTGGGTATCAAACAGG	17	0	0	0	0	0	Bacteria	Bacteroidota	Bacteroidia	Bacteroidales	Paludibacteraceae	Paludibacter	NA
asv0995	TACGGAGGGGGCTAGCGTTGTTCGGAATTACTGGGCGTAAAGCGCACGTAGGCGGATTGGAAAGTTGGGGGTGAAATCCCGGGGCTCAACCCCGGAACTGCCTTCAAAACTCCCAGTCTTGAGTTCGAGAGAGGTGAGTGGAATTCCGAGTGTAGAGGTGAAATTCGTAGATATTCGGAGGAACACCAGTGGCGAAGGCGGCTCACTGGCTCGATACTGACGCTGAGGTGCGAAAGCGTGGGGAGCAAACAGG	17	0	0	0	0	0	Bacteria	Proteobacteria	Alphaproteobacteria	Rhodobacterales	Rhodobacteraceae	Defluviimonas	NA
asv0996	TACGGAGGGTGCTAGCGTTGTTCGGAATTACTGGGCGTAAAGCGCGTGTAGGCGGATTTAGTAGTCGGGTGTGAAAGCCCTGGGCTTAACCCAGGAAGTGCGCTCGAAACCATAAATCTAGAGGTCCGGAGGGGATCGGGGAATTCCCAGTGTAGAGGTGAAATTCGTAGATATTGGGAGGAACACCGGCGGCGAAGGCGCCGATCTGGACGGATTCTGACGCTGAGACGCGAAAGCGTGGGTAGCAAACAGG	17	0	0	0	0	0	Bacteria	NKB15	NA	NA	NA	NA	NA
asv0997	AACGTAGGTCACAAGCGTTGTCCGGAATTACTGGGTGTAAAGGGAGCGCAGGCGGGAAGACAAGTTGGAAGTGAAATCTATGGGCTCAACCCATAAACTGCTTTCAAAACTGTTTTTCTTGAGTAGTGCAGAGGTAGGCGGAATTCCCGGTGTAGCGGTGGAATGCGTAGATATCGGGAGGAACACCAGTGGCGAAGGCGGCCTACTGGGCACCAACTGACGCTGAGGCTCGAAAGTGTGGGTAGCAAACAGG	0	0	17	0	0	0	Bacteria	Firmicutes	Clostridia	Oscillospirales	Ruminococcaceae	Faecalibacterium	NA
asv0998	TACGTAGGTGGCAGGCGTTGTCCGGATTTATTGGGCGTAAAGCGAGCGCAGGCGGTTTCTTAAGTCTGATGTGAAAGCCCCCGGCTTGGCCGGGGAGGGTCATTGGAAACTGGGAGACTTGAGTGCAGAAGAGGAGAGTGGAATTCCATGTGTAGCGGTGAAATGCGTAGATATATGGAGGAACACCAGTGGCGAAGGCGACTCTCTGGTCTGTAACTGACGCTGAGGCTCGAAAGCGTGGGGAGCAAACAGG	0	0	17	0	0	0	Bacteria	Firmicutes	Bacilli	Lactobacillales	Enterococcaceae	Enterococcus	NA
asv0999	TACGGAGGGTGCAAGCGTTGTTCGGAATCACTGGGCGTAAAGGGCGCGTAGGCGGTTTGATAAGTCAGATGTGAAAGCCCATGGCTTAACTGTGGAAGTGCATTTGAAACTGTCAGACTTGAGTACCAGAGGGGAAAGTGGAATTCCCGGTGTAGAGGTGAAATTCGTAGATATCGGGAGGAATACCGGTGGCGAAGGCGACTTTCTGGCTGGATACTGACGCTGAGGCGCGAAAGCGTGGGGAGCAAACAGG	0	0	0	17	0	0	Bacteria	Desulfobacterota	Desulfobulbia	Desulfobulbales	Desulfobulbaceae	Desulfobulbus	elongatus
asv1000	CACGTAGGGGACGAGCGTTGTCCGGAATTACTGGGCGTAAAGGGCGCGCAGGCTGTGCGCCGAGTCGGCTGTTGAAAGGCGGGGCTCAACCCTGTCAAGCGGTCGAGACCGGCGTGCTGGAGAGCTGCAGAGGCAAGCGGAATTCCCGGTGTAGCGGTGAAATGCGTAGATATCGGGAGGAACATCGGTGGCGAAGGCGGCTTGCTGGGCAGTGACTGACGCTGAGGCGCGAGAGCCAGGGTAGCGAACGGG	0	0	0	17	0	0	Bacteria	Synergistota	Synergistia	Synergistales	Synergistaceae	NA	NA
asv1001	TACGTAGGGGGCGAGCGTTGTCCGGAATTACTGGGCGTAAAGGGTGCGTAGGCGGCCCTTTAAGTCAGATGTGAAAGCCCGCAGCTTAACTGCGGAATTGCATTTGAAACTGGAGGGCTTGAGTGTCGGAGAGGGTAGTGGAATTCCCAGTGTAGCGGTGAAATGCGTAGATATTGGGAGGAACACCAGTGGCGAAGGCGACTGCCTGGACGATAACTGACGCTGAGGCACGAAAGCTAGGGGAGCAAACAGG	0	0	0	0	17	0	Bacteria	Firmicutes	Limnochordia	MBA03	NA	NA	NA
asv1002	TACGTAGGGTGCAAGCGTTAATCGGAATTACTGGGCGTAAAGCGTGCGCAGGCGGTCTTGCAAGACAGATGTGAAATCCCCGGGCTTAACCTGGGAACTGCATTTGTGACTGCAAGGCTAGAGTACGGCAGAGGGGGATGGAATTCCGCGTGTAGCAGTGAAATGCGTAGATATGCGGAGGAACACCGATGGCGAAGGCAATCCCCTGGGCCTGTACTGACGCTCATGCACGAAAGCGTGGGGAGCAAACAGG	16	0	0	0	0	0	Bacteria	Proteobacteria	Gammaproteobacteria	Burkholderiales	Comamonadaceae	NA	NA
asv1003	TACGTAGGGTGCAAGCGTTGTCCGGAATTATTGGGCGTAAAGAGCTCGTAGGCGGTTTGTCGCGTCTGCTGTGAAAACCCGAGGCTCAACCTCGGGCTTGCAGTGGGTACGGGCAGGCTAGAGTGCGGTAGGGGAGATTGGAATTCCTGGTGTAGCGGTGGAATGCGCAGATATCAGGAGGAACACCGATGGCGAAGGCAGATCTCTGGGCCGCTACTGACGCTGAGGAGCGAAAGCATGGGGAGCGAACAGG	16	0	0	0	0	0	Bacteria	Actinobacteriota	Actinobacteria	Micrococcales	Microbacteriaceae	Leucobacter	NA
asv1004	AACGTAGGAGGCGAGCGTTATCCGGATTTACTGGGCGTAAAGCGCGTGCAGGCGGTCATGCAAGTTGGGCGTGAAATCTCCTGGCTTAACTGGGAGGGGTCGTTCAAGACTGTGTGACTTGAGTGCAGGAGAGGGAAGCGGAATTCCTGGTGTAGCGGTAATATGCGCAGATATCAGGAGGAACATCCGTGGCGAAGGCGGCTTCCTGGCCTGTAACTGACGCTCAGACGCGAAAGCTAGGGTAGCGAACGGG	16	0	0	0	0	0	Bacteria	Chloroflexi	Anaerolineae	RBG-13-54-9	NA	NA	NA
asv1005	TACGTAGGGTGCGAGCGTTAATCGGAATTACTGGGCGTAAAGCGTGCGCAGGCGGCTTTGTAAGACAGATGTGAAATCCCCGGGCTCAACCTGGGAACTGCATTTGTGACTGCAAGGCTAGAGTGCGTCAGAGGGAGGTGGAATTCCGCGTGTAGCAGTGAAATGCGTAGAGATGCGGAGGAACACCGATGGCGAAGGCAGCCTCCTGGGATGACACTGACGCTCATGCACGAAAGCGTGGGGAGCAAACAGG	16	0	0	0	0	0	Bacteria	Proteobacteria	Gammaproteobacteria	Burkholderiales	Burkholderiaceae	Limnobacter	NA
asv1006	TACGGAGGGTGCAAGCGTTGTTCGGAATTACTGGGCGTAAAGCGCGTGTAGGCGGCCTTGCAAGTCAGACGTGAAAGCCCTCGGCTTAACCGGGGAAGTGCGTCTGAAACTGCTTGGCTCGAGTACGGGAGAGGGAGGCGGAATTCCCAGTGTAGAGGTGAAATTCGTAGATATTGGGAGGAACACCGGTGGCGAAAGCGGCCTCCTGGACCGATACTGACGCTGAGACGCGAGAGCGTGGGGAGCAAACAGG	16	0	0	0	0	0	Bacteria	MBNT15	NA	NA	NA	NA	NA
asv1007	TACGGAGGGTGCAAGCGTTGTTCGGAATTACTGGGCGTAAAGGGCGCGTAGGCGGTTTGATAAGTCAGATGTGAAAGCCCACGGCTTAACTGTGGAAGTGCATTTGATACTGTCAGACTTGAGTACCAGAGGGGAAAGTGGAATTCCCGGTGTAGAGGTGAAATTCGTAGATATCGGGAGGAATACCGGTGGCGAAGGCGACTTTCTGGCTGGATACTGACGCTGAGGCGCGAAAGCGTGGGGAGCAAACAGG	16	0	0	0	0	0	Bacteria	Desulfobacterota	Desulfobulbia	Desulfobulbales	Desulfobulbaceae	Desulfobulbus	NA
asv1008	TACGAAGGGGGCTAGCGTTGTTCGGAATTACTGGGCGTAAAGCGCACGTAGGCGGATATTTAAGTTAGGGGTGAAATCCCGGGGCTCAACCCCGGAACTGCCTCTGATACTGGGTATCTCGAGTCCGAGAGAGGTGAGTGGAATTCCGAGTGTAGAGGTGAAATTCGTAGATATTCGGAGGAACACCAGTGGCGAAGGCGGCTCACTGGCTCGGTACTGACGCTGAGGTGCGAAAGCGTGGGGAGCAAACAGG	16	0	0	0	0	0	Bacteria	Proteobacteria	Alphaproteobacteria	Rhizobiales	Rhizobiaceae	Mesorhizobium	NA
asv1009	AACGGGGGGGACTAGTGTTATTCATCCTAACTGGGCGTAAAGGGCATGTAGGCGGTTTGTTATGTTTTTAGTAAAATTCTCGGGCTCAACCCGAGGCCGACTTTTTAAACTGACAAACTTGAGTTTATTTGAGCAAAACGGTACATATAGTGTAAAGGTGAAATTTGTAGAAATTATATGGACCACCAACGGGCGAAGGCGGTTTTGCAAATATTAACTGACGCTAAAGTGCGAAAGCATGGGGAGCGAACAGG	16	0	0	0	0	0	Bacteria	Proteobacteria	Alphaproteobacteria	Rickettsiales	Mitochondria	NA	NA
asv1010	TACGAAGGGGGCTAGCGTTGTTCGGAATTACTGGGCGTAAAGCGCACGTAGGCGGATTGATTAGTCAGAGGTGAAATCCCGCAGCTTAACTGCGGAACTGCCTTTGATACTGTCTGTCTAGAGGTCGAGAGAGGTGAGTGGAATTCCGAGTGTAGAGGTGAAATTCGTAGATATTCGGAGGAACACCAGTGGCGAAGGCGGCTCACTGGCTCGATACTGACGCTGAGGTGCGAAAGCGTGGGGAGCAAACAGG	16	0	0	0	0	0	Bacteria	Proteobacteria	Alphaproteobacteria	Rhizobiales	Rhizobiaceae	Oricola	NA
asv1011	TACGTAGGGGGCGAGCGTTGTCCGGAGTTACTGGGCGTAAAGGGCGTGTAGGCGGCTTGTTAAGTCAGGTGTGAAATTTCAGGGCTCAACTCTGAAACTGCGCTTGAAACTGGCAGGCTTGAGGACAGGAGAGGGAAGTGGAATCCCCGGTGTAGCGGTGAAATGCGTAGATATCGGGGGGAATACCAGTGGCGAAGGCGGCTTCCTGGACTGTACCTGACGCTGAGGCGCGAAAGCTAGGGGAGCAAACAGG	16	0	0	0	0	0	Bacteria	Firmicutes	D8A-2	NA	NA	NA	NA
asv1012	TACGTAGGGTGCAAGCGTTGTTCGGAATCACTGGGCGTAAAGAGAGCGTAGGCGGGATCGTAAGTTAGGAGTTTAATGCATGGGCTCAACCCATGATCTGCTTTTAATACTGCGGTTCTTGAGTATGGGAGAGGGCGATGGAATTCCAGGTGTAGCGGTGGAATGCGTAGATATCTGGAAGAACACCAGTAGCGAAGGCGGTCGCCTGGCCTAATACTGACGCTGAGGCTCGAAAGCTAGGGGAGCAAACAGG	16	0	0	0	0	0	Bacteria	Fibrobacterota	Fibrobacteria	Fibrobacterales	BBMC-4	NA	NA
asv1013	TACGAAGGGGGCTAGCGTTGTTCGGATTTACTGGGCGTAAAGCGCGTGTAGGCGGACTGGAAAGTTGGGGGTGAAATCCCGAGGCTCAACCTCGGAACTGCCTCCAAAACTTCCAGTCTGGACTCAAGCAGAGGCAAGTGGAATTGCGAGTGTAGAGGTGAAATTCGTAGATATTCGCAGGAACACCAGTGGCGAAGGCGACTTGCTGGGCTTGTAGTGACGCTGAGACGCGAAAGCGTGGGGAGCAAACAGG	16	0	0	0	0	0	Bacteria	Proteobacteria	Alphaproteobacteria	Caulobacterales	Hyphomonadaceae	SWB02	NA
asv1014	TACGTAGGGTGCGAGCGTTAATCGGAATTACTGGGCGTAAAGCGTGCGCAGGCGGTTTGGTAAGTCAGATGTGAAATCCCCGGGCTCAACCTGGGAACTGCATTTGAGACTGCCAAGCTGGAGTTTGGCAGAGGGGGGTGGAATTCCACGTGTAGCAGTGAAATGCGTAGAGATGTGGAGGAACACCGATGGCGAAGGCAGCCCCCTGGGCCAATACTGACGCTCATGCACGAAAGCGTGGGGAGCAAACAGG	16	0	0	0	0	0	Bacteria	Proteobacteria	Gammaproteobacteria	Burkholderiales	Rhodocyclaceae	Candidatus Accumulibacter	NA
asv1015	TACGAAGGTCCCAAGCGTTATCCGGATTTATTGGGTTTAAAGGGTGCGTAGGCGGGTTATTAAGTCAGTGGTGAAAGCTCCCAGCTCAACTGGGAAACTGCCATTGATACTGATAGTCTTGAGTATGATTGAAGTGGGCGGAATGTGTCATGTAGCGGTGAAATGCTTAGATATGACACAGAACACCGATTGCGAAGGCAGCTCACTAAGCCATAACTGACGCTGATGCACGAAAGCGTGGGGAGCAAACAGG	16	0	0	0	0	0	Bacteria	Bacteroidota	Bacteroidia	Sphingobacteriales	AKYH767	NA	NA
asv1016	TACGTAGGTCCCGAGCGTTGTCCGGATTTATTGGGCGTAAAGCGAGCGCAGGCGGTTTGATAAGTCTGAAGTAAAAGGCTGTGGCTTAACCATAGTATGCTTTGGAAACTGTCAAACTTGAGTGCAGAAGGGGAGAGTGGAATTCCATGTGTAGCGGTGAAATGCGTAGATATATGGAGGAACACCGGTGGCGAAAGCGGCTCTCTGGTCTGTAACTGACGCTGAGGCTCGAAAGCGTGGGGAGCAAACAGG	16	0	0	0	0	0	Bacteria	Firmicutes	Bacilli	Lactobacillales	Streptococcaceae	Streptococcus	NA
asv1017	TACGAAGGGGGCTAGCGTTGTTCGGAATGACTGGGCGTAAAGGGCGCGTAGGCGGCGCATCAAGTCGGGCGTGAAAGCCCCGGGCTCAACCTGGGAACTGCGTTCGAGACTGGTGCGCTGGAGTTCGGGAGAGGAGAGTGGAATTCCCAGTGTAGAGGTGAAATTCGTAGATATTGGGAAGAACACCGATGGCGAAGGCAGCTCTCTGGACCGATACTGACGCTGAGGCGCGAAAGCGTGGGGAGCAAACAGG	16	0	0	0	0	0	Bacteria	Proteobacteria	Alphaproteobacteria	Azospirillales	Azospirillales Incertae Sedis	Stella	NA
asv1018	CACGAACTGCGCAAACGTTATTCGGAATCACTGGGCTTAAAGAGTTCGTAGGCGGCGCGTTAAGTCGGGTGTGAAAGCCCTCGGCTCAACCGAGGAATTGCGCCCGAAACTAGCGTGCTTGAGTGAGATAGAGGTGAGCGGAACTGATGGTGGAGCGGTGAAATGCGTTGATATTATCAGGAACACCGGTGGCGAAAGCGGCTCACTGGGTCTCAACTGACGCTGAGGAACGAAAGCTAGGGTAGCGAACGGG	16	0	0	0	0	0	Bacteria	Planctomycetota	Planctomycetes	Pirellulales	Pirellulaceae	Candidatus Anammoximicrobium	NA
asv1019	TACGAAGGGTGCAAGCGTTAATCGGAATTACTGGGCGTAAAGCGCGCGTAGGTGGTTCGTTAAGTTAGGAGTGAAAGCCCCGGGCTCAACCTGGGAATTGCTTCTAAAACTGGCGAGCTAGAGTATGGTAGAGGGTGGTGGAATTTCCTGTGTAGCGGTGAAATGCGTAGATATAGGAAGGAACATCAGTGGCGAAGGCGACCACCTGGACTAATACTGACACTGAGGTGCGAAAGCGTGGGGAGCAAACAGG	16	0	0	0	0	0	Bacteria	Proteobacteria	Gammaproteobacteria	Pseudomonadales	Pseudomonadaceae	Pseudomonas	caeni
asv1020	TACGAAAGGTGCAAGCGTTAATCGGAATTACTGGGCGTAAAGCGTGCGTAGGCGGTTTGTTAAGTCGGATGTGAAAGCCCCGGGCTCAACCTGGGATGTGCATCCGATACTGGCAGGCTAGAGTGTAGCAGAGGGTGGTGGAATTTCCGGTGTAGCGGTGAAATGCGTAGAGATCGGAAGGAACATCAGTGGCGAAGGCGACCACCTGGGTTAACACTGACGCTGAGGTACGAAAGCGTGGGGATCAAACAGG	16	0	0	0	0	0	Bacteria	Proteobacteria	Gammaproteobacteria	Oceanospirillales	NA	NA	NA
asv1021	GACGGAGGAGGCTAGCATTGTCCGGAATTATTGGGCGTAAAGAACACGTAGGCGGTTTGTCAAGTCATGTGTGAAAACCTTAGGCTTAACTTAAGGATTGCAGATGATACTGGTAAACTAGAGTACAGTAGAGGAAAGTGGAATTCCTGGTGTAGCGGTGAAATGCGCAGATATCAGGAAGAACACCAGTGGCGAAAGCGGCTTTCTGGACTGTTACTGACGCTGAGGTGTGAAAGCTAGGGGAGCGAACAGG	16	0	0	0	0	0	Bacteria	Actinobacteriota	WCHB1-81	NA	NA	NA	NA
asv1022	TACGTAGGTCTCGAGCGTTATCCGGAATTACTGGGCGTAAAGCGTCTGTAGCCGGATGTGTAAGTCTGTTTTTAAATATCCCGATTCAATCGGGGGAAAGGAATGGATACTGCATATCTAGAGGATTTTGGGGGTTAGTGGAATTTCCGGTGGAGCGGTGAAATGCGTTGATATCGGAAGGAATGCCGAAAGCGAAAGCAGCTAACTACAAAATATCTGACGGTCAGAGACGACAGTTTGGGTAGCAAACGGG	16	0	0	0	0	0	Bacteria	Patescibacteria	Gracilibacteria	Absconditabacteriales (SR1)	NA	NA	NA
asv1023	CACGGGGGTTGCGAGCGTTGTCCGGAATTACTAGGCGTAAAGGGCAGGCAGGCGGATCCATAAGTTTATCGTTTAAGGCGTCGGCTTAACCGGCGTAGGGCGGTAGATACTGTGGATCTGGAATGCGGTTGGGGAAGACAGAATTCCTGGTGTAGCGGTGGAATGCGCAGAGATCAGGAGGAATACCGAAGGCGAAGGCAGTCTTCCAAGCCGTTATTCACGCTCCACTGCGAAGGTGTGGGCATCAAACACG	16	0	0	0	0	0	Bacteria	Cloacimonadota	Cloacimonadia	Cloacimonadales	W27	NA	NA
asv1024	TACGTAGGTGGCGAGCGTTGTCCGGAATTACTGGGTGTAAAGGGCGTGTAGGCGGGGAGACAAGTCAGATGTGAAATACCGAGGCTTAACTTCGGGGGTGCATCTGAAACTGTTTTTCTTGAGTGTCGGAGAGGAAAGTGGAATTCCTAGTGTAGCGGTGAAATGCGTAGATATTAGGAGGAACACCAGTGGCGAAGGCGACTTTCTGGACGATAACTGACGCTGAGGCGCGAAAGCGTGGGGAGCAAACAGG	15	0	0	0	0	0	Bacteria	Firmicutes	Clostridia	Hungateiclostridiaceae	Ruminiclostridium	NA	NA
asv1025	TACGTAGGGGGCGAGCGTTGTCCGGAATTACTGGGCGTAAAGCGCGCGTAGGCGGCGGCAAAAGTCGTTTGTGAAAGACCCGGGCTCAACCTGGGGATTGCAGGCGAAACTATGTTGCTTGAGTGCGGTAGAGGGAAGTGGAATTCCTAGTGTAGCGGTGAAATGCGCAGATATTAGGAGGAACACCAGTGGCGAAGGCGACTTTCTGGGCCGCAACTGACGCTGATGCGCGAAAGCGTGGGGAGCAAACAGG	15	0	0	0	0	0	Bacteria	Firmicutes	NA	NA	NA	NA	NA
asv1026	TACGGAGGGTGCAAGCGTTATCCGGATTCACTGGGTTTAAAGGGTGCGTAGGCGGGTATGTAAGTCCGTGGTGAAATCTCCGAGCTTAACTCGGAAACTGCCATGGGTACTGCGTATCTTGAATGTTGTGGAGGTGAGCGGAATATGTCATGTAGCGGTGAAATGCTTAGATATGACATAGAACACCAATTGCGAAGGCAGCTCACTACACAAATATTGACGCTGAGGCACGAAAGCGTGGGGATCAAACAGG	15	0	0	0	0	0	Bacteria	Bacteroidota	Bacteroidia	Chitinophagales	Chitinophagaceae	Flavihumibacter	sediminis
asv1027	TACGTAGGGTGCGAGCGTTGTCCGGAATTACTGGGCGTAAAGAGCTCGTAGGTGGTTTGTCGCGTTGTTCGTGAAAACTCACAGCTTAACTGTGGGCGTGCGGGCGATACGGGCAGACTGGAGTACTGCAGGGGAGACTGGAATTCCTGGTGTAGCGGTGGAATGCGCAGATATCAGGAGGAACACCGGTGGCGAAGGCGGGTCTCTGGGCAGTAACTGACGCTGAGGAGCGAAAGCGTGGGGAGCGAACAGG	15	0	0	0	0	0	Bacteria	Actinobacteriota	Actinobacteria	Corynebacteriales	Mycobacteriaceae	Mycobacterium	NA
asv1028	AACGTAGGAGGCGAGCGTTATCCGGATTTACTGGGTGTAAAGCGCGTGCAGGCGGTTTAGCAAGTCGTGCGTGAAAGCGCTCTGGCTCAACCGGGCGAGGACGTGCGGAACTGCTGAACTAGAGGCAGGTAGAGGCGTGTGGAATTCCGGGTGTAGTGGTGAAATGCGTAGAGATCCGGAGGAACACCAGTGGCGAAGGCGACGCGCTGGGCCTGACCTGACGCTAAGACGCGAAAGCATGGGGAGCGAACGGG	15	0	0	0	0	0	Bacteria	Chloroflexi	Anaerolineae	SBR1031	NA	NA	NA
asv1029	TACGGAGGGTGCAAGCGTTATTCGGAATTACTGGGTTTAAAGGGTGCGTAGGCGGTTAAATAAGTTGTCAGTGAAAGGCTACGGCTCAACTGTAGTAGTGCTGGCGATACTGTATAACTAAGGACATGGGAGGGGTACCTGGAATGTGTGGTGTAGCGGTGAAATGCGTAGATATCACACAGAACACCGGAGGCAAAGGCGGGGTACTAGACCATAGTTGACGCTGAGGCACGAAAGCGTGGGGATCAAACAGG	15	0	0	0	0	0	Bacteria	Bacteroidota	Bacteroidia	Sphingobacteriales	Lentimicrobiaceae	Lentimicrobium	NA
asv1030	TACAGAGGTCCCAAGCGTTGTTCGGATTTACTGGGCGTAAAGGGTGCGTAGGCGGTAAGGAAAGTTCGGGGTGAAATCTCCAGGCTCAACTTGGAAACTGCCCTGAATACTTCCTTGCTAGAGGGTCGCAGAGGAGATTGGAATTCTCGGTGTAGCAGTGAAATGCGTAGATATCGAGAGGAACATCAGTGGCGAAAGCGAATCTCTGGGCGACATCTGACGCTGAGGCACGAAAGCCAGGGGAGCAAACGGG	15	0	0	0	0	0	Bacteria	Verrucomicrobiota	Verrucomicrobiae	Pedosphaerales	Pedosphaeraceae	SH3-11	NA
asv1031	TACGTAGGGTGCAAGCGTTGTCCGGATTTATTGGGCGTAAAGAGCTCGTAGGCGGTCTGTCGCGTCGGATGTGAAAACCCAATGGCTTAACCTTGGGCCTGCATACGATACGGGCAGACTAGAGTGCGGTAGGGGAGACTGGAATTCCTGGTGTAGCGGTGGAATGCGCAGATATCAGGAGGAACACCGATGGCGAAGGCAGGTCTCTGGGCCGTAACTGACGCTGAGGAGCGAAAGCGTGGGGAGCAAACAGG	15	0	0	0	0	0	Bacteria	Actinobacteriota	Actinobacteria	PeM15	NA	NA	NA
asv1032	TACGAAGGGGGCTAGCGTTGTTCGGAATTACTGGGCGTAAAGCGCACGTAGGCGGGTATTTAAGTCAGGGGTGAAATCCCGGAGCTCAACTCCGGAACTGCCTTTGATACTGGGTACCTAGAGTATGGAAGAGGTAAGTGGAATTCCGAGTGTAGAGGTGAAATTCGTAGATATTCGGAGGAACACCAGTGGCGAAGGCGGCTTACTGGTCCATTACTGACGCTGAGGTGCGAAAGCGTGGGGAGCAAACAGG	15	0	0	0	0	0	Bacteria	Proteobacteria	Alphaproteobacteria	Rhizobiales	Rhizobiaceae	Shinella	NA
asv1033	TACGAAGGGGGCTAGCGTTGCTCGGAATTACTGGGCGTAAAGGGCGCGTAGGCGGACAGTTAAGTCAGAGGTGAAAGCCCAGGGCTCAACCTTGGAACTGCCTTTGATACTGGCTGTCTTGAGTTCGGGAGAGGTGAGTGGAATGCCGAGTGTAGAGGTGAAATTCGTAGATATTCGGCGGAACACCAGTGGCGAAGGCGACTCACTGGCCCGATACTGACGCTGAGGCGCGAAAGCGTGGGGAGCAAACAGG	15	0	0	0	0	0	Bacteria	Proteobacteria	Alphaproteobacteria	Caulobacterales	Caulobacteraceae	Phenylobacterium	NA
asv1034	TACATAGGGGGCAAGCGTTATCCGGAATTATTGGGCGTAAAGAGTGCGTAGGCGGATGATTAAGTCTGGTGTAAAATTTCACAGCTTAACTGTGGAGGGTCATTGGAAACTGGTCAACTAGAGTACGGTAGAGGTAAGCGGAATTCCAAGTGGAGCGGTAAAATGCGTAGATATTTGGAGGAACACCAGTGGCGAAGGCGACTTACTGGGCCGGGACTGACGCTGATGCACGAAAGCGTGGGGAGCAAACAGG	15	0	0	0	0	0	Bacteria	Firmicutes	Bacilli	Izemoplasmatales	NA	NA	NA
asv1035	CACGTAGGGGGCAAGCGTTGTCCGGATTTATTGGGCGTAAAGAGCTCGTAGGCGGCTGAGTAAGTCGGGTGTTAAATCCCCAGGCTCAACCTGGGACACCACCCGATACTGCTCTGGCTAGAGTCCGGTAGGGGAGCGTGGAATTCCTGGTGTAGCGGTGAAATGCGCAGATATCAGGAGGAACACCAGCGGCGAAGGCGGCGCTCTGGGCCGGAACTGACGCTGAGGAGCGAAAGCGTGGGTAGCAAACAGG	15	0	0	0	0	0	Bacteria	Actinobacteriota	Acidimicrobiia	Microtrichales	Iamiaceae	Iamia	NA
asv1036	TACGAAGGGGACTAGCGTTGTTCGGAATCACTGGGCGTAAAGCGCACGTAGGCGGATATGCCAGTCAGGGGTGAAATCCCGGGGCTCAACCTCGGAACTGCCCTTGATACAGCATGTCTTGAGTCCGATAGAGGTGGGTGGAATTCCTAGTGTAGAGGTGAAATTCGTAGATATTAGGAAGAACACCGGTGGCGAAGGCGGCCCACTGGATCGGTACTGACGCTGAGGTGCGAAAGCGTGGGGAGCAAACAGG	15	0	0	0	0	0	Bacteria	Proteobacteria	Alphaproteobacteria	Rhizobiales	Hyphomicrobiaceae	Hyphomicrobium	denitrificans
asv1037	TACGGAGGGTGTAAACGTTGTTCGGATTTATTGGGCGTAAAGCGCACGCAGGCGGTTTGTCAGGTCGGGTGTGAAATCCCAGGGCTCAACCCTGGACTTGCGCTCGAAACCGGCAGACTCGAATTCAGCAGGGGAAGGTGGAATTCCTGGTGTAGGGGTGAAATCCGTAGATATCAGGAGGAATACCCATGGCGAAGGCAGCCTTCTGGGCTTGAATTGACGCTGAGGTGCGAAAGCGTGGGGAGCAAACAGG	15	0	0	0	0	0	Bacteria	Desulfobacterota	Desulfuromonadia	Bradymonadales	NA	NA	NA
asv1038	TACGTAGGGTGCGAGCGTTAATCGGAATTACTGGGCGTAAAGGGTGCGCAGGCGGTTGTTTAAGACAGATGTGAAATCCCCGGGCTCAACCTGGGAATTGCGTTTGTGACTGGACAGCTAGAGTGCAGCAGAGGGGGGTGGAATTCCACGTGTAGCAGTGAAATGCGTAGAGATGTGGAGGAACACCGATGGCGAAGGCAGCCCCCTGGGTTGACACTGACGCTCATGCACGAAAGCGTGGGGAGCAAACAGG	15	0	0	0	0	0	Bacteria	Proteobacteria	Gammaproteobacteria	Burkholderiales	Rhodocyclaceae	Sterolibacterium	NA
asv1039	GACGAGGGATCCTAGCGTTGTTCGGAATCATTGGGCGTAAAGCGGGTGCATGTGGCTCTATAAGTCAGGTGTGAAATCCCAGGGCTCAACCCTGGAAGTGCATTTGATACTGTAGAGCTTGAGTGCTGGAGAGGTAAGTAGAATTCCTGGTGTAGTGGTGAAATACGTAGATATCAGGAGGAATACCGGAGGCGAAGGCGGCTTACTGGCCAGACACTGACACTCAGACCCGAAAGCGTGGGGATCAAACAGG	15	0	0	0	0	0	Bacteria	Bdellovibrionota	Bdellovibrionia	Bdellovibrionales	Bdellovibrionaceae	Bdellovibrio	NA
asv1040	TACGAAGGGGGCTAGCGTTGCTCGGAATCACTGGGCGTAAAGCGCACGTAGGCGGACTTTTAAGTCAGGGGTGAAATCCCGGGGCTCAACCCCGGAACTGCCTTTGATACTGGGAGTCTTGAGTCCGGAAGAGGTAAGTGGAACTGCGAGTGTAGAGGTGAAATTCGTAGATATTCGCAAGAACACCAGTGGCGAAGGCGGCTTACTGGTCCGGAACTGACGCTGAGGTGCGAAAGCGTGGGGAGCAAACAGG	15	0	0	0	0	0	Bacteria	Proteobacteria	Alphaproteobacteria	Rhizobiales	Xanthobacteraceae	Variibacter	NA
asv1041	AACGTAGGATGCGAGCGTTATCCGGATTTACTGGGCGTAAAGCGCGTGTAGGCGGTTTGGTAAGTTGGATGTGAAAGCTCCTGGCTTAACTGGGAGAGGTCGTTCAATACTGCCGAGCTAGAGGATGGTAGAGGGAGGTGGAATTCCGAGTGTAGTGGTGAAATGCGTAGATATTCGGAGGAACACCAGTGGCGAAAGCGGCCTCCTGGACCATTTCTGACGCTCAGACGCGAAAGCTAGGGTAGCAAACGGG	15	0	0	0	0	0	Bacteria	Chloroflexi	Anaerolineae	Anaerolineales	Anaerolineaceae	Leptolinea	NA
asv1042	TACGAAGGGTGCAAACGTTGCTCGGAATCATTGGGCGTAAAGCGCACGTAGGCGGCTCCGTAAGTCGGATGTGAAATCCCTCGGCTTAACCGAGGACGTGCATCCGAAACTGTGGAGCTCGAGTATGGAAGAGGGTCGCAGAATTCCCGGTGTAGAGGTGAAATTCGTAGATATCGGGAGGAATACCAGTGGCGAAGGCGGCGACCTGGGCCAATACTGACGCTGAGGTGCGAAAGCGTGGGGAGCAAACAGG	15	0	0	0	0	0	Bacteria	Myxococcota	Polyangia	Haliangiales	Haliangiaceae	Haliangium	NA
asv1043	TACGAAGGGTGCAAGCGTTAATCGGAATTACTGGGCGTAAAGCGCGCGTAGGTGGTTTTGTAAGTTGGAGGTGAAATCCCCGGGCTCAACCTGGGAACTGCCTCCAAAACTGCATGACTAGAGTACGGTAGAGGGTAGTGGAATTTCCTGTGTAGCGGTGAAATGCGTAGATATAGGAAGGAACACCAGTGGCGAAGGCGACTACCTGGACTGATACTGACACTGAGGTGCGAAAGCGTGGGGAGCAAACAGG	15	0	0	0	0	0	Bacteria	Proteobacteria	Gammaproteobacteria	Pseudomonadales	Pseudomonadaceae	Pseudomonas	NA
asv1044	TACGGAGGGTGCGAGCGTTATTCGGAATTACTGGGCGTAAAGCGCGTGTAGGCGGGGGGACAAGTCTGATGTGAAAGCCCTGGGCTTAACCTGGGAAGCGCATTGGAAACTGTTTTTCTTGAGTACTGGAGAGGAAGGGGGAATTCCCGGTGTAGAGGTGAAATTCGTAGAGATCGGGAGGAATACCAGTGGCGTAGGCGCCCTTCTGGACGGTAACTGACGCTGAGACGCGAAAGCGTGGGGAGCAAACAGG	15	0	0	0	0	0	Bacteria	Desulfobacterota	Syntrophobacteria	Syntrophobacterales	Syntrophobacteraceae	Syntrophobacter	NA
asv1045	TACGAAGGGTGCAAGCGTTATCCGGATTCATTGGGTTTAAAGGGTGCGTAGGCGGGGCGTTAAGTCAGTGGTGAAATCCTGCAGCTCAACTGTAGACTTGCCATTGATACTGGCGCTCTTGAGTGCGCTTGAAGTAAGCGGAATGTGCCGTGTAGCGGTGAAATGCTTAGATATGGCACAGAACACCAATTGCGAAGGCAGCTTACTAAGGCGATACTGACGCTGAGGCACGAAAGCGTGGGGATCGAACAGG	15	0	0	0	0	0	Bacteria	Bacteroidota	Bacteroidia	Flavobacteriales	NS9 marine group	NA	NA
asv1046	TACGTAGGGTGCGAGCGTTAATCGGAATTACTGGGCGTAAAGCGTGCGCAGGCGGTTTCGTAAGACAGATGTGAAATCCCCGGGCTCAACCTGGGAACTGCATTTGTGACTGCGAGGCTAGAGTATGGCAGAGGGGGGTGGAATTCCACGTGTAGCAGTGAAATGCGTAGAGATGTGGAGGAACACCGATGGCGAAGGCAGCCCCCTGGGCCAATACTGACGCTCATGCACGAAAGCGTGGGGAGCAAACAGG	15	0	0	0	0	0	Bacteria	Proteobacteria	Gammaproteobacteria	Burkholderiales	Rhodocyclaceae	NA	NA
asv1047	TACGTAGGACCCAAGCGTTATCCGGAATTACTGGGCGTAAAGAGTTGCGTAGGTGGCATAATAAGTGGATCGTGAAAGCGTGCGGCTCAACCGCATATCCGCGTTCCAAACTATTAAGCTTGAGTATGAGAGAGGTAGATGGAATTTCTAGTGTAGGAGTGAAATCCGTAGATATTAGAAGGAACACCGATGGCGTAGGCAGTCTACTGGCTCATTACTGACACTAAGGCACGAAAGCGTGGGGAGCGAACAGG	15	0	0	0	0	0	Bacteria	Patescibacteria	Saccharimonadia	Saccharimonadales	NA	NA	NA
asv1048	TACAGAGGGTGCGAGCGTTAATCGGATTTACTGGGCGTAAAGCGTGCGTAGGCGGCTGATTAAGTCGGATGTGAAATCCCTGAGCTTAACTTAGGAATTGCATTCGATACTGGTCAGCTAGAGTATGGGAGAGGATGGTAGAATTCCAGGTGTAGCGGTGAAATGCGTAGAGATCTGGAGGAATACCGATGGCGAAGGCAGCCATCTGGCCTAATACTGACGCTGAGGTACGAAAGCATGGGGAGCAAACAGG	15	0	0	0	0	0	Bacteria	Proteobacteria	Gammaproteobacteria	Pseudomonadales	Moraxellaceae	Acinetobacter	NA
asv1049	TACAGAGGTGGCGAGCGTTGTTCGGATTTACTGGGCGTAAAGGGCGCGTAGGCGGCCGGTCGTGTCGGGTGTGAAATCCATGGGCCCAACCCATGAAGTGCGCCCGAAACTGCCCGGCTGGAGTGCGGGAGGGGAGATCGGAATGCATGGTGTAGCGGTGAAATGCGTTGATATCATGCAGAACACCGGTGGCGAAGGCGGATCTCTGGAACGCTACTGACGCTGAGGCGCGAAAGCAGGGGGAGCAAACAGG	15	0	0	0	0	0	Bacteria	Verrucomicrobiota	Kiritimatiellae	WCHB1-41	NA	NA	NA
asv1050	TACGTAGGGTGCGAGCGTTGTCCGGAATTACTGGGCGTAAAGAGCTCGTAGGTGGTTTGTCGCGTCGTCTGTGAAATTCCGGGGCTTAACTCCGGGCGTGCAGGCGATACGGGCATAACTTGAGTACTGTAGGGGAGACTGGAATTCCTGGTGTAGCGGTGAAATGCGCAGATATCAGGAGGAACACCGGTGGCGAAGGCGGGTCTCTGGGCAGTAACTGACGCTGAGGAGCGAAAGCATGGGTAGCGAACAGG	15	0	0	0	0	0	Bacteria	Actinobacteriota	Actinobacteria	Corynebacteriales	Corynebacteriaceae	Corynebacterium	NA
asv1051	TACGGAGGATGCAAGCGTTGTCCGGATTCATTGGGTTTAAAGGGTGCGTAGGCGGGCTATTAAGTCAGTGGTGAAATCCTGCAGCTTAACTGCAGAAGTGCCGTTGATACTGATAGTCTTGAGTTTGGTTAAGGTAGGCGGAATGTGTAATGTAGCGGTGAAATGCTTAGATATTACACAGAACACCAATTGCGTAGGCAGCTTACTGAGCCGACACTGACGCTGAGGCACGAAAGCGTGGGGATCAAACAGG	15	0	0	0	0	0	Bacteria	Bacteroidota	Bacteroidia	Bacteroidales	Bacteroidetes vadinHA17	NA	NA
asv1052	TACGGAGGATGCAAGCGTTATCCGGATTTATTGGGTTTAAAGGGTGCGCAGGTTGTTTGATAAGTCAGTGGTGAAAGTCTGTCGCTTAACGGTAGGATTGCCATTGATACTGTTGGACTTGAATATGGATGAGGTAGGCGGAATGTGTAGTGTAGCGGTGAAATGCATAGATATTACACAGAACACCGATTGCGAAGGCAGCTTACTAATCCATCATTCACGCTGAGGCACGAAAGCGTGGGGATCAAACACG	15	0	0	0	0	0	Bacteria	Bacteroidota	Bacteroidia	Bacteroidales	Prolixibacteraceae	NA	NA
asv1053	TACGTAGGGGGCAAGCGTTGTCCGGAATTACTGGGCGTAAAGCGCACGCAGGCGGCCCATCAAGTCGGTTGTAAAAGGCAGTGGCTCAACTACTGTAAGACGGCCGATACTGATGAGCTAGAGTATGTGAGAGGGAAGCGGAATTCCCGGTGTAGCGGTGAAATGCGTAGATATCGGGAGGAACACCAGTGGCGAAGGCGGCTTCCTGGCACAAGACTGACGCTCATGTGCGAAAGCTAGGGTAGCGAACGGG	0	0	15	0	0	0	Bacteria	Synergistota	Synergistia	Synergistales	Synergistaceae	NA	NA
asv1054	TACAGAGGGTGCGAGCGTTAATCGGAATTACTGGGCGTAAAGCGTGCGTAGGTGGTTTGCTAAGTCAGGTGTGAAATCCCCGGGCTCAACTCGGGAACTGCATCTGATACTGGCTAGCTAGAGTTTGGTAGAGGGAAGTGGAATTCCACGTGTAGCGGTGAAATGCGTAGATATGTGGAGGAACACCAGTGGCGAAGGCGGCTTCCTGGACTAAAACTGACACTGAGGCACGAAAGCGTGGGGAGCAAACAGG	0	0	15	0	0	0	Bacteria	Proteobacteria	Gammaproteobacteria	Acidiferrobacterales	Acidiferrobacteraceae	Acidiferrobacter	NA
asv1055	TACGGAGGGTGCAAGCGTTAATCGGAATCACTGGGCGTAAAGCGCGCGTAGGCGGCTTTTTAAGTCGGACGTGAAAGCCCTCGGCTCAACCGGGGAACTGCGTTCGAAACTGGGAAGCTTGAGTCCTGGAGAGGGTGGCGGAATTCCGGGTGTAGGAGTGAAATCCGTAGATATCCGGAGGAACACCGGTGGCGAAGGCGGCCACCTGGACAGGTACTGACGCTGAGGCGCGAAAGCGTGGGGAGCAAACAGG	0	0	0	15	0	0	Bacteria	Desulfobacterota	Desulfovibrionia	Desulfovibrionales	Desulfovibrionaceae	Desulfovibrio	NA
asv1056	TACGTAGGGGGCGAGCGTTGTCCGGAATTACTGGGCGTAAAGGGTGCGCAGGCGGTTCTTTAAGTTGGATGTGAAATACCCGGGCTTAACTCGGGGGGTGCATTCAAAACTGGGGAACTAGAGTTCAGGAGAGGGAAGCGGAATTCCTAGTGTAGCGGTGAAATGCGTAGATATTAGGAGGAACATCAGTGGCGAAGGCGGCTTCCTGGACTGACACTGACGCTGAGGCACGAAAGCGTGGGGAGCAAACAGG	0	0	0	15	0	0	Bacteria	Firmicutes	Clostridia	NA	NA	NA	NA
asv1057	TACGTAGGTGGCAAGCGTTGTCCGGATTTATTGGGCGTAAAGCGAGCGCAGGTGGTTTCTTAAGTCTGATGTGAAAGCCCCCGGCTCAACCGGGGAGGGTCATTGGAAACTGGGGAACTTGAGTGCAGAAGAGGAGAGTGGAATTCCATGTGTAGCGGTGAAATGCGTAGATATATGGAGGAACACCAGTGGCGAAGGCGGCTCTCTGGTCTGTAACTGACGCTGAGGCTCGAAAGCGTGGGGAGCAAACAGG	0	15	0	0	0	0	Bacteria	Firmicutes	Bacilli	Lactobacillales	Enterococcaceae	Enterococcus	NA
asv1058	TACGTAGGGGGCAAGCGTTATCCGGAATTACTGGGTGTAAAGGGTGAGTAGGCGGCATGATAAGTAAGATGTGAAAGCCCGCAGCTTAACTGCGGGATTGCATTTTAAACTATTGAGCTAGAGTACAGGAGAGGAAAGCGGAATTCCCAGTGTAGCGGTGAAATGCGTAGATATTGGGAAGAACACCAGTGGCGAAGGCGGCTTTCTGGACTGAAACTGACGCTGAGGCACGAAAGCGTGGGGAGCGAACAGG	0	15	0	0	0	0	Bacteria	Firmicutes	Clostridia	Lachnospirales	Lachnospiraceae	Lachnospiraceae UCG-010	NA
asv1059	TACGTAGGATCCAAGCGTTATCCGGAATTACTGGGCGTAAAGAGTTGCGTAGGTGGATTGTTAAGTGGGGCGTGAAAGTGTACGGCTCAACCGTATTATTGCGTTCCAAACTGGCAAACTAGAGTGCGAGAGAGGTAGATGGAATTCCCAGTGTAGGAGTGAAATCCGTAGATATTGGGAGGAACACCGATGGCGTAGGCAGTCTACTGGCTCGTTACTGACACTAAGGCACGAAAGCGTGGGGAGCAAACGGG	14	0	0	0	0	0	Bacteria	Patescibacteria	Saccharimonadia	Saccharimonadales	NA	NA	NA
asv1060	TACGGAGGATCCAAGCGTTATCCGGAATCATTGGGTTTAAAGGGTCCGTAGGCGGTTAGATAAGTCAGTGGTGAAATCCGGCAGCTTAACTGTCGAACTGCCATTGATACTGTTTAACTTGAATTACTGTGAAGTAACTAGAATATGTAGTGTAGCGGTGAAATGCTTAGATATTACATGGAATACCAATTGCGAAGGCAGGTTACTAATGGTTTATTGACGCTGATGGACGAAAGCGTGGGGAGCGAACAGG	14	0	0	0	0	0	Bacteria	Bacteroidota	Bacteroidia	Flavobacteriales	Flavobacteriaceae	Flavobacterium	NA
asv1061	TACGAAGGGGGCTAGCGTTGTTCGGAATTACTGGGCGTAAAGGGCGCGTAGGCGGCCGTTTAAGTTAGGTGTGAAAGTCCTGGGCTCAACCTGGGGACAGCACTTAATACTGGATGGCTTGAATTCGGGAGAGGATAGCGGAATTCCCAGTGTAGAGGTGAAATTCGTAGATATTGGGAAGAACACCGGTGGCGAAGGCGGCTATCTGGACCGACATTGACGCTGAGGCGCGAAAGCGTGGGGAGCAAACAGG	14	0	0	0	0	0	Bacteria	Proteobacteria	Alphaproteobacteria	Dongiales	Dongiaceae	Dongia	NA
asv1062	TACGGAGGGTCCAAGCGTTAATCGGAATTACTGGGCGTAAAGCGCGCGTAGGCGGTTAGTTAAGCGAGATGTGAAATCCCTGGGCTCAACCTGGGCATTGCGTTTCGAACTGGCTAGCTAGAGTACAGTAGAGGGTGGTGGAATTTCCGGTGTAGCGGTGAAATGCGTAGAGATCGGAAGGAACATCAGTGGCGAAGGCGACCACCTGGACTGATACTGACGCTGAGGTGCGAAAGCGTGGGGAGCAAACAGG	14	0	0	0	0	0	Bacteria	Proteobacteria	Gammaproteobacteria	Oceanospirillales	Saccharospirillaceae	Oceanobacter	NA
asv1063	TACGGAGGTGGCAAGCGTTGTTCGGAATTACTGGGCGTAAAGGGCGCGTAGGCGGCTAGGCAAGTCAGGTGTGAAAGCCCCGGGCTTAACTCGGGAATTGCACCTGAAACTGCCTTGCTTGAGTCCTGGAGGGGGTAGCGGAATTCCCAGTGTAGCGGTGAAATGCGTAGATATTGGGAGGAACACCTGCGGCGAAGGCGGCTACCTGGACAGTGACTGACGCTGAGGCGCGAAAGCTAGGGTAGCGAACGGG	14	0	0	0	0	0	Bacteria	Acidobacteriota	Subgroup 18	NA	NA	NA	NA
asv1064	TACGTAGGTGGCAAGCGTTGTCCGGAATTACTGGGTGTAAAGGGCGTGTAGGCGGGGCGGCAAGTCAGATGTGAAATACCGTGGCTTAACTGCGGGGGTGCATCTGAAACTGCTGCTCTTGAGTGTCGGAGAGGAAAGTGGAATTCCCAGTGTAGCGGTGAAATGCGTAGAGATTGGGAGGAACACCAGTGGCGAAGGCGGCTTTCTGGACGATAACTGACGCTGAGGCGCGAAAGCGTGGGTAGCAAACAGG	14	0	0	0	0	0	Bacteria	Firmicutes	Clostridia	Hungateiclostridiaceae	HN-HF0106	NA	NA
asv1065	TACGAAGGGGGCTAGCGTTGCTCGGAATCACTGGGCGTAAAGGGCGCGTAGGCGGACTTTTAAGTCGGAGGTGAAAGCCCAGGGCTCAACCCTGGAATTGCCTTCGATACTGGGAGTCTTGAGTTCGGAAGAGGTTGGTGGAACTGCGAGTGTAGAGGTGAAATTCGTAGATATTCGCAAGAACACCGGTGGCGAAGGCGGCCAACTGGTCCGAAACTGACGCTGAGGCGCGAAAGCGTGGGGAGCAAACAGG	14	0	0	0	0	0	Bacteria	Proteobacteria	Alphaproteobacteria	Rhizobiales	Beijerinckiaceae	Bosea	NA
asv1066	TACGGAGGGAGCTAGCGTTGTTCGGAATTACTGGGCGTAAAGCGTGCGTAGGCGGTTACTCAAGTCAGAGGTGAAAGCCCGGGGCTCAACCCCGGAACTGCCTTTGAAACTAGGTAACTAGAATCTTGGAGAGGTCAGTGGAATTCCGAGTGTAGAGGTGAAATTCGTAGATATTCGGAAGAACACCAGTGGCGAAGGCGACTGACTGGACAAGCATTGACGCTGAGGCACGAAAGCGTGGGGAGCAAACAGG	14	0	0	0	0	0	Bacteria	Proteobacteria	Alphaproteobacteria	Sphingomonadales	Sphingomonadaceae	Novosphingobium	NA
asv1067	TACGTAGGGGGCAAGCGTTGTCCGGATTTACTGGGTGTAAAGGGCGCGCAGGCGGAATGGAAAGTCAGTGGTGAAATCCTACAGCTTAACTGTAGAACTGCCTTTGATACTTTCATTCTTGAGTTCGGGAGAGAGAGACGGAATTCCAGGTGTAGTGGTGAAATACGTAGATATCTGGAAGAACACCAGTTGCGAAGGCGGTCTCTTGGTCCGATACTGACGCTGAGGCGCGAAAGCGTGGGGAGCAAACAGG	14	0	0	0	0	0	Bacteria	Bacteroidota	Ignavibacteria	Ignavibacteriales	PHOS-HE36	NA	NA
asv1068	AACGTAGGAGGCAAGCGTTATCCGGATTTATTGGGCGTAAAGCGCGTGCAGGCGGTTTGATAAGTTGGATGTGAAATCTCCCGGCTCAACTGGGAGCGGTCATTCAAAACTATCAGACTAGAGGATGGGAGAGGGAGGTGGAATTCCGGGTGTAGTGGTGAAATACGTAGATATCCGGAGGAACACCAGTGGCGAAGGCGGCCTCCTGGACCATTCCTGACGCTAAGACGCGAAAGCTAGGGGAGCAAACGGG	14	0	0	0	0	0	Bacteria	Chloroflexi	Anaerolineae	Anaerolineales	Anaerolineaceae	Pelolinea	NA
asv1069	TACAGAGGTCTCAAGCGTTGTTCGGAATCACTGGGCGTAAAGCGTGCGTAGGCTGTTTCGTAAGTCGTGTGTGAAAGGCGCGGGCTCAACCCGCGGACGGCACATGATACTGCGAGACTAGAGTAATGGAGGGGGAACCGGAATTCTCGGTGTAGCAGTGAAATGCGTAGATATCGAGAGGAACACTCGTGGCGAAGGCGGGTTCCTGGACATTAACTGACGCTGAGGCACGAAGGCCAGGGGAGCGAAAGGG	14	0	0	0	0	0	Bacteria	Verrucomicrobiota	Verrucomicrobiae	Verrucomicrobiales	Akkermansiaceae	Akkermansia	muciniphila
asv1070	TACGAAGGGGGCTAGCGTTGTTCGGAATTACTGGGCGTAAAGCGCACGTAGGCGGCTTTGTAAGTCAGGGGTGAAATCCCGGGGCTCAACCTCGGAACTGCCTTTGATACTGCGGAGCTCGAGTCCGATAGAGGTGAGTGGAATTCCTAGTGTAGAGGTGAAATTCGTAGATATTAGGAAGAACACCAGTGGCGAAGGCGGCTCACTGGATCGGTACTGACGCTGAGGTGCGAAAGCGTGGGGAGCAAACAGG	14	0	0	0	0	0	Bacteria	Proteobacteria	Alphaproteobacteria	Rhizobiales	Hyphomicrobiaceae	Hyphomicrobium	NA
asv1071	GACGTAGGGGGCGAGCGTTGTCCGGAATTACTGGGCGTAAAGAGCACGTAGGCGGGACCTTAAGTCAGGTGTGAAAGACCGGGGCCTAACCCCGGGGTGGCACTTGAAACTGGGGTTCTTGAGGGCAGGAGAGGACAGTAGAATTCCTGGTGTAGCGGTGAAATGCGTAGAAATCAGGAGGAATACCAGTGGCGAAGGCGACTGTCTGGACTGACCCTGACGCTGAGGTGCGAAAGCGTGGGTAGCAAACAGG	14	0	0	0	0	0	Bacteria	Firmicutes	Syntrophomonadia	Syntrophomonadales	Syntrophomonadaceae	Syntrophomonas	wolfei
asv1072	TACGTAGGGGACGAGCGTTGTCCGGAATTACTGGGCGTAAAGGGCGCGCAGGCGGATATTTAAGTCAGCTGTTAAAGTCATGGGCTCAACTCATGGATGCGGTTGAAACTGGGTATCTAGAGTGCTGGAGAGGTAGGCGGAATTCCCGGTGTAGCGGTGAAATGCGTAGATATCGGGAAGAACACCAGTGGCGAAGGCGGCTTACTGGCCAGCAACTGACGCTGAGGCGCGAAAGCCAGGGGAGCGAACGGG	14	0	0	0	0	0	Bacteria	Synergistota	Synergistia	Synergistales	Synergistaceae	Aminobacterium	colombiense
asv1073	TACGTAAGGAGCGAGCGTTGTCCGGATTTACTGGGCGTAAAGGGCTCGTAGGTGGTTTCTTAGGTCTCACGTGAAATTCCCTGGCTCAACCAGGGAGGGTCGTGGGAAACCGAGAGGCTAGAGGGCAGGAGAGGAGAGTGGAATTCCCGGTGTAGCGGTGAAATGCGTAGAGATCGGGAGGAACACCAGTGGTGAAGACGGCTCTCTGGACTGTCCCTGACACTGAGGAGCGAAAGCCAGGGGAGCAAACCGG	14	0	0	0	0	0	Bacteria	Caldatribacteriota	Caldatribacteriia	Caldatribacteriales	Caldatribacteriaceae	Candidatus Caldatribacterium	NA
asv1074	TACGTAGGGTGCGAGCGTTAATCGGAATTACTGGGCGTAAAGCGTGCGCAGGCGGTTTGGTAAGACAGGCGTGAAATCCCCGGGCTTAACCTGGGAACTGCGCTTGTGACTGCCAGGCTAGAGTACGGCAGAGGGGGGTGGAATTCCACGTGTAGCAGTGAAATGCGTAGAGATGTGGAGGAACACCAATGGCGAAGGCAGCCCCCTGGGTCGATACTGACGCTCATGCACGAAAGCGTGGGTAGCAAACAGG	14	0	0	0	0	0	Bacteria	Proteobacteria	Gammaproteobacteria	Burkholderiales	Rhodocyclaceae	Dechloromonas	NA
asv1075	CACGTAAGTTGCGAGCGTTGTTCGGAATTATTGGGCGTAAAGGGCATGTAGGCGGTTTGGCAAGCTTGGTGTGAAATCCCAGAGCTCAACTCTGGAACTGCATTGAGAACTGCTAGACTAGAATTACTAAGGGGCAACTAGAATTCCAAGTGTAGGGGTGAAATCTGTAGATATTTGGAAGAATACCAATGGCGAAGGCAAGTTGCTGGTAGATAATTGACGCTGAGGTGCGAAAGTGCGGGGATCAAACAGG	14	0	0	0	0	0	Bacteria	Spirochaetota	Spirochaetia	Spirochaetales	Spirochaetaceae	Treponema	NA
asv1076	TACGTAGGGTGCGAGCGTTAATCGGAATTACTGGGCGTAAAGCGTGCGCAGGCGGTTTAGTAAGACAGGCGTGAAATCCCCGGGCTCAACCTGGGAACTGCGCTTGTGACTGCTAAGCTAGAGTACGGCAGAGGGGGGTGGAATTCCACGTGTAGCAGTGAAATGCGTAGAGATGTGGAGGAACACCGATGGCGAAGGCAGCCCCCTGGGCCGATACTGACGCTCATGCACGAAAGCGTGGGTAGCAAACAGG	14	0	0	0	0	0	Bacteria	Proteobacteria	Gammaproteobacteria	Burkholderiales	Rhodocyclaceae	Dechloromonas	agitata
asv1077	TACGTAGGGTGCGAGCGTTAATCGGAATTACTGGGCGTAAAGCGTGCGCAGGTGGTTGTTTAAGACAGATGTGAAATCCCCGGGCTCAACCTGGGAACTGCGTTTGTGACTGGACAGCTAGAGTGCGGCAGAGGGGGGTGGAATTCCACGTGTAGCAGTGAAATGCGTAGAGATGTGGAGGAACACCGATGGCGAAGGCAGCCCCCTGGGCCAGCACTGACGCTCATGCACGAAAGCGTGGGGAGCAAACAGG	14	0	0	0	0	0	Bacteria	Proteobacteria	Gammaproteobacteria	Burkholderiales	Rhodocyclaceae	Sterolibacterium	denitrificans
asv1078	TACGAAGGGTGCGAGCGTTAATCGGAATTACTGGGCGTAAAGGGTGCGTAGGCGGTTTGTTAAGTCTGTTGTGAAATCCCCGGGCTCAACCTGGGAATGGCAATGGATACTGGCGAGCTAGAGTGTGTCAGAGGATGGTGGAATTCCCGGTGTAGCGGTGAAATGCGTAGAGATCGGGAGGAACATCAGTGGCGAAGGCGGCCATCTGGGACAACACTGACGCTGAAGCACGAAAGCGTGGGGAGCAAACAGG	14	0	0	0	0	0	Bacteria	Proteobacteria	Gammaproteobacteria	Xanthomonadales	Rhodanobacteraceae	Rhodanobacter	NA
asv1079	TACGTAGGGGGCAAGCGTTGTCCGGAATTACTGGGCGTAAAGGGCGTGTAGGCGGCCTTTTAAGTTTCGTGTGAAAACCCCGTTTTCAAGGCGGGAGGTGCACGGGATACTGGAGGGCTTGAGTGCAGGAGAGGGAAGTGGAATTCCAAGTGTAGCGGTGAAATGCGTAGAGATTTGGAGGAACACCAGTGGCGAAGGCGACTTTCTGGACTGCAACTGACGCTGAGACGCGAAAGCGTGGGGAGCAAACAGG	14	0	0	0	0	0	Bacteria	Firmicutes	Clostridia	Christensenellales	Christensenellaceae	Christensenellaceae R-7 group	NA
asv1080	TACAGAGGTCTCAAGCGTTGTTCGGAATCACTGGGCGTAAAGGGTGCGTAGGCTGCGCCGTAAGTCAGATGTGAAAGCTCAGGGCTCAACCCTGAAATTGCATCCGATACTGCGGTGCTAGAGAAATGAAGGGGAGTCTAGAATTTTCGGTGTAGCAGTGAAATGCGTAGATATCGAAAGGAATACCAAAGGCGAAGGCAGGACTCTGGGCATTTTCTGACGCTCATGCACGAAGGCTAGGGTAGCGAACGGG	14	0	0	0	0	0	Bacteria	Verrucomicrobiota	Verrucomicrobiae	Verrucomicrobiales	Verrucomicrobiaceae	NA	NA
asv1081	CACGGGGGTTGCGGGCGTTGTCCGGGATTACTAGGCGGAAAGGGCAGGCAGGCGGATCCATAAGTTTATCGTTTAAGGCGTCGGCTTGACCGGCGTAGGGCGGTAGATACTGTGGATCTGGAATGCGGTTGGGGAAGACAGAATTCCTGGTGTAGCGGTGGAATGCGCAGAGATCAGGAGGAATACCGAAGGCGAAGGCAGTCTTCCAAGCCGTTATTGACGCTCAACTGCGAAGGTGTGGGTATCAAACAGG	14	0	0	0	0	0	Bacteria	Cloacimonadota	Cloacimonadia	Cloacimonadales	Cloacimonadaceae	Candidatus Cloacimonas	NA
asv1082	TACGTGGGTGGCGAGCGGTGTCCGGATTTATTGGGCGTAAAGCGAGCGGAGGCGGTTTCTTAAGTCTGATGTGAAAGCCCCCGGCTTAACCGGGGAGGGTCATTGGAAACTGGGAGACTTGAGTGCAGAAGAGGAGAGTGGAATTCCATGTGTAGCGGTGAAATGCGTAGATATATGGAGGAACACCAGTGGCGAAGGCGACTCTCTGGTCTGTAACTGACGCTGAGGCTCGAAAGCGTGGGGAGCAAACAGG	0	0	7	7	0	0	Bacteria	Firmicutes	Bacilli	Lactobacillales	Carnobacteriaceae	Isobaculum	NA
asv1083	TACGGAGGATCCAAGCGTTATCCGGATTTATTGGGTTTAAAGGGAGCGTAGGTGGAGGCTTAAGTCAGTTGTGAAAGTTTGCGGCTCAACCGTAAAATTGCAGTTGATACTGGGTTTCTTGAGTACAGTAGAGGTGGGCGGAATTCGTGGTGTAGCGGTGAAATGCTTAGATATCACGAAGAACTCCAATTGCGAAGGCAGCTCACTAGACTGGCACTGACACTGATGCTCGAAAGTGTGGGTATCAAACAGG	0	0	0	14	0	0	Bacteria	Bacteroidota	Bacteroidia	Bacteroidales	Bacteroidaceae	Bacteroides	reticulotermitis
asv1084	TACGTAGGGGGCAAGCGTTATCCGGATTTACTGGGTGTAAAGGGAGCGTAGACGGCTGTGCAAGTCTGATGTGAAAACCCGGGGCTCAACCCCGGGACTGCATTGGAAACTGTGCGGCTAGAGTGTCGGAGAGGTAAGTGGAATTCCTAGTGTAGCGGTGAAATGCGTAGATATTAGGAGGAACACCAGTGGCGAAGGCGGCTTACTGGACGATGACTGACGTTGAGGCTCGAAAGCGTGGGGAGCAAACAGG	0	14	0	0	0	0	Bacteria	Firmicutes	Clostridia	Lachnospirales	Lachnospiraceae	[Eubacterium] fissicatena group	NA
asv1085	TACGTAGGTCCCGAGCGGTGTCCGGATTTGTTGGGCGTAAAGCGAGCGGAGGTGGTTTAATAAGTCTGATGTAAAAGGCAGTGGCTCAACCATTGTGTGCATTGGAAACTGTTAGACTTGAGTGCAGTAGAGGAGAGTGGAATTCCATGTGTAGCGGTGAAATGCGTAGATATATGGAGGAACACCGGTGGCGAAAGCGGCTCTCTGGACTGTCACTGACACTGAGGCTCGAAAGCGTGGGTAGCAAACAGG	0	14	0	0	0	0	Bacteria	Firmicutes	Bacilli	Lactobacillales	Streptococcaceae	Lactococcus	NA
asv1086	TACGTAGGGGGCGAGCGTTGTCCGGAATTACTGGGCGTAAAGGGTGCGTAGGCGGCCGATTAAGTTGGATGTGAAATACCCGTGCTCAACATGGGGGGTGCATTCAAAACTGGTTGGCTAGAGTACAGGAGAGGGAAGCGGAATTCCTAGTGTAGCGGTGAAATGCGTAGATATTAGGAGGAACACCAGTGGCGAAGGCGGCTTTCTGGACTGACACTGACGCTGAGGCACGAAAGCGTGGGGAGCAAACAGG	0	0	0	0	14	0	Bacteria	Firmicutes	Clostridia	Christensenellales	Christensenellaceae	NA	NA
asv1087	TACGTAGGTGGCGAGCGTTACTCGGAATTACTAGGCGTAAAGCGTATGTAGGTGGTTAGATAAGTCTATGGTGAAATTTCCTGGCTTAACTGGGAAGGGACATAGATACTATCTGGCTTGAGTGTGGGAGGGGGAGACGGAATTCCTGGTGTAGCGGTGAAATGCGTAGATATCAGGAGGAACACCGATGGCGAAAGCAGTCTCCTGGCCCAATACTGACACTGAGGTACGAAAGCTAGGGTAGCAAACAGG	0	0	0	0	5	9	Bacteria	Elusimicrobiota	Endomicrobia	Endomicrobiales	Endomicrobiaceae	Endomicrobium	NA
asv1088	TACGTAGGGGGCAAGCGTTATCCGGAATTACTGGGTGTAAAGGGTGAGTAGGCGGCATGATAAGTAAGATGTGAAAGCCCGCGGCTTAACTGCGGGATTGCATTTTAAACTATTGAGCTAGAGTACAGGAGAGGAAAGCGGAATTCCCAGTGTAGCGGTGAAATGCGTAGATATTGGGAAGAACACCAGTGGCGAAGGCGGCTTTCTGGACTGAAACTGACGCTGAGGCACGAAAGCGTGGGTAGCGAACAGG	0	0	0	0	0	14	Bacteria	Firmicutes	Clostridia	Lachnospirales	Lachnospiraceae	Lachnospiraceae UCG-010	NA
asv1089	TACGTAGGTGGCAAGCGTTGTCCGGAATTATTGGGCGTAAAGCGCGCGCAGGCGGGATATTAAGTCTGTTTTAAAAGTTCGGGGCTCAACCCCGTGATGGAATGGAAACTAATATTCTTGAGTGCAGGAGAGGAAAGTGGAATTCCCAGTGTAGCGGTGAAATGCGTAGATATTGGGAGGAACACCAGTGGCGAAGGCGACTTTCTGGACTGTGTCTGACGCTGAGGCGCGAAAGCCAGGGGAGTGAACGGG	0	0	0	0	0	14	Bacteria	Firmicutes	Negativicutes	Veillonellales-Selenomonadales	NA	NA	NA
asv1090	TACGAAGGGTGCAAGCGTTAATCGGAATTACTGGGCGTAAAGCGTGCGTAGGTGGTTGTTTAAGTCTGTCGTGAAAGCCCTGGGCTCAACCTGGGAATGGCGATGGATACTGGGCGACTAGAGTGTGGTAGAGGATGGCGGAATTCCCGGTGTAGCGGTGAAATGCGTAGAGATCGGGAGGAACATCTGTGGCGAAGGCGGCCATCTGGACCAACACTGACACTGAGGCACGAAAGCGTGGGGAGCAAACAGG	13	0	0	0	0	0	Bacteria	Proteobacteria	Gammaproteobacteria	Xanthomonadales	Xanthomonadaceae	NA	NA
asv1091	TACGGAGGGGGCTAGCGTTGTTCGGAATTACTGGGCGTAAAGCGCACGTAGGCGGACTGGAAAGTTGGGGGTGAAATCCCAGGGCTCAACCCTGGAACTGCCTTCAAAACTATCAGTCTGGAGTTCGAGAGAGGTGAGTGGAATTCCGAGTGTAGAGGTGAAATTCGTAGATATTCGGAGGAACACCAGTGGCGAAGGCGGCTCACTGGCTCGATACTGACGCTGAGGTGCGAAAGCGTGGGGAGCAAACAGG	13	0	0	0	0	0	Bacteria	Proteobacteria	Alphaproteobacteria	Rhodobacterales	Rhodobacteraceae	Defluviimonas	NA
asv1092	GACGTAGGGAGCAAGCGTTGTCCGGATTTACTGGGCGTAAAGAGCACGTAGGCGGCTTGTTAAGTGAGAGGTGAAATCCCCAGCGCTCAACGCGGGAACTGCCTCTCATACTGGCAGGCTTGAGGGATGTAGAGGTGACTAGAATTCCAGGTGTAGCGGTGACATGCATTGATATCTGGAGGAATACCCGAGGCGAAGGCGGGTCACTGGACATTTCCTGACGCTGAGGTGCGAAAGCGTGGGTAGCAAACAGA	13	0	0	0	0	0	Bacteria	Armatimonadota	Fimbriimonadia	Fimbriimonadales	Fimbriimonadaceae	NA	NA
asv1093	AACGTAGGAGGCGAGCGTTATCCGGATTTACTGGGCGTAAAGCGCACGCAGGCGGCTCTGTGAGTCGGACGTGAAAGCTCCCGGCTTAACCGGGAGAGGCCGTTCGATACTGCGGGGCTTGAGGTAGGGAGAGGAATGCGGAATTCCCGGTGTAGTGGTGGAATGCGTAGATATCGGGAGGAACACCTGTGGCGAAAGCGGCATTCTGGCCCTCACCTGACGCTGAGGTGCGAAAGCGTGGGTAGCAAACAGG	13	0	0	0	0	0	Bacteria	Chloroflexi	Anaerolineae	SJA-15	NA	NA	NA
asv1094	TACAGAGGGTGCGAGCGTTAATCGGAATTACTGGGCGTAAAGCGCACGTAGGCGGCATCGTAAGTCGGATGTGAAATCCCCGGGCTCAACCTGGGAACTGCATTCGAAACTGCGATGCTTGAGTATGGGAGAGGACAGCGGAATTCCGGGTGTAGCGGTGAAATGCGTAGATATCCGGAGGAACATCAGTGGCGAAGGCGGCTGTCTGGCCCAATACTGACGCTCAGGTGCGAAAGCGTGGGGAGCAAACAGG	13	0	0	0	0	0	Bacteria	Proteobacteria	Gammaproteobacteria	PLTA13	NA	NA	NA
asv1095	TACGTAGGGAGCGAGCGTTATCCGGATTTATTGGGTGTAAAGGGTGCGTAGACGGGAAGTCAAGTTAGTTGTGAAATCCCTCGGCTTAACTGAGGAACTGCAACTAAAACTGATTTTCTTGAGTACTGGAGAGGAAAGTGGAATTCCTAGTGTAGCGGTGAAATGCGTAGATATTAGGAGGAACACCGGTGGCGAAGGCGACTTTCTGGACAGAAACTGACGTTGAGGCACGAAAGTGTGGGGAGCAAACAGG	13	0	0	0	0	0	Bacteria	Firmicutes	Clostridia	Clostridia UCG-014	NA	NA	NA
asv1096	TACGAATGTGGCAAGCGTTGTTCGGAATCACTGGGCGTAAAGAATGCGTAGGCGGCTTGACAAGTCAGAAGTGAAATCCCAGGGCTCAACCCTGGAACTGCTTTTGAAACTGTTGGGCTAGTGTCCCGGAGGGGTTGATGGAATTCCGAGTGTAGAGGTGAAATTCGCAGATATTCGGAGGAACACCAGTGGCGAAAGCGATCAACTGGACGGGTACAGACGCTGAGGCATGAAAGTGTGGGGATCAAACAGG	13	0	0	0	0	0	Bacteria	Proteobacteria	Alphaproteobacteria	Micavibrionales	NA	NA	NA
asv1097	TACGAAGGGTGCAAACGTTGCTCGGAATCATTGGGCGTAAAGCGCACGTAGGCGGCTTTCTAAGTCGGATGTGAAATCCCTCGGCTTAACCGAGGACGTGCATCCGAAACTGGGAGGCTTGAGTATGGAAGAGGGTCGCAGAATTCCCGGTGTAGAGGTGAAATTCGTAGATATCGGGAGGAATACCAGTGGCGAAGGCGGCGACCTGGGCCAATACTGACGCTGAGGTGCGAAAGCGTGGGGAGCAAACAGG	13	0	0	0	0	0	Bacteria	Myxococcota	Polyangia	Haliangiales	Haliangiaceae	Haliangium	NA
asv1098	TACGTAGGGACCAAGCGTTGTTCGGATTTACTGGGCGTAAAGGGCGCGTAGGCGGCATGACAAGTCACTTGTGAAATCTCCGGGCTTAACTCGGAACGGCCAAGTGATACTGTCACGCTAGAGTATTGGAGGGGCAATCGGAATTCTTGGTGTAGCGGTGAAATGCGTAGATATCAAGAGGAACACCTGAGGTGAAGACGGGTTGCTGGCCAAATACTGACGCTGAGGCGCGAAAGCCAGGGGAGCAAACGGG	13	0	0	0	0	0	Bacteria	Acidobacteriota	Blastocatellia	Blastocatellales	Blastocatellaceae	Stenotrophobacter	NA
asv1099	TACAGAGGGTGCGAGCGTTAATCGGAATTACTGGGCGTAAAGGGCGCGTAGGCGGTTTTTTAAGTTAGATGTGAAATCCCTGGGCTTAACCTAGGAATGGCATTTAAAACTGAAGAGCTAGAGTAGAGTAGAGGTAAGTAGAATTTCCGGTGTAGCGGTGAAATGCGTAGATATCGGAAAGAATACCAGTGGCGAAGGCGGCTTTCTGGACTCATACTGACGCTGAGGCGCGAAAGCATGGGTAGCAAACAGG	13	0	0	0	0	0	Bacteria	Proteobacteria	Gammaproteobacteria	Diplorickettsiales	Diplorickettsiaceae	NA	NA
asv1100	TACGGGGGGGGCAAGCGTTGTTCGGAATTACTGGGCGTAAAGGGCGCGTAGGCGGCCTGGGAAGTTCTGGGTGAAAGCCCCCGGCTCAACCGGGGAAGTGCCTGGGAAACCACTGGGCTGGAGTGCTGGAGAGGGAAGCGGAATTCCTGGTGTAGCGGTGAAATGCGTAGAGATCAGGAGGAACACCGGTGGCGAAGGCGGCTTCCTGGACAGACACTGACGCTGAGGCGCGAAAGCCAGGGGAGCAAACAGG	13	0	0	0	0	0	Bacteria	Acidobacteriota	Subgroup 21	NA	NA	NA	NA
asv1101	TACGAAGGGGGCTAGCGTTGTTCGGAATTACTGGGCGTAAAGCGCGCGCAGGCGGTCTTCCAAGTCAGTGGTGAAAGCCCGGAGCTCAACTCCGGAACTGCCATTGAAACTGTTAGACTTGAGTACGAGAGAGGTGAGTGGAATTCCCAGTGTAGAGGTGAAATTCGTAGATATTGGGAAGAACACCAGTGGCGAAGGCGGCTCACTGGCTCGTAACTGACGCTCAGGCGCGATAGCGTGGGGATCAAACAGG	13	0	0	0	0	0	Bacteria	Proteobacteria	Alphaproteobacteria	Micropepsales	Micropepsaceae	NA	NA
asv1102	TACGTAGGAGACGAGCGTTATCCGGATTTACTGGGTGTAAAGCGCATGTAGGCGGGTTCTCAAGTCGGGCATGAAATCTTTCGGCTTAACCGGGAGGGGTGGTCCGATACTAGGAGCCTTGAGGGCAGGAGAGGGAAGCGGAATTCCCGGTGTAGTGGTGGAATACGTAGATATCGGGAGGAACACCAGTGGCGAAGGCGGCTTCCTGGCCTGTGCCTGACGCTAAGATGCGAAAGCGTGGGTAGCAAACGGG	13	0	0	0	0	0	Bacteria	Chloroflexi	Anaerolineae	NA	NA	NA	NA
asv1103	TACGTAGGGGGCAAGCGTTGTCCGGAATCATTGGGCGTAAAGAGCGTGTAGGTGGACTGGAAGGTCTGGTGTGAAAGCCCGGGGCTCAACCCCGGAGGGTCACTGGAAACCAACAGTCTTGAGTCCGGAAGAGGAGAGTGGAATTCCTAGTGTAGCGGTGGAATGCGCAGATATTAGGAGGAACACCAATGGCGAAGGCAGCTCTCTGGTACGTGACTGACACTGAGACGCGAAAGCGTGGGGAGCGAACAGG	13	0	0	0	0	0	Bacteria	Actinobacteriota	Thermoleophilia	Gaiellales	NA	NA	NA
asv1104	TACGAAGGGAGCTAGCGTTGTTCGGAATTACTGGGCGTAAAGGGCGCGTAGGCGGTTCGACAAGTCAGATGTGAAAGCCCTGGGCTCAACCCGGGAACTGCGTTTGATACTGTCGTACTTGAATTCGGGAGAGGTTGGTGGAATTCCCAGTGTAGAGGTGAAATTCGTAGAGATTGGGAAGAACACCCGTGGCGAAGGCGGCCAACTGGACCGACATTGACGCTGAGGCGCGAAAGCGTGGGGAGCAAACAGG	13	0	0	0	0	0	Bacteria	Proteobacteria	Alphaproteobacteria	NA	NA	NA	NA
asv1105	TACGAAGGGTGCAAGCGTTGTTCGGAATCATTGGGCGTAAAGCGCGCGCAGGCGGATCAGCAAGTCAGATGTGAAATCTCGAAGCTCAACTTCGAAACTGCGTCTGAAACTGCTAGTCTAGAATGTCGGAGGGGGCAGGGGAATTTCACGTGTAGGGGTAAAATCCGTAGAGATGTGAAGGAACACCGGAGGCGAAGGCGCCTGCCTGGACGACTATTGACGCTGAGGCGCGAAAGCGTGGGGAGCAAACAGG	13	0	0	0	0	0	Bacteria	Bdellovibrionota	Bdellovibrionia	Bacteriovoracales	Bacteriovoracaceae	Peredibacter	starrii
asv1106	TACGGAGGATGCGAGCGTTATCCGGATTCATTGGGTTTAAAGGGTGCGCAGGCGGGCGTATAAGTCAGGGGTGAAATGCCACGGCTCAACCGTGGAACTGCCTTTGATACTGTATGTCTTGAGTTTAGTTGAAGTGGGCGGAATGTAGCATGTAGCGGTGAAATGCATAGAGATGCTACAGAACACCGATAGCGAAGGCAGCTCACTAAGTTAAAACTGACGCTCATGCACGAAAGCGTGGGGATCAAACAGG	0	0	0	13	0	0	Bacteria	Bacteroidota	Bacteroidia	Sphingobacteriales	Lentimicrobiaceae	Lentimicrobium	NA
asv1107	TACGAAGGGGGCTAGCGTTGCTCGGAATGACTGGGCGTAAAGGGCGCGTAGGCGGCTTATACAGTCAGGCGTGAAATTCCTGGGCTCAACCTGGGGACTGCGTCTGATACGTATGGGCTTGAGTGTGAAAGAGGGTCGTGGAATTTCCAGTGTAGAGGTGAAATTCGTAGATATTGGAAAGAACACCGGTGGCGAAGGCGGCGACCTGGTTCATTACTGACGCTGAGGCGCGAAAGCGTGGGGAGCAAACAGG	0	0	0	13	0	0	Bacteria	Proteobacteria	Alphaproteobacteria	Acetobacterales	Acetobacteraceae	Acidiphilium	NA
asv1108	TACGTAGGGAGCAAGCGTTGTCCGGATTTACTGGGTGTAAAGGGTGCGTAGGCGGCTCTGCAAGTCAGGCGTGAAAGCCGGAGGCTTAACCTCCGAACTGCGTTTGAAACTGTGGAGCTTGAGTGAAGTAGAGGTAGGCGGAATTCCCGGTGTAGCGGTGAAATGCGTAGAGATCGGGAGGAACACCAGTGGCGAAGGCGGCTTACTGGGCTTTAACTGACGCTGAGGCACGAAAGCATGGGTAGCAAACAGG	0	0	0	0	0	13	Bacteria	Firmicutes	Clostridia	Oscillospirales	Ruminococcaceae	Caproiciproducens	NA
asv1109	TACGGAGGGTGCGAGCGTTAATCGGAATTACTGGGCGTAAAGGGCGCGTAGGCGGTGGGTTACGTCTGCCGTGAAATCCCCGGGCTCAACCTGGGAATGGCGGTGGAAACGGGCTGACTGGAGTATGGGAGAGGGTGATGGAATTCCAGGTGTAGCGGTGAAATGCGTAGAGATCTGGAGGAACACCAGTGGCGAAGGCGGTCACCTGGCCCAATACTGACGCTGAGGCGCGAAAGCGTGGGGAGCAAACAGG	0	0	0	0	0	13	Bacteria	Proteobacteria	Gammaproteobacteria	Acidithiobacillales	Acidithiobacillaceae	Acidithiobacillus	caldus
asv1110	CACGTAGGGGGCGAGCGTTGTCCGGATTTATTGGGCGTAAAGAGCTCGTAGGCGGCTCAGTAAGTCAGATGTGAAAACTAAGGGCTCAACCCTGAGATTGCATCTGATACTGCTGTAGCTAGAGTCCAGTAGGGGAGCGTGGAATTCCTGGTGTAGCGGTGATATGCGCAGATATCAGGAGGAACACCAGCGGCGAAGGCGGCGCTCTGGGCTGGAACTGACGCTGAGGAGCGAAAGCGTGGGTAGCAAACAGG	12	0	0	0	0	0	Bacteria	Actinobacteriota	Acidimicrobiia	Microtrichales	NA	NA	NA
asv1111	TACGGAGGGTGCAAGCGTTATCCGGATTCACTGGGTTTAAAGGGTGCGTAGGCGGGCATTTAAGTCAGCGGTGAAATCCCCGAGCTTAACTTGGGAACTGCCGTTGATACTATTTGTCTTGAATGTCGTGGAGGTCAGCGGAATATGTCATGTAGCGGTGAAATGCTTAGATATGACATAGAACACCTATTGCGAAGGCAGCTGACTACGCGATTATTGACGCTGAGGCACGAAAGCGTGGGGATCAAACAGG	12	0	0	0	0	0	Bacteria	Bacteroidota	Bacteroidia	Chitinophagales	Chitinophagaceae	NA	NA
asv1112	TACGAAGGGGGCTAGCGTTGTTCGGAATGACTGGGCGTAAAGGGCGCGTAGGCGGCGATTTTAGTCAGGCGTGAAAGCCCTGGGCTCAACCTAGGAACTGCGTTTGATACTGGATCGCTTGAGTGTGGGAGAGGATGGTGGAATTCCCAGTGTAGAGGTGAAATTCGTAGATATTGGGAAGAACACCGGTGGCGAAGGCGGCCATCTGGACCACTACTGACGCTGAGGCGCGAAAGCGTGGGGAGCAAACAGG	12	0	0	0	0	0	Bacteria	Proteobacteria	Alphaproteobacteria	NA	NA	NA	NA
[truncated: 389 more rows]
