# Supplementary material for: Impact of Carbon Felt Electrode Pretreatment on Anodic Biofilm Composition in Microbial Electrolysis Cells
Source: Biosensors (Basel). 2021 May 26;11(6):170. doi: 10.3390/bios11060170 (PMC8229196; doi:10.3390/bios11060170)
Supplement: Supplementary file 1 [file biosensors-11-00170-s001.zip › Supplementary Table S3.xlsx]

## Sheet: Figure 2
Table S3. Supplementary data to Figure 2. Effect of different electrode pretreatments on the enriched microbial communities of anode biofilm in MECs.
Name	MEC1 anode – no treatment	MEC2 anode – poly(neutral red)	MEC3 anode – chitosan	MEC4 anode – isopropanol
Bacilli	84.8941	88.6405	76.4421	61.7558
Bacteroidia	2.09197	8.15687	12.5142	4.1553
Clostridia	7.08094	0.624193	3.10049	2.77634
Desulfuromonadia	0.00330834	0	1.79349	24.2902
Gammaproteobacteria	0.094839	0.45471	1.4553	5.80341
Others	5.8348	2.1237	4.69439	1.21894
Total percentage	100	100	100	100
Name	MEC1 anode – no treatment	MEC2 anode – poly(neutral red)	MEC3 anode – chitosan	MEC4 anode – isopropanol
Dysgonomonadaceae	1.67402	8.10004	1.4456	2.19232
Enterococcaceae	70.5007	88.222	76.1705	61.0265
Eubacteriaceae	5.5933	0	0	0.783865
Geobacteraceae	0.00330834	0	1.79349	24.2902
Lentimicrobiaceae	0	0	5.45114	0.413686
Streptococcaceae	14.1145	0	0	0.0671042
Others	8.11425	3.67798	15.1393	11.2263
Total percentage	100	100	100	100
Name	MEC1 anode – no treatment	MEC2 anode – poly(neutral red)	MEC3 anode – chitosan	MEC4 anode – isopropanol
Enterococcus	70.5007	88.222	76.1705	60.9513
Geobacter	0.00330834	0	0.928621	24.0403
Lactococcus	11.7281	0	0	0.0671042
Lentimicrobium	0	0	5.45114	0.413686
Petrimonas	0.970446	7.37973	0.916147	2.12742
Pseudoramibacter	5.38928	0	0	0
Others	11.4082	4.39828	16.5336	12.4003
Total percentage	100	100	100	100
