# Supplementary material for: Impact of Carbon Felt Electrode Pretreatment on Anodic Biofilm Composition in Microbial Electrolysis Cells
Source: Biosensors (Basel). 2021 May 26;11(6):170. doi: 10.3390/bios11060170 (PMC8229196; doi:10.3390/bios11060170)
Supplement: Supplementary file 1 [file biosensors-11-00170-s001.zip › Supplementary Table S4.xlsx]

## Sheet: Figure 4
Table S4. Supplementary data to Figure 4. Effect of sewage sludge enrichment on the microbial community composition in MEC4.
Name	Sewage sludge inoculum	MEC4 anode – isopropanol	MEC4 anolyte
Alphaproteobacteria	6.29515	0.127572	0.478326
Anaerolineae	5.23236	0.0516186	0.00455548
Bacilli	0.62838	61.7558	29.9354
Bacteroidia	32.7093	4.1553	18.3143
Campylobacteria	0.0275558	0.214586	12.0447
Cloacimonadia	6.49831	0.032446	0.0143172
Clostridia	7.67024	2.77634	9.25609
Desulfovibrionia	0.0237736	0.337733	7.1072
Desulfuromonadia	0.0124271	24.2902	1.40895
Gammaproteobacteria	11.1725	5.80341	13.9801
Synergistia	6.2006	0.311924	2.76648
Others	23.5294	0.143057	4.68954
Total percentage	100	100	100
Name	Sewage sludge inoculum	MEC4 anode – isopropanol	MEC4 anolyte
Arcobacteraceae	0.0135077	0.214586	11.9503
Bacteroidaceae	0.00270155	0.110611	5.24857
Bacteroidetes vadinHA17	17.6271	0	0.00325392
Cloacimonadaceae	6.45778	0.0176978	0.0078094
Desulfovibrionaceae	0.00270155	0.337733	7.1072
Dysgonomonadaceae	0.867197	2.19232	7.70983
Enterobacteriaceae	0	4.86985	11.7473
Enterococcaceae	0.0567325	61.0265	28.9846
Geobacteraceae	0	24.2902	1.40895
Prolixibacteraceae	7.19368	0.00294963	0
Synergistaceae	6.2006	0.311924	2.76648
Others	61.578	6.62562	23.0657
Total percentage	100	100	100
Name	Sewage sludge inoculum	MEC4 anode – isopropanol	MEC4 anolyte
Arcobacter	0.0135077	0.214586	11.9503
Bacteroides	0.00270155	0.110611	5.24857
Bacteroidetes vadinHA17	17.6271	0	0.00325392
Candidatus Cloacimonas	6.16169	0	0
Desulfovibrio	0	0.337733	7.1072
Enterococcus	0.0507891	60.9513	28.9846
Escherichia-Shigella	0	4.85289	11.3926
Geobacter	0	24.0403	0.944937
Petrimonas	0.0216124	2.12742	7.64605
Prolixibacteraceae	7.18882	0.00294963	0
Thermovirga	5.40688	0.0132734	0.00195235
Others	63.5269	7.34902	26.7205
Total percentage	100	100	100
